# Supplementary material for: Pan-cancer characterization of ncRNA synergistic competition uncovers potential carcinogenic biomarkers
Source: PLoS Comput Biol. 2023 Oct 9;19(10):e1011308. doi: 10.1371/journal.pcbi.1011308 (PMC10586676; doi:10.1371/journal.pcbi.1011308)
Supplement: S2 Data — (XLSX) [file pcbi.1011308.s002.xlsx]

## Sheet: Clinical information
Table S2 Clinical information of the matched 8001 tumor samples.
Sample	Project_id	Tumor name	Status	Time (days)
TCGA-OR-A5J1-01A	TCGA-ACC	Adrenocortical carcinoma	1	1355
TCGA-OR-A5J2-01A	TCGA-ACC	Adrenocortical carcinoma	1	1677
TCGA-OR-A5J3-01A	TCGA-ACC	Adrenocortical carcinoma	0	2091
TCGA-OR-A5J5-01A	TCGA-ACC	Adrenocortical carcinoma	1	365
TCGA-OR-A5J6-01A	TCGA-ACC	Adrenocortical carcinoma	0	2703
TCGA-OR-A5J7-01A	TCGA-ACC	Adrenocortical carcinoma	1	490
TCGA-OR-A5J8-01A	TCGA-ACC	Adrenocortical carcinoma	1	579
TCGA-OR-A5J9-01A	TCGA-ACC	Adrenocortical carcinoma	0	1352
TCGA-OR-A5JA-01A	TCGA-ACC	Adrenocortical carcinoma	1	922
TCGA-OR-A5JB-01A	TCGA-ACC	Adrenocortical carcinoma	1	551
TCGA-OR-A5JC-01A	TCGA-ACC	Adrenocortical carcinoma	1	1750
TCGA-OR-A5JD-01A	TCGA-ACC	Adrenocortical carcinoma	0	3038
TCGA-OR-A5JE-01A	TCGA-ACC	Adrenocortical carcinoma	1	2105
TCGA-OR-A5JF-01A	TCGA-ACC	Adrenocortical carcinoma	0	2015
TCGA-OR-A5JG-01A	TCGA-ACC	Adrenocortical carcinoma	1	541
TCGA-OR-A5JI-01A	TCGA-ACC	Adrenocortical carcinoma	0	2331
TCGA-OR-A5JJ-01A	TCGA-ACC	Adrenocortical carcinoma	1	490
TCGA-OR-A5JK-01A	TCGA-ACC	Adrenocortical carcinoma	0	1497
TCGA-OR-A5JL-01A	TCGA-ACC	Adrenocortical carcinoma	0	2056
TCGA-OR-A5JM-01A	TCGA-ACC	Adrenocortical carcinoma	1	562
TCGA-OR-A5JO-01A	TCGA-ACC	Adrenocortical carcinoma	0	1194
TCGA-OR-A5JP-01A	TCGA-ACC	Adrenocortical carcinoma	0	464
TCGA-OR-A5JQ-01A	TCGA-ACC	Adrenocortical carcinoma	0	1103
TCGA-OR-A5JR-01A	TCGA-ACC	Adrenocortical carcinoma	0	3688
TCGA-OR-A5JS-01A	TCGA-ACC	Adrenocortical carcinoma	0	383
TCGA-OR-A5JT-01A	TCGA-ACC	Adrenocortical carcinoma	0	907
TCGA-OR-A5JV-01A	TCGA-ACC	Adrenocortical carcinoma	0	2023
TCGA-OR-A5JW-01A	TCGA-ACC	Adrenocortical carcinoma	0	2202
TCGA-OR-A5JX-01A	TCGA-ACC	Adrenocortical carcinoma	0	950
TCGA-OR-A5JY-01A	TCGA-ACC	Adrenocortical carcinoma	1	552
TCGA-OR-A5JZ-01A	TCGA-ACC	Adrenocortical carcinoma	0	822
TCGA-OR-A5K0-01A	TCGA-ACC	Adrenocortical carcinoma	0	1029
TCGA-OR-A5K1-01A	TCGA-ACC	Adrenocortical carcinoma	0	3289
TCGA-OR-A5K2-01A	TCGA-ACC	Adrenocortical carcinoma	1	994
TCGA-OR-A5K3-01A	TCGA-ACC	Adrenocortical carcinoma	0	3465
TCGA-OR-A5K4-01A	TCGA-ACC	Adrenocortical carcinoma	0	1082
TCGA-OR-A5K5-01A	TCGA-ACC	Adrenocortical carcinoma	1	498
TCGA-OR-A5K6-01A	TCGA-ACC	Adrenocortical carcinoma	0	1493
TCGA-OR-A5K8-01A	TCGA-ACC	Adrenocortical carcinoma	0	749
TCGA-OR-A5K9-01A	TCGA-ACC	Adrenocortical carcinoma	1	344
TCGA-OR-A5KO-01A	TCGA-ACC	Adrenocortical carcinoma	0	1414
TCGA-OR-A5KT-01A	TCGA-ACC	Adrenocortical carcinoma	0	2895
TCGA-OR-A5KU-01A	TCGA-ACC	Adrenocortical carcinoma	0	4673
TCGA-OR-A5KV-01A	TCGA-ACC	Adrenocortical carcinoma	0	3878
TCGA-OR-A5KW-01A	TCGA-ACC	Adrenocortical carcinoma	0	2076
TCGA-OR-A5KX-01A	TCGA-ACC	Adrenocortical carcinoma	0	1364
TCGA-OR-A5KY-01A	TCGA-ACC	Adrenocortical carcinoma	1	391
TCGA-OR-A5KZ-01A	TCGA-ACC	Adrenocortical carcinoma	1	125
TCGA-OR-A5L3-01A	TCGA-ACC	Adrenocortical carcinoma	0	4628
TCGA-OR-A5L4-01A	TCGA-ACC	Adrenocortical carcinoma	0	967
TCGA-OR-A5L5-01A	TCGA-ACC	Adrenocortical carcinoma	0	1317
TCGA-OR-A5L6-01A	TCGA-ACC	Adrenocortical carcinoma	0	861
TCGA-OR-A5L8-01A	TCGA-ACC	Adrenocortical carcinoma	0	885
TCGA-OR-A5L9-01A	TCGA-ACC	Adrenocortical carcinoma	0	871
TCGA-OR-A5LA-01A	TCGA-ACC	Adrenocortical carcinoma	0	719
TCGA-OR-A5LB-01A	TCGA-ACC	Adrenocortical carcinoma	1	1204
TCGA-OR-A5LC-01A	TCGA-ACC	Adrenocortical carcinoma	1	159
TCGA-OR-A5LD-01A	TCGA-ACC	Adrenocortical carcinoma	1	1197
TCGA-OR-A5LE-01A	TCGA-ACC	Adrenocortical carcinoma	1	662
TCGA-OR-A5LG-01A	TCGA-ACC	Adrenocortical carcinoma	0	1589
TCGA-OR-A5LH-01A	TCGA-ACC	Adrenocortical carcinoma	1	2385
TCGA-OR-A5LJ-01A	TCGA-ACC	Adrenocortical carcinoma	1	1105
TCGA-OR-A5LK-01A	TCGA-ACC	Adrenocortical carcinoma	0	2740
TCGA-OR-A5LL-01A	TCGA-ACC	Adrenocortical carcinoma	1	1613
TCGA-OR-A5LM-01A	TCGA-ACC	Adrenocortical carcinoma	0	1858
TCGA-OR-A5LN-01A	TCGA-ACC	Adrenocortical carcinoma	0	2342
TCGA-OR-A5LO-01A	TCGA-ACC	Adrenocortical carcinoma	1	2405
TCGA-OR-A5LP-01A	TCGA-ACC	Adrenocortical carcinoma	0	1857
TCGA-OR-A5LR-01A	TCGA-ACC	Adrenocortical carcinoma	0	853
TCGA-OR-A5LS-01A	TCGA-ACC	Adrenocortical carcinoma	0	1096
TCGA-OR-A5LT-01A	TCGA-ACC	Adrenocortical carcinoma	0	549
TCGA-OU-A5PI-01A	TCGA-ACC	Adrenocortical carcinoma	0	1171
TCGA-P6-A5OF-01A	TCGA-ACC	Adrenocortical carcinoma	1	207
TCGA-P6-A5OG-01A	TCGA-ACC	Adrenocortical carcinoma	1	383
TCGA-PA-A5YG-01A	TCGA-ACC	Adrenocortical carcinoma	0	756
TCGA-PK-A5H8-01A	TCGA-ACC	Adrenocortical carcinoma	0	3623
TCGA-PK-A5H9-01A	TCGA-ACC	Adrenocortical carcinoma	0	616
TCGA-PK-A5HA-01A	TCGA-ACC	Adrenocortical carcinoma	0	1201
TCGA-PK-A5HB-01A	TCGA-ACC	Adrenocortical carcinoma	0	1293
TCGA-2F-A9KO-01A	TCGA-BLCA	Bladder Urothelial Carcinoma	1	734
TCGA-2F-A9KP-01A	TCGA-BLCA	Bladder Urothelial Carcinoma	1	364
TCGA-2F-A9KQ-01A	TCGA-BLCA	Bladder Urothelial Carcinoma	0	2886
TCGA-2F-A9KR-01A	TCGA-BLCA	Bladder Urothelial Carcinoma	1	3183
TCGA-2F-A9KT-01A	TCGA-BLCA	Bladder Urothelial Carcinoma	0	2352
TCGA-2F-A9KW-01A	TCGA-BLCA	Bladder Urothelial Carcinoma	1	254
TCGA-4Z-AA7M-01A	TCGA-BLCA	Bladder Urothelial Carcinoma	0	495
TCGA-4Z-AA7N-01A	TCGA-BLCA	Bladder Urothelial Carcinoma	1	1367
TCGA-4Z-AA7O-01A	TCGA-BLCA	Bladder Urothelial Carcinoma	0	512
TCGA-4Z-AA7Q-01A	TCGA-BLCA	Bladder Urothelial Carcinoma	1	510
TCGA-4Z-AA7R-01A	TCGA-BLCA	Bladder Urothelial Carcinoma	1	522
TCGA-4Z-AA7S-01A	TCGA-BLCA	Bladder Urothelial Carcinoma	1	1064
TCGA-4Z-AA7W-01A	TCGA-BLCA	Bladder Urothelial Carcinoma	0	840
TCGA-4Z-AA7Y-01A	TCGA-BLCA	Bladder Urothelial Carcinoma	0	1522
TCGA-4Z-AA80-01A	TCGA-BLCA	Bladder Urothelial Carcinoma	1	19
TCGA-4Z-AA81-01A	TCGA-BLCA	Bladder Urothelial Carcinoma	1	1270
TCGA-4Z-AA82-01A	TCGA-BLCA	Bladder Urothelial Carcinoma	1	1556
TCGA-4Z-AA83-01A	TCGA-BLCA	Bladder Urothelial Carcinoma	0	2024
TCGA-4Z-AA84-01A	TCGA-BLCA	Bladder Urothelial Carcinoma	0	460
TCGA-4Z-AA86-01A	TCGA-BLCA	Bladder Urothelial Carcinoma	1	311
TCGA-4Z-AA87-01A	TCGA-BLCA	Bladder Urothelial Carcinoma	0	1454
TCGA-4Z-AA89-01A	TCGA-BLCA	Bladder Urothelial Carcinoma	0	1029
TCGA-5N-A9KI-01A	TCGA-BLCA	Bladder Urothelial Carcinoma	1	76
TCGA-5N-A9KM-01A	TCGA-BLCA	Bladder Urothelial Carcinoma	1	530
TCGA-BL-A0C8-01A	TCGA-BLCA	Bladder Urothelial Carcinoma	0	1219
TCGA-BL-A13I-01A	TCGA-BLCA	Bladder Urothelial Carcinoma	1	223
TCGA-BL-A13J-01A	TCGA-BLCA	Bladder Urothelial Carcinoma	1	81
TCGA-BL-A3JM-01A	TCGA-BLCA	Bladder Urothelial Carcinoma	1	205
TCGA-BT-A0S7-01A	TCGA-BLCA	Bladder Urothelial Carcinoma	1	200
TCGA-BT-A0YX-01A	TCGA-BLCA	Bladder Urothelial Carcinoma	1	400
TCGA-BT-A20J-01A	TCGA-BLCA	Bladder Urothelial Carcinoma	1	579
TCGA-BT-A20N-01A	TCGA-BLCA	Bladder Urothelial Carcinoma	1	795
TCGA-BT-A20O-01A	TCGA-BLCA	Bladder Urothelial Carcinoma	1	370
TCGA-BT-A20P-01A	TCGA-BLCA	Bladder Urothelial Carcinoma	1	544
TCGA-BT-A20Q-01A	TCGA-BLCA	Bladder Urothelial Carcinoma	1	593
TCGA-BT-A20R-01A	TCGA-BLCA	Bladder Urothelial Carcinoma	1	154
TCGA-BT-A20T-01A	TCGA-BLCA	Bladder Urothelial Carcinoma	1	453
TCGA-BT-A20U-01A	TCGA-BLCA	Bladder Urothelial Carcinoma	1	455
TCGA-BT-A20V-01A	TCGA-BLCA	Bladder Urothelial Carcinoma	1	154
TCGA-BT-A20W-01A	TCGA-BLCA	Bladder Urothelial Carcinoma	1	254
TCGA-BT-A20X-01A	TCGA-BLCA	Bladder Urothelial Carcinoma	1	251
TCGA-BT-A2LA-01A	TCGA-BLCA	Bladder Urothelial Carcinoma	0	522
TCGA-BT-A2LB-01A	TCGA-BLCA	Bladder Urothelial Carcinoma	1	492
TCGA-BT-A2LD-01A	TCGA-BLCA	Bladder Urothelial Carcinoma	1	623
TCGA-BT-A3PH-01A	TCGA-BLCA	Bladder Urothelial Carcinoma	1	142
TCGA-BT-A3PJ-01A	TCGA-BLCA	Bladder Urothelial Carcinoma	0	789
TCGA-BT-A3PK-01A	TCGA-BLCA	Bladder Urothelial Carcinoma	1	303
TCGA-BT-A42C-01A	TCGA-BLCA	Bladder Urothelial Carcinoma	0	873
TCGA-BT-A42E-01A	TCGA-BLCA	Bladder Urothelial Carcinoma	0	1108
TCGA-BT-A42F-01A	TCGA-BLCA	Bladder Urothelial Carcinoma	0	864
TCGA-C4-A0EZ-01A	TCGA-BLCA	Bladder Urothelial Carcinoma	1	273
TCGA-C4-A0F1-01A	TCGA-BLCA	Bladder Urothelial Carcinoma	0	89
TCGA-C4-A0F6-01A	TCGA-BLCA	Bladder Urothelial Carcinoma	0	700
TCGA-C4-A0F7-01A	TCGA-BLCA	Bladder Urothelial Carcinoma	1	62
TCGA-CF-A1HR-01A	TCGA-BLCA	Bladder Urothelial Carcinoma	0	389
TCGA-CF-A1HS-01A	TCGA-BLCA	Bladder Urothelial Carcinoma	0	382
TCGA-CF-A27C-01A	TCGA-BLCA	Bladder Urothelial Carcinoma	0	425
TCGA-CF-A3MF-01A	TCGA-BLCA	Bladder Urothelial Carcinoma	0	383
TCGA-CF-A3MG-01A	TCGA-BLCA	Bladder Urothelial Carcinoma	0	369
TCGA-CF-A3MH-01A	TCGA-BLCA	Bladder Urothelial Carcinoma	0	398
TCGA-CF-A3MI-01A	TCGA-BLCA	Bladder Urothelial Carcinoma	0	370
TCGA-CF-A47S-01A	TCGA-BLCA	Bladder Urothelial Carcinoma	0	333
TCGA-CF-A47T-01A	TCGA-BLCA	Bladder Urothelial Carcinoma	1	385
TCGA-CF-A47V-01A	TCGA-BLCA	Bladder Urothelial Carcinoma	0	379
TCGA-CF-A47W-01A	TCGA-BLCA	Bladder Urothelial Carcinoma	0	368
TCGA-CF-A47X-01A	TCGA-BLCA	Bladder Urothelial Carcinoma	0	384
TCGA-CF-A47Y-01A	TCGA-BLCA	Bladder Urothelial Carcinoma	0	373
TCGA-CF-A5U8-01A	TCGA-BLCA	Bladder Urothelial Carcinoma	0	399
TCGA-CF-A5UA-01A	TCGA-BLCA	Bladder Urothelial Carcinoma	0	365
TCGA-CF-A7I0-01A	TCGA-BLCA	Bladder Urothelial Carcinoma	0	368
TCGA-CF-A8HX-01A	TCGA-BLCA	Bladder Urothelial Carcinoma	0	345
TCGA-CF-A8HY-01A	TCGA-BLCA	Bladder Urothelial Carcinoma	0	345
TCGA-CF-A9FF-01A	TCGA-BLCA	Bladder Urothelial Carcinoma	0	361
TCGA-CF-A9FH-01A	TCGA-BLCA	Bladder Urothelial Carcinoma	NA	NA
TCGA-CF-A9FL-01A	TCGA-BLCA	Bladder Urothelial Carcinoma	1	565
TCGA-CF-A9FM-01A	TCGA-BLCA	Bladder Urothelial Carcinoma	0	398
TCGA-CU-A0YN-01A	TCGA-BLCA	Bladder Urothelial Carcinoma	1	393
TCGA-CU-A0YO-01A	TCGA-BLCA	Bladder Urothelial Carcinoma	1	149
TCGA-CU-A0YR-01A	TCGA-BLCA	Bladder Urothelial Carcinoma	1	460
TCGA-CU-A3QU-01A	TCGA-BLCA	Bladder Urothelial Carcinoma	0	158
TCGA-CU-A3YL-01A	TCGA-BLCA	Bladder Urothelial Carcinoma	0	906
TCGA-CU-A5W6-01A	TCGA-BLCA	Bladder Urothelial Carcinoma	1	56
TCGA-CU-A72E-01A	TCGA-BLCA	Bladder Urothelial Carcinoma	1	413
TCGA-DK-A1A3-01A	TCGA-BLCA	Bladder Urothelial Carcinoma	1	665
TCGA-DK-A1A5-01A	TCGA-BLCA	Bladder Urothelial Carcinoma	1	65
TCGA-DK-A1A6-01A	TCGA-BLCA	Bladder Urothelial Carcinoma	0	2020
TCGA-DK-A1A7-01A	TCGA-BLCA	Bladder Urothelial Carcinoma	0	560
TCGA-DK-A1AA-01A	TCGA-BLCA	Bladder Urothelial Carcinoma	0	578
TCGA-DK-A1AB-01A	TCGA-BLCA	Bladder Urothelial Carcinoma	1	508
TCGA-DK-A1AC-01A	TCGA-BLCA	Bladder Urothelial Carcinoma	0	3981
TCGA-DK-A1AD-01A	TCGA-BLCA	Bladder Urothelial Carcinoma	0	3420
TCGA-DK-A1AE-01A	TCGA-BLCA	Bladder Urothelial Carcinoma	0	491
TCGA-DK-A1AF-01A	TCGA-BLCA	Bladder Urothelial Carcinoma	0	536
TCGA-DK-A1AG-01A	TCGA-BLCA	Bladder Urothelial Carcinoma	0	475
TCGA-DK-A2HX-01A	TCGA-BLCA	Bladder Urothelial Carcinoma	1	1420
TCGA-DK-A2I1-01A	TCGA-BLCA	Bladder Urothelial Carcinoma	0	546
TCGA-DK-A2I2-01A	TCGA-BLCA	Bladder Urothelial Carcinoma	1	237
TCGA-DK-A2I4-01A	TCGA-BLCA	Bladder Urothelial Carcinoma	0	3835
TCGA-DK-A2I6-01A	TCGA-BLCA	Bladder Urothelial Carcinoma	0	2656
TCGA-DK-A3IK-01A	TCGA-BLCA	Bladder Urothelial Carcinoma	1	146
TCGA-DK-A3IL-01A	TCGA-BLCA	Bladder Urothelial Carcinoma	1	413
TCGA-DK-A3IM-01A	TCGA-BLCA	Bladder Urothelial Carcinoma	1	248
TCGA-DK-A3IN-01A	TCGA-BLCA	Bladder Urothelial Carcinoma	1	250
TCGA-DK-A3IQ-01A	TCGA-BLCA	Bladder Urothelial Carcinoma	1	539
TCGA-DK-A3IS-01A	TCGA-BLCA	Bladder Urothelial Carcinoma	0	1529
TCGA-DK-A3IT-01A	TCGA-BLCA	Bladder Urothelial Carcinoma	0	648
TCGA-DK-A3IU-01A	TCGA-BLCA	Bladder Urothelial Carcinoma	1	706
TCGA-DK-A3IV-01A	TCGA-BLCA	Bladder Urothelial Carcinoma	1	294
TCGA-DK-A3WW-01A	TCGA-BLCA	Bladder Urothelial Carcinoma	0	633
TCGA-DK-A3WX-01A	TCGA-BLCA	Bladder Urothelial Carcinoma	1	321
TCGA-DK-A3WY-01A	TCGA-BLCA	Bladder Urothelial Carcinoma	0	4967
TCGA-DK-A3X1-01A	TCGA-BLCA	Bladder Urothelial Carcinoma	0	2009
TCGA-DK-A3X2-01A	TCGA-BLCA	Bladder Urothelial Carcinoma	1	547
TCGA-DK-A6AV-01A	TCGA-BLCA	Bladder Urothelial Carcinoma	0	1952
TCGA-DK-A6AW-01A	TCGA-BLCA	Bladder Urothelial Carcinoma	0	1621
TCGA-DK-A6B0-01A	TCGA-BLCA	Bladder Urothelial Carcinoma	0	2330
TCGA-DK-A6B1-01A	TCGA-BLCA	Bladder Urothelial Carcinoma	0	2049
TCGA-DK-A6B2-01A	TCGA-BLCA	Bladder Urothelial Carcinoma	0	477
TCGA-DK-A6B5-01A	TCGA-BLCA	Bladder Urothelial Carcinoma	0	1542
TCGA-DK-A6B6-01A	TCGA-BLCA	Bladder Urothelial Carcinoma	0	1115
TCGA-DK-AA6L-01A	TCGA-BLCA	Bladder Urothelial Carcinoma	1	1163
TCGA-DK-AA6M-01A	TCGA-BLCA	Bladder Urothelial Carcinoma	0	1582
TCGA-DK-AA6P-01A	TCGA-BLCA	Bladder Urothelial Carcinoma	0	457
TCGA-DK-AA6Q-01A	TCGA-BLCA	Bladder Urothelial Carcinoma	1	413
TCGA-DK-AA6R-01A	TCGA-BLCA	Bladder Urothelial Carcinoma	0	5041
TCGA-DK-AA6S-01A	TCGA-BLCA	Bladder Urothelial Carcinoma	0	5050
TCGA-DK-AA6T-01A	TCGA-BLCA	Bladder Urothelial Carcinoma	0	572
TCGA-DK-AA6U-01A	TCGA-BLCA	Bladder Urothelial Carcinoma	0	578
TCGA-DK-AA6W-01A	TCGA-BLCA	Bladder Urothelial Carcinoma	1	415
TCGA-DK-AA6X-01A	TCGA-BLCA	Bladder Urothelial Carcinoma	0	467
TCGA-DK-AA71-01A	TCGA-BLCA	Bladder Urothelial Carcinoma	0	415
TCGA-DK-AA74-01A	TCGA-BLCA	Bladder Urothelial Carcinoma	0	1708
TCGA-DK-AA75-01A	TCGA-BLCA	Bladder Urothelial Carcinoma	1	340
TCGA-DK-AA77-01A	TCGA-BLCA	Bladder Urothelial Carcinoma	0	618
TCGA-E5-A2PC-01A	TCGA-BLCA	Bladder Urothelial Carcinoma	0	1326
TCGA-E5-A4TZ-01A	TCGA-BLCA	Bladder Urothelial Carcinoma	1	467
TCGA-E5-A4U1-01A	TCGA-BLCA	Bladder Urothelial Carcinoma	0	1181
TCGA-E7-A3X6-01A	TCGA-BLCA	Bladder Urothelial Carcinoma	1	904
TCGA-E7-A3Y1-01A	TCGA-BLCA	Bladder Urothelial Carcinoma	0	163
TCGA-E7-A4IJ-01A	TCGA-BLCA	Bladder Urothelial Carcinoma	1	674
TCGA-E7-A4XJ-01A	TCGA-BLCA	Bladder Urothelial Carcinoma	1	68
TCGA-E7-A519-01A	TCGA-BLCA	Bladder Urothelial Carcinoma	0	508
TCGA-E7-A541-01A	TCGA-BLCA	Bladder Urothelial Carcinoma	1	778
TCGA-E7-A5KE-01A	TCGA-BLCA	Bladder Urothelial Carcinoma	0	17
TCGA-E7-A5KF-01A	TCGA-BLCA	Bladder Urothelial Carcinoma	0	20
TCGA-E7-A677-01A	TCGA-BLCA	Bladder Urothelial Carcinoma	0	820
TCGA-E7-A678-01A	TCGA-BLCA	Bladder Urothelial Carcinoma	0	798
TCGA-E7-A6MD-01A	TCGA-BLCA	Bladder Urothelial Carcinoma	0	129
TCGA-E7-A6ME-01A	TCGA-BLCA	Bladder Urothelial Carcinoma	0	731
TCGA-E7-A6MF-01A	TCGA-BLCA	Bladder Urothelial Carcinoma	0	750
TCGA-E7-A7DU-01A	TCGA-BLCA	Bladder Urothelial Carcinoma	0	28
TCGA-E7-A7DV-01A	TCGA-BLCA	Bladder Urothelial Carcinoma	0	37
TCGA-E7-A7PW-01A	TCGA-BLCA	Bladder Urothelial Carcinoma	0	416
TCGA-E7-A7XN-01A	TCGA-BLCA	Bladder Urothelial Carcinoma	0	428
TCGA-E7-A85H-01A	TCGA-BLCA	Bladder Urothelial Carcinoma	0	394
TCGA-E7-A8O7-01A	TCGA-BLCA	Bladder Urothelial Carcinoma	0	466
TCGA-E7-A8O8-01A	TCGA-BLCA	Bladder Urothelial Carcinoma	0	13
TCGA-E7-A97P-01A	TCGA-BLCA	Bladder Urothelial Carcinoma	1	437
TCGA-E7-A97Q-01A	TCGA-BLCA	Bladder Urothelial Carcinoma	1	246
TCGA-FD-A3B3-01A	TCGA-BLCA	Bladder Urothelial Carcinoma	1	974
TCGA-FD-A3B4-01A	TCGA-BLCA	Bladder Urothelial Carcinoma	1	510
TCGA-FD-A3B5-01A	TCGA-BLCA	Bladder Urothelial Carcinoma	1	272
TCGA-FD-A3B6-01A	TCGA-BLCA	Bladder Urothelial Carcinoma	1	1005
TCGA-FD-A3B7-01A	TCGA-BLCA	Bladder Urothelial Carcinoma	1	122
TCGA-FD-A3B8-01A	TCGA-BLCA	Bladder Urothelial Carcinoma	0	384
TCGA-FD-A3N5-01A	TCGA-BLCA	Bladder Urothelial Carcinoma	1	685
TCGA-FD-A3N6-01A	TCGA-BLCA	Bladder Urothelial Carcinoma	0	851
TCGA-FD-A3NA-01A	TCGA-BLCA	Bladder Urothelial Carcinoma	0	1845
TCGA-FD-A3SJ-01A	TCGA-BLCA	Bladder Urothelial Carcinoma	1	739
TCGA-FD-A3SL-01A	TCGA-BLCA	Bladder Urothelial Carcinoma	1	712
TCGA-FD-A3SN-01A	TCGA-BLCA	Bladder Urothelial Carcinoma	0	887
TCGA-FD-A3SO-01A	TCGA-BLCA	Bladder Urothelial Carcinoma	1	168
TCGA-FD-A3SP-01A	TCGA-BLCA	Bladder Urothelial Carcinoma	0	783
TCGA-FD-A3SQ-01A	TCGA-BLCA	Bladder Urothelial Carcinoma	1	1423
TCGA-FD-A3SR-01A	TCGA-BLCA	Bladder Urothelial Carcinoma	1	602
TCGA-FD-A3SS-01A	TCGA-BLCA	Bladder Urothelial Carcinoma	1	391
TCGA-FD-A43N-01A	TCGA-BLCA	Bladder Urothelial Carcinoma	0	699
TCGA-FD-A43S-01A	TCGA-BLCA	Bladder Urothelial Carcinoma	0	455
TCGA-FD-A43U-01A	TCGA-BLCA	Bladder Urothelial Carcinoma	0	636
TCGA-FD-A43X-01A	TCGA-BLCA	Bladder Urothelial Carcinoma	0	110
TCGA-FD-A43Y-01A	TCGA-BLCA	Bladder Urothelial Carcinoma	1	474
TCGA-FD-A5BR-01A	TCGA-BLCA	Bladder Urothelial Carcinoma	0	813
TCGA-FD-A5BS-01A	TCGA-BLCA	Bladder Urothelial Carcinoma	0	1639
TCGA-FD-A5BT-01A	TCGA-BLCA	Bladder Urothelial Carcinoma	1	328
TCGA-FD-A5BU-01A	TCGA-BLCA	Bladder Urothelial Carcinoma	0	588
TCGA-FD-A5BV-01A	TCGA-BLCA	Bladder Urothelial Carcinoma	1	163
TCGA-FD-A5BX-01A	TCGA-BLCA	Bladder Urothelial Carcinoma	1	173
TCGA-FD-A5BY-01A	TCGA-BLCA	Bladder Urothelial Carcinoma	0	251
TCGA-FD-A5BZ-01A	TCGA-BLCA	Bladder Urothelial Carcinoma	1	835
TCGA-FD-A5C0-01A	TCGA-BLCA	Bladder Urothelial Carcinoma	1	550
TCGA-FD-A5C1-01A	TCGA-BLCA	Bladder Urothelial Carcinoma	0	1792
TCGA-FD-A62N-01A	TCGA-BLCA	Bladder Urothelial Carcinoma	0	82
TCGA-FD-A62O-01A	TCGA-BLCA	Bladder Urothelial Carcinoma	1	216
TCGA-FD-A62P-01A	TCGA-BLCA	Bladder Urothelial Carcinoma	1	191
TCGA-FD-A62S-01A	TCGA-BLCA	Bladder Urothelial Carcinoma	1	406
TCGA-FD-A6TA-01A	TCGA-BLCA	Bladder Urothelial Carcinoma	0	1912
TCGA-FD-A6TB-01A	TCGA-BLCA	Bladder Urothelial Carcinoma	0	572
TCGA-FD-A6TC-01A	TCGA-BLCA	Bladder Urothelial Carcinoma	0	187
TCGA-FD-A6TD-01A	TCGA-BLCA	Bladder Urothelial Carcinoma	1	386
TCGA-FD-A6TF-01A	TCGA-BLCA	Bladder Urothelial Carcinoma	1	69
TCGA-FD-A6TG-01A	TCGA-BLCA	Bladder Urothelial Carcinoma	1	93
TCGA-FD-A6TI-01A	TCGA-BLCA	Bladder Urothelial Carcinoma	1	294
TCGA-FD-A6TK-01A	TCGA-BLCA	Bladder Urothelial Carcinoma	0	330
TCGA-FJ-A3Z7-01A	TCGA-BLCA	Bladder Urothelial Carcinoma	0	945
TCGA-FJ-A3Z9-01A	TCGA-BLCA	Bladder Urothelial Carcinoma	1	385
TCGA-FJ-A3ZE-01A	TCGA-BLCA	Bladder Urothelial Carcinoma	1	324
TCGA-FJ-A3ZF-01A	TCGA-BLCA	Bladder Urothelial Carcinoma	0	524
TCGA-FJ-A871-01A	TCGA-BLCA	Bladder Urothelial Carcinoma	1	272
TCGA-FT-A3EE-01A	TCGA-BLCA	Bladder Urothelial Carcinoma	1	99
TCGA-FT-A61P-01A	TCGA-BLCA	Bladder Urothelial Carcinoma	0	337
TCGA-G2-A2EC-01A	TCGA-BLCA	Bladder Urothelial Carcinoma	1	696
TCGA-G2-A2EF-01A	TCGA-BLCA	Bladder Urothelial Carcinoma	0	1884
TCGA-G2-A2EJ-01A	TCGA-BLCA	Bladder Urothelial Carcinoma	0	1460
TCGA-G2-A2EK-01A	TCGA-BLCA	Bladder Urothelial Carcinoma	0	485
TCGA-G2-A2EL-01A	TCGA-BLCA	Bladder Urothelial Carcinoma	1	819
TCGA-G2-A2EO-01A	TCGA-BLCA	Bladder Urothelial Carcinoma	1	1804
TCGA-G2-A2ES-01A	TCGA-BLCA	Bladder Urothelial Carcinoma	1	1004
TCGA-G2-A3IB-01A	TCGA-BLCA	Bladder Urothelial Carcinoma	1	220
TCGA-G2-A3VY-01A	TCGA-BLCA	Bladder Urothelial Carcinoma	0	536
TCGA-G2-AA3B-01A	TCGA-BLCA	Bladder Urothelial Carcinoma	0	2008
TCGA-G2-AA3D-01A	TCGA-BLCA	Bladder Urothelial Carcinoma	0	2139
TCGA-G2-AA3F-01A	TCGA-BLCA	Bladder Urothelial Carcinoma	0	893
TCGA-GC-A3BM-01A	TCGA-BLCA	Bladder Urothelial Carcinoma	1	651
TCGA-GC-A3I6-01A	TCGA-BLCA	Bladder Urothelial Carcinoma	1	630
TCGA-GC-A3OO-01A	TCGA-BLCA	Bladder Urothelial Carcinoma	0	481
TCGA-GC-A3RB-01A	TCGA-BLCA	Bladder Urothelial Carcinoma	0	582
TCGA-GC-A3RC-01A	TCGA-BLCA	Bladder Urothelial Carcinoma	0	484
TCGA-GC-A3RD-01A	TCGA-BLCA	Bladder Urothelial Carcinoma	0	428
TCGA-GC-A3WC-01A	TCGA-BLCA	Bladder Urothelial Carcinoma	0	540
TCGA-GC-A3YS-01A	TCGA-BLCA	Bladder Urothelial Carcinoma	0	758
TCGA-GC-A4ZW-01A	TCGA-BLCA	Bladder Urothelial Carcinoma	0	15
TCGA-GC-A6I1-01A	TCGA-BLCA	Bladder Urothelial Carcinoma	NA	NA
TCGA-GC-A6I3-01A	TCGA-BLCA	Bladder Urothelial Carcinoma	NA	NA
TCGA-GD-A2C5-01A	TCGA-BLCA	Bladder Urothelial Carcinoma	0	812
TCGA-GD-A3OP-01A	TCGA-BLCA	Bladder Urothelial Carcinoma	0	64
TCGA-GD-A3OQ-01A	TCGA-BLCA	Bladder Urothelial Carcinoma	0	95
TCGA-GD-A3OS-01A	TCGA-BLCA	Bladder Urothelial Carcinoma	0	638
TCGA-GD-A6C6-01A	TCGA-BLCA	Bladder Urothelial Carcinoma	0	67
TCGA-GD-A76B-01A	TCGA-BLCA	Bladder Urothelial Carcinoma	1	224
TCGA-GU-A42P-01A	TCGA-BLCA	Bladder Urothelial Carcinoma	1	332
TCGA-GU-A42R-01A	TCGA-BLCA	Bladder Urothelial Carcinoma	1	577
TCGA-GU-A762-01A	TCGA-BLCA	Bladder Urothelial Carcinoma	1	232
TCGA-GU-A763-01A	TCGA-BLCA	Bladder Urothelial Carcinoma	0	997
TCGA-GU-A764-01A	TCGA-BLCA	Bladder Urothelial Carcinoma	0	610
TCGA-GU-A766-01A	TCGA-BLCA	Bladder Urothelial Carcinoma	0	480
TCGA-GU-A767-01A	TCGA-BLCA	Bladder Urothelial Carcinoma	1	144
TCGA-GU-AATO-01A	TCGA-BLCA	Bladder Urothelial Carcinoma	1	324
TCGA-GU-AATP-01A	TCGA-BLCA	Bladder Urothelial Carcinoma	0	1003
TCGA-GU-AATQ-01A	TCGA-BLCA	Bladder Urothelial Carcinoma	1	213
TCGA-GV-A3JV-01A	TCGA-BLCA	Bladder Urothelial Carcinoma	1	434
TCGA-GV-A3JW-01A	TCGA-BLCA	Bladder Urothelial Carcinoma	0	649
TCGA-GV-A3JX-01A	TCGA-BLCA	Bladder Urothelial Carcinoma	0	581
TCGA-GV-A3JZ-01A	TCGA-BLCA	Bladder Urothelial Carcinoma	0	603
TCGA-GV-A3QF-01A	TCGA-BLCA	Bladder Urothelial Carcinoma	1	617
TCGA-GV-A3QG-01A	TCGA-BLCA	Bladder Urothelial Carcinoma	NA	NA
TCGA-GV-A3QH-01A	TCGA-BLCA	Bladder Urothelial Carcinoma	1	258
TCGA-GV-A3QI-01A	TCGA-BLCA	Bladder Urothelial Carcinoma	0	1110
TCGA-GV-A3QK-01B	TCGA-BLCA	Bladder Urothelial Carcinoma	0	832
TCGA-GV-A40E-01A	TCGA-BLCA	Bladder Urothelial Carcinoma	1	261
TCGA-GV-A40G-01A	TCGA-BLCA	Bladder Urothelial Carcinoma	0	580
TCGA-GV-A6ZA-01A	TCGA-BLCA	Bladder Urothelial Carcinoma	0	691
TCGA-H4-A2HO-01A	TCGA-BLCA	Bladder Urothelial Carcinoma	0	46
TCGA-H4-A2HQ-01A	TCGA-BLCA	Bladder Urothelial Carcinoma	0	590
TCGA-HQ-A2OE-01A	TCGA-BLCA	Bladder Urothelial Carcinoma	0	1174
TCGA-HQ-A2OF-01A	TCGA-BLCA	Bladder Urothelial Carcinoma	0	1947
TCGA-HQ-A5ND-01A	TCGA-BLCA	Bladder Urothelial Carcinoma	1	274
TCGA-K4-A3WS-01A	TCGA-BLCA	Bladder Urothelial Carcinoma	0	761
TCGA-K4-A3WU-01B	TCGA-BLCA	Bladder Urothelial Carcinoma	0	105
TCGA-K4-A3WV-01A	TCGA-BLCA	Bladder Urothelial Carcinoma	0	646
TCGA-K4-A4AB-01B	TCGA-BLCA	Bladder Urothelial Carcinoma	1	84
TCGA-K4-A4AC-01A	TCGA-BLCA	Bladder Urothelial Carcinoma	1	278
TCGA-K4-A54R-01A	TCGA-BLCA	Bladder Urothelial Carcinoma	0	842
TCGA-K4-A5RH-01A	TCGA-BLCA	Bladder Urothelial Carcinoma	0	276
TCGA-K4-A5RI-01A	TCGA-BLCA	Bladder Urothelial Carcinoma	1	356
TCGA-K4-A5RJ-01A	TCGA-BLCA	Bladder Urothelial Carcinoma	0	539
TCGA-K4-A6FZ-01A	TCGA-BLCA	Bladder Urothelial Carcinoma	0	55
TCGA-K4-A6MB-01A	TCGA-BLCA	Bladder Urothelial Carcinoma	0	469
TCGA-K4-A83P-01A	TCGA-BLCA	Bladder Urothelial Carcinoma	0	495
TCGA-K4-AAQO-01A	TCGA-BLCA	Bladder Urothelial Carcinoma	0	359
TCGA-KQ-A41N-01A	TCGA-BLCA	Bladder Urothelial Carcinoma	0	1604
TCGA-KQ-A41O-01A	TCGA-BLCA	Bladder Urothelial Carcinoma	0	1538
TCGA-KQ-A41P-01A	TCGA-BLCA	Bladder Urothelial Carcinoma	0	1094
TCGA-KQ-A41Q-01A	TCGA-BLCA	Bladder Urothelial Carcinoma	0	361
TCGA-KQ-A41R-01A	TCGA-BLCA	Bladder Urothelial Carcinoma	0	1350
TCGA-KQ-A41S-01A	TCGA-BLCA	Bladder Urothelial Carcinoma	0	35
TCGA-LC-A66R-01A	TCGA-BLCA	Bladder Urothelial Carcinoma	0	466
TCGA-LT-A5Z6-01A	TCGA-BLCA	Bladder Urothelial Carcinoma	0	474
TCGA-LT-A8JT-01A	TCGA-BLCA	Bladder Urothelial Carcinoma	0	641
TCGA-MV-A51V-01A	TCGA-BLCA	Bladder Urothelial Carcinoma	0	410
TCGA-PQ-A6FI-01A	TCGA-BLCA	Bladder Urothelial Carcinoma	0	372
TCGA-PQ-A6FN-01A	TCGA-BLCA	Bladder Urothelial Carcinoma	0	507
TCGA-R3-A69X-01A	TCGA-BLCA	Bladder Urothelial Carcinoma	0	433
TCGA-S5-A6DX-01A	TCGA-BLCA	Bladder Urothelial Carcinoma	1	56
TCGA-S5-AA26-01A	TCGA-BLCA	Bladder Urothelial Carcinoma	0	503
TCGA-SY-A9G0-01A	TCGA-BLCA	Bladder Urothelial Carcinoma	1	1008
TCGA-SY-A9G5-01A	TCGA-BLCA	Bladder Urothelial Carcinoma	0	1186
TCGA-UY-A78K-01A	TCGA-BLCA	Bladder Urothelial Carcinoma	1	536
TCGA-UY-A78L-01A	TCGA-BLCA	Bladder Urothelial Carcinoma	0	1127
TCGA-UY-A78M-01A	TCGA-BLCA	Bladder Urothelial Carcinoma	1	690
TCGA-UY-A78N-01A	TCGA-BLCA	Bladder Urothelial Carcinoma	1	2641
TCGA-UY-A78O-01A	TCGA-BLCA	Bladder Urothelial Carcinoma	0	2312
TCGA-UY-A78P-01A	TCGA-BLCA	Bladder Urothelial Carcinoma	0	2380
TCGA-UY-A8OB-01A	TCGA-BLCA	Bladder Urothelial Carcinoma	0	2109
TCGA-UY-A8OC-01A	TCGA-BLCA	Bladder Urothelial Carcinoma	NA	NA
TCGA-UY-A8OD-01A	TCGA-BLCA	Bladder Urothelial Carcinoma	0	3432
TCGA-UY-A9PA-01A	TCGA-BLCA	Bladder Urothelial Carcinoma	0	1072
TCGA-UY-A9PB-01A	TCGA-BLCA	Bladder Urothelial Carcinoma	0	899
TCGA-UY-A9PD-01A	TCGA-BLCA	Bladder Urothelial Carcinoma	0	542
TCGA-UY-A9PE-01A	TCGA-BLCA	Bladder Urothelial Carcinoma	0	189
TCGA-UY-A9PF-01A	TCGA-BLCA	Bladder Urothelial Carcinoma	0	117
TCGA-UY-A9PH-01A	TCGA-BLCA	Bladder Urothelial Carcinoma	0	1561
TCGA-XF-A8HB-01A	TCGA-BLCA	Bladder Urothelial Carcinoma	0	1370
TCGA-XF-A8HC-01A	TCGA-BLCA	Bladder Urothelial Carcinoma	1	200
TCGA-XF-A8HD-01A	TCGA-BLCA	Bladder Urothelial Carcinoma	0	2964
TCGA-XF-A8HE-01A	TCGA-BLCA	Bladder Urothelial Carcinoma	0	3817
TCGA-XF-A8HF-01A	TCGA-BLCA	Bladder Urothelial Carcinoma	1	2954
TCGA-XF-A8HG-01A	TCGA-BLCA	Bladder Urothelial Carcinoma	1	467
TCGA-XF-A8HH-01A	TCGA-BLCA	Bladder Urothelial Carcinoma	1	57
TCGA-XF-A8HI-01A	TCGA-BLCA	Bladder Urothelial Carcinoma	1	544
TCGA-XF-A9SH-01A	TCGA-BLCA	Bladder Urothelial Carcinoma	1	1971
TCGA-XF-A9SI-01A	TCGA-BLCA	Bladder Urothelial Carcinoma	0	2423
TCGA-XF-A9SJ-01A	TCGA-BLCA	Bladder Urothelial Carcinoma	1	98
TCGA-XF-A9SK-01A	TCGA-BLCA	Bladder Urothelial Carcinoma	1	486
TCGA-XF-A9SL-01A	TCGA-BLCA	Bladder Urothelial Carcinoma	1	2020
TCGA-XF-A9SM-01A	TCGA-BLCA	Bladder Urothelial Carcinoma	0	1048
TCGA-XF-A9SP-01A	TCGA-BLCA	Bladder Urothelial Carcinoma	1	454
TCGA-XF-A9SU-01A	TCGA-BLCA	Bladder Urothelial Carcinoma	1	182
TCGA-XF-A9SV-01A	TCGA-BLCA	Bladder Urothelial Carcinoma	1	388
TCGA-XF-A9SW-01A	TCGA-BLCA	Bladder Urothelial Carcinoma	1	362
TCGA-XF-A9SX-01A	TCGA-BLCA	Bladder Urothelial Carcinoma	1	719
TCGA-XF-A9SY-01A	TCGA-BLCA	Bladder Urothelial Carcinoma	0	640
TCGA-XF-A9SZ-01A	TCGA-BLCA	Bladder Urothelial Carcinoma	1	859
TCGA-XF-A9T0-01A	TCGA-BLCA	Bladder Urothelial Carcinoma	0	799
TCGA-XF-A9T2-01A	TCGA-BLCA	Bladder Urothelial Carcinoma	1	575
TCGA-XF-A9T3-01A	TCGA-BLCA	Bladder Urothelial Carcinoma	0	68
TCGA-XF-A9T4-01A	TCGA-BLCA	Bladder Urothelial Carcinoma	1	495
TCGA-XF-A9T5-01A	TCGA-BLCA	Bladder Urothelial Carcinoma	0	2027
TCGA-XF-A9T6-01A	TCGA-BLCA	Bladder Urothelial Carcinoma	0	64
TCGA-XF-A9T8-01A	TCGA-BLCA	Bladder Urothelial Carcinoma	1	418
TCGA-XF-AAME-01A	TCGA-BLCA	Bladder Urothelial Carcinoma	1	2828
TCGA-XF-AAMG-01A	TCGA-BLCA	Bladder Urothelial Carcinoma	0	3364
TCGA-XF-AAMH-01A	TCGA-BLCA	Bladder Urothelial Carcinoma	1	344
TCGA-XF-AAMJ-01A	TCGA-BLCA	Bladder Urothelial Carcinoma	1	1670
TCGA-XF-AAML-01A	TCGA-BLCA	Bladder Urothelial Carcinoma	1	232
TCGA-XF-AAMQ-01A	TCGA-BLCA	Bladder Urothelial Carcinoma	0	2177
TCGA-XF-AAMR-01A	TCGA-BLCA	Bladder Urothelial Carcinoma	0	2790
TCGA-XF-AAMW-01A	TCGA-BLCA	Bladder Urothelial Carcinoma	1	253
TCGA-XF-AAMX-01A	TCGA-BLCA	Bladder Urothelial Carcinoma	1	206
TCGA-XF-AAMY-01A	TCGA-BLCA	Bladder Urothelial Carcinoma	0	3011
TCGA-XF-AAMZ-01A	TCGA-BLCA	Bladder Urothelial Carcinoma	1	1348
TCGA-XF-AAN0-01A	TCGA-BLCA	Bladder Urothelial Carcinoma	1	1718
TCGA-XF-AAN1-01A	TCGA-BLCA	Bladder Urothelial Carcinoma	1	941
TCGA-XF-AAN2-01A	TCGA-BLCA	Bladder Urothelial Carcinoma	1	1869
TCGA-XF-AAN3-01A	TCGA-BLCA	Bladder Urothelial Carcinoma	0	2625
TCGA-XF-AAN4-01A	TCGA-BLCA	Bladder Urothelial Carcinoma	1	823
TCGA-XF-AAN5-01A	TCGA-BLCA	Bladder Urothelial Carcinoma	0	2293
TCGA-XF-AAN7-01A	TCGA-BLCA	Bladder Urothelial Carcinoma	1	565
TCGA-XF-AAN8-01A	TCGA-BLCA	Bladder Urothelial Carcinoma	1	118
TCGA-YC-A8S6-01A	TCGA-BLCA	Bladder Urothelial Carcinoma	0	293
TCGA-YC-A9TC-01A	TCGA-BLCA	Bladder Urothelial Carcinoma	1	20
TCGA-YF-AA3M-01A	TCGA-BLCA	Bladder Urothelial Carcinoma	0	415
TCGA-ZF-A9R0-01A	TCGA-BLCA	Bladder Urothelial Carcinoma	1	680
TCGA-ZF-A9R2-01A	TCGA-BLCA	Bladder Urothelial Carcinoma	0	642
TCGA-ZF-A9R3-01A	TCGA-BLCA	Bladder Urothelial Carcinoma	1	949
TCGA-ZF-A9R4-01A	TCGA-BLCA	Bladder Urothelial Carcinoma	0	921
TCGA-ZF-A9R5-01A	TCGA-BLCA	Bladder Urothelial Carcinoma	0	1090
TCGA-ZF-A9R7-01A	TCGA-BLCA	Bladder Urothelial Carcinoma	0	665
TCGA-ZF-A9R9-01A	TCGA-BLCA	Bladder Urothelial Carcinoma	1	864
TCGA-ZF-A9RC-01A	TCGA-BLCA	Bladder Urothelial Carcinoma	0	2868
TCGA-ZF-A9RD-01A	TCGA-BLCA	Bladder Urothelial Carcinoma	1	408
TCGA-ZF-A9RE-01A	TCGA-BLCA	Bladder Urothelial Carcinoma	1	106
TCGA-ZF-A9RF-01A	TCGA-BLCA	Bladder Urothelial Carcinoma	0	1949
TCGA-ZF-A9RL-01A	TCGA-BLCA	Bladder Urothelial Carcinoma	0	2703
TCGA-ZF-A9RM-01A	TCGA-BLCA	Bladder Urothelial Carcinoma	0	1455
TCGA-ZF-A9RN-01A	TCGA-BLCA	Bladder Urothelial Carcinoma	1	615
TCGA-ZF-AA4N-01A	TCGA-BLCA	Bladder Urothelial Carcinoma	1	88
TCGA-ZF-AA4R-01A	TCGA-BLCA	Bladder Urothelial Carcinoma	1	1036
TCGA-ZF-AA4T-01A	TCGA-BLCA	Bladder Urothelial Carcinoma	1	599
TCGA-ZF-AA4U-01A	TCGA-BLCA	Bladder Urothelial Carcinoma	1	262
TCGA-ZF-AA4V-01A	TCGA-BLCA	Bladder Urothelial Carcinoma	0	1806
TCGA-ZF-AA4W-01A	TCGA-BLCA	Bladder Urothelial Carcinoma	0	1830
TCGA-ZF-AA4X-01A	TCGA-BLCA	Bladder Urothelial Carcinoma	0	2044
TCGA-ZF-AA51-01A	TCGA-BLCA	Bladder Urothelial Carcinoma	0	1714
TCGA-ZF-AA52-01A	TCGA-BLCA	Bladder Urothelial Carcinoma	1	1077
TCGA-ZF-AA53-01A	TCGA-BLCA	Bladder Urothelial Carcinoma	0	1761
TCGA-ZF-AA54-01A	TCGA-BLCA	Bladder Urothelial Carcinoma	1	590
TCGA-ZF-AA56-01A	TCGA-BLCA	Bladder Urothelial Carcinoma	1	259
TCGA-ZF-AA58-01A	TCGA-BLCA	Bladder Urothelial Carcinoma	0	1649
TCGA-ZF-AA5H-01A	TCGA-BLCA	Bladder Urothelial Carcinoma	0	897
TCGA-ZF-AA5N-01A	TCGA-BLCA	Bladder Urothelial Carcinoma	1	168
TCGA-ZF-AA5P-01A	TCGA-BLCA	Bladder Urothelial Carcinoma	0	372
TCGA-3C-AAAU-01A	TCGA-BRCA	Breast invasive carcinoma	0	4047
TCGA-3C-AALI-01A	TCGA-BRCA	Breast invasive carcinoma	0	4005
TCGA-3C-AALJ-01A	TCGA-BRCA	Breast invasive carcinoma	0	1474
TCGA-3C-AALK-01A	TCGA-BRCA	Breast invasive carcinoma	0	1448
TCGA-4H-AAAK-01A	TCGA-BRCA	Breast invasive carcinoma	0	348
TCGA-5L-AAT0-01A	TCGA-BRCA	Breast invasive carcinoma	0	1477
TCGA-5L-AAT1-01A	TCGA-BRCA	Breast invasive carcinoma	0	1471
TCGA-5T-A9QA-01A	TCGA-BRCA	Breast invasive carcinoma	0	303
TCGA-A1-A0SB-01A	TCGA-BRCA	Breast invasive carcinoma	0	259
TCGA-A1-A0SD-01A	TCGA-BRCA	Breast invasive carcinoma	0	437
TCGA-A1-A0SF-01A	TCGA-BRCA	Breast invasive carcinoma	0	1463
TCGA-A1-A0SG-01A	TCGA-BRCA	Breast invasive carcinoma	0	434
TCGA-A1-A0SI-01A	TCGA-BRCA	Breast invasive carcinoma	0	635
TCGA-A1-A0SN-01A	TCGA-BRCA	Breast invasive carcinoma	0	1196
TCGA-A1-A0SQ-01A	TCGA-BRCA	Breast invasive carcinoma	0	554
TCGA-A2-A04N-01A	TCGA-BRCA	Breast invasive carcinoma	0	4354
TCGA-A2-A04U-01A	TCGA-BRCA	Breast invasive carcinoma	0	2654
TCGA-A2-A04W-01A	TCGA-BRCA	Breast invasive carcinoma	0	3102
TCGA-A2-A0CK-01A	TCGA-BRCA	Breast invasive carcinoma	0	4159
TCGA-A2-A0CL-01A	TCGA-BRCA	Breast invasive carcinoma	0	3015
TCGA-A2-A0CO-01A	TCGA-BRCA	Breast invasive carcinoma	1	1468
TCGA-A2-A0CR-01A	TCGA-BRCA	Breast invasive carcinoma	0	3283
TCGA-A2-A0CV-01A	TCGA-BRCA	Breast invasive carcinoma	0	3011
TCGA-A2-A0CW-01A	TCGA-BRCA	Breast invasive carcinoma	0	3283
TCGA-A2-A0D3-01A	TCGA-BRCA	Breast invasive carcinoma	0	1873
TCGA-A2-A0EP-01A	TCGA-BRCA	Breast invasive carcinoma	0	3603
TCGA-A2-A0ES-01A	TCGA-BRCA	Breast invasive carcinoma	0	2190
TCGA-A2-A0EW-01A	TCGA-BRCA	Breast invasive carcinoma	1	1884
TCGA-A2-A0T3-01A	TCGA-BRCA	Breast invasive carcinoma	0	1516
TCGA-A2-A1FV-01A	TCGA-BRCA	Breast invasive carcinoma	0	714
TCGA-A2-A1FW-01A	TCGA-BRCA	Breast invasive carcinoma	0	528
TCGA-A2-A1FZ-01A	TCGA-BRCA	Breast invasive carcinoma	0	683
TCGA-A2-A1G0-01A	TCGA-BRCA	Breast invasive carcinoma	0	616
TCGA-A2-A1G1-01A	TCGA-BRCA	Breast invasive carcinoma	0	584
TCGA-A2-A1G4-01A	TCGA-BRCA	Breast invasive carcinoma	0	595
TCGA-A2-A1G6-01A	TCGA-BRCA	Breast invasive carcinoma	0	501
TCGA-A2-A259-01A	TCGA-BRCA	Breast invasive carcinoma	0	1596
TCGA-A2-A25A-01A	TCGA-BRCA	Breast invasive carcinoma	0	3276
TCGA-A2-A25B-01A	TCGA-BRCA	Breast invasive carcinoma	0	1291
TCGA-A2-A25C-01A	TCGA-BRCA	Breast invasive carcinoma	0	523
TCGA-A2-A25E-01A	TCGA-BRCA	Breast invasive carcinoma	0	3204
TCGA-A2-A25F-01A	TCGA-BRCA	Breast invasive carcinoma	0	322
TCGA-A2-A3KD-01A	TCGA-BRCA	Breast invasive carcinoma	0	1206
TCGA-A2-A3XS-01A	TCGA-BRCA	Breast invasive carcinoma	1	1032
TCGA-A2-A3XT-01A	TCGA-BRCA	Breast invasive carcinoma	0	2770
TCGA-A2-A3XU-01A	TCGA-BRCA	Breast invasive carcinoma	1	912
TCGA-A2-A3XV-01A	TCGA-BRCA	Breast invasive carcinoma	0	996
TCGA-A2-A3XW-01A	TCGA-BRCA	Breast invasive carcinoma	0	1712
TCGA-A2-A3XX-01A	TCGA-BRCA	Breast invasive carcinoma	1	1439
TCGA-A2-A3XY-01A	TCGA-BRCA	Breast invasive carcinoma	1	1093
TCGA-A2-A3XZ-01A	TCGA-BRCA	Breast invasive carcinoma	0	1532
TCGA-A2-A3Y0-01A	TCGA-BRCA	Breast invasive carcinoma	0	1546
TCGA-A2-A4RW-01A	TCGA-BRCA	Breast invasive carcinoma	0	222
TCGA-A2-A4RX-01A	TCGA-BRCA	Breast invasive carcinoma	0	742
TCGA-A2-A4RY-01A	TCGA-BRCA	Breast invasive carcinoma	0	648
TCGA-A2-A4S0-01A	TCGA-BRCA	Breast invasive carcinoma	0	706
TCGA-A2-A4S1-01A	TCGA-BRCA	Breast invasive carcinoma	0	820
TCGA-A2-A4S2-01A	TCGA-BRCA	Breast invasive carcinoma	0	643
TCGA-A2-A4S3-01A	TCGA-BRCA	Breast invasive carcinoma	0	666
TCGA-A7-A0DA-01A	TCGA-BRCA	Breast invasive carcinoma	0	1085
TCGA-A7-A0DB-01A	TCGA-BRCA	Breast invasive carcinoma	0	1007
TCGA-A7-A13E-01A	TCGA-BRCA	Breast invasive carcinoma	1	614
TCGA-A7-A13F-01A	TCGA-BRCA	Breast invasive carcinoma	0	765
TCGA-A7-A13H-01A	TCGA-BRCA	Breast invasive carcinoma	0	899
TCGA-A7-A26E-01A	TCGA-BRCA	Breast invasive carcinoma	0	954
TCGA-A7-A26G-01A	TCGA-BRCA	Breast invasive carcinoma	0	722
TCGA-A7-A26H-01A	TCGA-BRCA	Breast invasive carcinoma	0	724
TCGA-A7-A26J-01A	TCGA-BRCA	Breast invasive carcinoma	0	627
TCGA-A7-A2KD-01A	TCGA-BRCA	Breast invasive carcinoma	0	679
TCGA-A7-A3IY-01A	TCGA-BRCA	Breast invasive carcinoma	0	345
TCGA-A7-A3J0-01A	TCGA-BRCA	Breast invasive carcinoma	0	313
TCGA-A7-A3J1-01A	TCGA-BRCA	Breast invasive carcinoma	0	343
TCGA-A7-A3RF-01A	TCGA-BRCA	Breast invasive carcinoma	0	408
TCGA-A7-A425-01A	TCGA-BRCA	Breast invasive carcinoma	0	447
TCGA-A7-A426-01A	TCGA-BRCA	Breast invasive carcinoma	0	364
TCGA-A7-A4SA-01A	TCGA-BRCA	Breast invasive carcinoma	0	454
TCGA-A7-A4SB-01A	TCGA-BRCA	Breast invasive carcinoma	0	418
TCGA-A7-A4SD-01A	TCGA-BRCA	Breast invasive carcinoma	0	441
TCGA-A7-A4SE-01A	TCGA-BRCA	Breast invasive carcinoma	0	644
TCGA-A7-A56D-01A	TCGA-BRCA	Breast invasive carcinoma	0	448
TCGA-A7-A5ZV-01A	TCGA-BRCA	Breast invasive carcinoma	0	368
TCGA-A7-A5ZW-01A	TCGA-BRCA	Breast invasive carcinoma	0	326
TCGA-A7-A5ZX-01A	TCGA-BRCA	Breast invasive carcinoma	0	336
TCGA-A7-A6VW-01A	TCGA-BRCA	Breast invasive carcinoma	0	285
TCGA-A7-A6VX-01A	TCGA-BRCA	Breast invasive carcinoma	0	317
TCGA-A7-A6VY-01A	TCGA-BRCA	Breast invasive carcinoma	0	266
TCGA-AC-A23C-01A	TCGA-BRCA	Breast invasive carcinoma	0	585
TCGA-AC-A23E-01A	TCGA-BRCA	Breast invasive carcinoma	0	698
TCGA-AC-A23G-01A	TCGA-BRCA	Breast invasive carcinoma	0	2248
TCGA-AC-A23H-01A	TCGA-BRCA	Breast invasive carcinoma	NA	NA
TCGA-AC-A2B8-01A	TCGA-BRCA	Breast invasive carcinoma	0	677
TCGA-AC-A2BK-01A	TCGA-BRCA	Breast invasive carcinoma	0	2222
TCGA-AC-A2FB-01A	TCGA-BRCA	Breast invasive carcinoma	0	1234
TCGA-AC-A2FE-01A	TCGA-BRCA	Breast invasive carcinoma	1	2636
TCGA-AC-A2FF-01A	TCGA-BRCA	Breast invasive carcinoma	0	2759
TCGA-AC-A2FG-01A	TCGA-BRCA	Breast invasive carcinoma	0	1853
TCGA-AC-A2FM-01A	TCGA-BRCA	Breast invasive carcinoma	1	792
TCGA-AC-A2FO-01A	TCGA-BRCA	Breast invasive carcinoma	0	2255
TCGA-AC-A2QI-01A	TCGA-BRCA	Breast invasive carcinoma	0	588
TCGA-AC-A2QJ-01A	TCGA-BRCA	Breast invasive carcinoma	1	446
TCGA-AC-A3BB-01A	TCGA-BRCA	Breast invasive carcinoma	0	987
TCGA-AC-A3EH-01A	TCGA-BRCA	Breast invasive carcinoma	1	197
TCGA-AC-A3HN-01A	TCGA-BRCA	Breast invasive carcinoma	0	496
TCGA-AC-A3QP-01A	TCGA-BRCA	Breast invasive carcinoma	0	675
TCGA-AC-A3TM-01A	TCGA-BRCA	Breast invasive carcinoma	0	762
TCGA-AC-A3TN-01A	TCGA-BRCA	Breast invasive carcinoma	0	456
TCGA-AC-A3W5-01A	TCGA-BRCA	Breast invasive carcinoma	0	504
TCGA-AC-A3W6-01A	TCGA-BRCA	Breast invasive carcinoma	NA	NA
TCGA-AC-A3W7-01A	TCGA-BRCA	Breast invasive carcinoma	0	471
TCGA-AC-A3YI-01A	TCGA-BRCA	Breast invasive carcinoma	0	707
TCGA-AC-A3YJ-01A	TCGA-BRCA	Breast invasive carcinoma	0	754
TCGA-AC-A4ZE-01A	TCGA-BRCA	Breast invasive carcinoma	0	890
TCGA-AC-A5EH-01A	TCGA-BRCA	Breast invasive carcinoma	0	511
TCGA-AC-A5XS-01A	TCGA-BRCA	Breast invasive carcinoma	0	588
TCGA-AC-A5XU-01A	TCGA-BRCA	Breast invasive carcinoma	0	455
TCGA-AC-A62V-01A	TCGA-BRCA	Breast invasive carcinoma	1	348
TCGA-AC-A62X-01A	TCGA-BRCA	Breast invasive carcinoma	0	417
TCGA-AC-A62Y-01A	TCGA-BRCA	Breast invasive carcinoma	0	530
TCGA-AC-A6IV-01A	TCGA-BRCA	Breast invasive carcinoma	0	568
TCGA-AC-A6IW-01A	TCGA-BRCA	Breast invasive carcinoma	0	413
TCGA-AC-A6IX-01A	TCGA-BRCA	Breast invasive carcinoma	0	373
TCGA-AC-A6NO-01A	TCGA-BRCA	Breast invasive carcinoma	0	51
TCGA-AC-A7VB-01A	TCGA-BRCA	Breast invasive carcinoma	0	250
TCGA-AC-A7VC-01A	TCGA-BRCA	Breast invasive carcinoma	0	1
TCGA-AC-A8OP-01A	TCGA-BRCA	Breast invasive carcinoma	0	614
TCGA-AC-A8OQ-01A	TCGA-BRCA	Breast invasive carcinoma	0	34
TCGA-AC-A8OR-01A	TCGA-BRCA	Breast invasive carcinoma	0	40
TCGA-AN-A0AT-01A	TCGA-BRCA	Breast invasive carcinoma	0	10
TCGA-AO-A03V-01A	TCGA-BRCA	Breast invasive carcinoma	0	1351
TCGA-AO-A12A-01A	TCGA-BRCA	Breast invasive carcinoma	0	3112
TCGA-AO-A12D-01A	TCGA-BRCA	Breast invasive carcinoma	0	2515
TCGA-AO-A12F-01A	TCGA-BRCA	Breast invasive carcinoma	0	1842
TCGA-AO-A12H-01A	TCGA-BRCA	Breast invasive carcinoma	0	1234
TCGA-AO-A1KP-01A	TCGA-BRCA	Breast invasive carcinoma	0	2953
TCGA-AO-A1KQ-01A	TCGA-BRCA	Breast invasive carcinoma	0	1882
TCGA-AO-A1KR-01A	TCGA-BRCA	Breast invasive carcinoma	0	2513
TCGA-AO-A1KS-01A	TCGA-BRCA	Breast invasive carcinoma	0	350
TCGA-AO-A1KT-01A	TCGA-BRCA	Breast invasive carcinoma	0	541
TCGA-AQ-A0Y5-01A	TCGA-BRCA	Breast invasive carcinoma	1	172
TCGA-AQ-A1H2-01A	TCGA-BRCA	Breast invasive carcinoma	0	475
TCGA-AQ-A1H3-01A	TCGA-BRCA	Breast invasive carcinoma	0	989
TCGA-AQ-A54N-01A	TCGA-BRCA	Breast invasive carcinoma	0	78
TCGA-AQ-A7U7-01A	TCGA-BRCA	Breast invasive carcinoma	1	584
TCGA-AR-A0TS-01A	TCGA-BRCA	Breast invasive carcinoma	0	2558
TCGA-AR-A0TY-01A	TCGA-BRCA	Breast invasive carcinoma	1	1699
TCGA-AR-A1AH-01A	TCGA-BRCA	Breast invasive carcinoma	0	3807
TCGA-AR-A1AI-01A	TCGA-BRCA	Breast invasive carcinoma	0	3296
TCGA-AR-A1AJ-01A	TCGA-BRCA	Breast invasive carcinoma	0	2383
TCGA-AR-A1AK-01A	TCGA-BRCA	Breast invasive carcinoma	0	3159
TCGA-AR-A1AM-01A	TCGA-BRCA	Breast invasive carcinoma	0	2991
TCGA-AR-A1AN-01A	TCGA-BRCA	Breast invasive carcinoma	0	2920
TCGA-AR-A1AO-01A	TCGA-BRCA	Breast invasive carcinoma	0	2618
TCGA-AR-A1AP-01A	TCGA-BRCA	Breast invasive carcinoma	0	2856
TCGA-AR-A1AQ-01A	TCGA-BRCA	Breast invasive carcinoma	0	3021
TCGA-AR-A1AS-01A	TCGA-BRCA	Breast invasive carcinoma	0	1150
TCGA-AR-A1AU-01A	TCGA-BRCA	Breast invasive carcinoma	0	2868
TCGA-AR-A1AV-01A	TCGA-BRCA	Breast invasive carcinoma	0	1864
TCGA-AR-A1AW-01A	TCGA-BRCA	Breast invasive carcinoma	0	2632
TCGA-AR-A1AX-01A	TCGA-BRCA	Breast invasive carcinoma	0	2629
TCGA-AR-A1AY-01A	TCGA-BRCA	Breast invasive carcinoma	0	1026
TCGA-AR-A24H-01A	TCGA-BRCA	Breast invasive carcinoma	0	4894
TCGA-AR-A24K-01A	TCGA-BRCA	Breast invasive carcinoma	0	1548
TCGA-AR-A24M-01A	TCGA-BRCA	Breast invasive carcinoma	0	3660
TCGA-AR-A24O-01A	TCGA-BRCA	Breast invasive carcinoma	0	3607
TCGA-AR-A24P-01A	TCGA-BRCA	Breast invasive carcinoma	0	84
TCGA-AR-A24Q-01A	TCGA-BRCA	Breast invasive carcinoma	0	3172
TCGA-AR-A24R-01A	TCGA-BRCA	Breast invasive carcinoma	0	3430
TCGA-AR-A24S-01A	TCGA-BRCA	Breast invasive carcinoma	0	2976
TCGA-AR-A24T-01A	TCGA-BRCA	Breast invasive carcinoma	0	3202
TCGA-AR-A24V-01A	TCGA-BRCA	Breast invasive carcinoma	0	3203
TCGA-AR-A24W-01A	TCGA-BRCA	Breast invasive carcinoma	0	1550
TCGA-AR-A24X-01A	TCGA-BRCA	Breast invasive carcinoma	0	3004
TCGA-AR-A24Z-01A	TCGA-BRCA	Breast invasive carcinoma	0	3001
TCGA-AR-A250-01A	TCGA-BRCA	Breast invasive carcinoma	0	2707
TCGA-AR-A251-01A	TCGA-BRCA	Breast invasive carcinoma	0	3030
TCGA-AR-A252-01A	TCGA-BRCA	Breast invasive carcinoma	0	2838
TCGA-AR-A255-01A	TCGA-BRCA	Breast invasive carcinoma	0	2161
TCGA-AR-A256-01A	TCGA-BRCA	Breast invasive carcinoma	1	2854
TCGA-AR-A2LE-01A	TCGA-BRCA	Breast invasive carcinoma	0	5062
TCGA-AR-A2LH-01A	TCGA-BRCA	Breast invasive carcinoma	1	616
TCGA-AR-A2LJ-01A	TCGA-BRCA	Breast invasive carcinoma	0	2632
TCGA-AR-A2LK-01A	TCGA-BRCA	Breast invasive carcinoma	1	1649
TCGA-AR-A2LL-01A	TCGA-BRCA	Breast invasive carcinoma	0	2012
TCGA-AR-A2LM-01A	TCGA-BRCA	Breast invasive carcinoma	0	1935
TCGA-AR-A2LN-01A	TCGA-BRCA	Breast invasive carcinoma	0	1161
TCGA-AR-A2LO-01A	TCGA-BRCA	Breast invasive carcinoma	0	1198
TCGA-AR-A2LQ-01A	TCGA-BRCA	Breast invasive carcinoma	0	1233
TCGA-AR-A2LR-01A	TCGA-BRCA	Breast invasive carcinoma	0	1742
TCGA-AR-A5QM-01A	TCGA-BRCA	Breast invasive carcinoma	0	2231
TCGA-AR-A5QN-01A	TCGA-BRCA	Breast invasive carcinoma	0	1013
TCGA-AR-A5QP-01A	TCGA-BRCA	Breast invasive carcinoma	0	1185
TCGA-AR-A5QQ-01A	TCGA-BRCA	Breast invasive carcinoma	1	322
TCGA-B6-A0I1-01A	TCGA-BRCA	Breast invasive carcinoma	1	2361
TCGA-B6-A0IH-01A	TCGA-BRCA	Breast invasive carcinoma	1	2965
TCGA-B6-A0RH-01A	TCGA-BRCA	Breast invasive carcinoma	1	6456
TCGA-B6-A0RQ-01A	TCGA-BRCA	Breast invasive carcinoma	1	4267
TCGA-B6-A0WS-01A	TCGA-BRCA	Breast invasive carcinoma	1	2965
TCGA-B6-A0X0-01A	TCGA-BRCA	Breast invasive carcinoma	1	3945
TCGA-B6-A1KC-01B	TCGA-BRCA	Breast invasive carcinoma	0	1326
TCGA-B6-A1KF-01A	TCGA-BRCA	Breast invasive carcinoma	0	3088
TCGA-B6-A1KI-01A	TCGA-BRCA	Breast invasive carcinoma	0	2236
TCGA-B6-A1KN-01A	TCGA-BRCA	Breast invasive carcinoma	0	4233
TCGA-B6-A2IU-01A	TCGA-BRCA	Breast invasive carcinoma	0	5176
TCGA-B6-A3ZX-01A	TCGA-BRCA	Breast invasive carcinoma	1	1152
TCGA-B6-A400-01A	TCGA-BRCA	Breast invasive carcinoma	0	215
TCGA-B6-A401-01A	TCGA-BRCA	Breast invasive carcinoma	0	2596
TCGA-B6-A402-01A	TCGA-BRCA	Breast invasive carcinoma	0	2281
TCGA-B6-A408-01A	TCGA-BRCA	Breast invasive carcinoma	0	2072
TCGA-B6-A409-01A	TCGA-BRCA	Breast invasive carcinoma	1	573
TCGA-B6-A40C-01A	TCGA-BRCA	Breast invasive carcinoma	0	2164
TCGA-BH-A0AU-01A	TCGA-BRCA	Breast invasive carcinoma	0	1914
TCGA-BH-A0AV-01A	TCGA-BRCA	Breast invasive carcinoma	0	1820
TCGA-BH-A0AZ-01A	TCGA-BRCA	Breast invasive carcinoma	0	1919
TCGA-BH-A0B0-01A	TCGA-BRCA	Breast invasive carcinoma	0	2477
TCGA-BH-A0B5-01A	TCGA-BRCA	Breast invasive carcinoma	0	2136
TCGA-BH-A0B6-01A	TCGA-BRCA	Breast invasive carcinoma	0	2483
TCGA-BH-A0B7-01A	TCGA-BRCA	Breast invasive carcinoma	0	2559
TCGA-BH-A0BF-01A	TCGA-BRCA	Breast invasive carcinoma	1	1324
TCGA-BH-A0BG-01A	TCGA-BRCA	Breast invasive carcinoma	0	1871
TCGA-BH-A0BL-01A	TCGA-BRCA	Breast invasive carcinoma	0	2278
TCGA-BH-A0BO-01A	TCGA-BRCA	Breast invasive carcinoma	0	2197
TCGA-BH-A0BP-01A	TCGA-BRCA	Breast invasive carcinoma	1	2296
TCGA-BH-A0BQ-01A	TCGA-BRCA	Breast invasive carcinoma	0	2255
TCGA-BH-A0BR-01A	TCGA-BRCA	Breast invasive carcinoma	0	2330
TCGA-BH-A0BT-01A	TCGA-BRCA	Breast invasive carcinoma	0	2365
TCGA-BH-A0BW-01A	TCGA-BRCA	Breast invasive carcinoma	0	2371
TCGA-BH-A0BZ-01A	TCGA-BRCA	Breast invasive carcinoma	0	2255
TCGA-BH-A0C1-01B	TCGA-BRCA	Breast invasive carcinoma	1	1411
TCGA-BH-A0C3-01A	TCGA-BRCA	Breast invasive carcinoma	0	2709
TCGA-BH-A0C7-01B	TCGA-BRCA	Breast invasive carcinoma	0	2767
TCGA-BH-A0DD-01A	TCGA-BRCA	Breast invasive carcinoma	0	2486
TCGA-BH-A0DE-01A	TCGA-BRCA	Breast invasive carcinoma	0	2372
TCGA-BH-A0DG-01A	TCGA-BRCA	Breast invasive carcinoma	0	2041
TCGA-BH-A0DI-01A	TCGA-BRCA	Breast invasive carcinoma	0	912
TCGA-BH-A0DL-01A	TCGA-BRCA	Breast invasive carcinoma	0	2381
TCGA-BH-A0DO-01B	TCGA-BRCA	Breast invasive carcinoma	0	1644
TCGA-BH-A0DT-01A	TCGA-BRCA	Breast invasive carcinoma	0	2403
TCGA-BH-A0DV-01A	TCGA-BRCA	Breast invasive carcinoma	0	2064
TCGA-BH-A0DX-01A	TCGA-BRCA	Breast invasive carcinoma	0	2156
TCGA-BH-A0E2-01A	TCGA-BRCA	Breast invasive carcinoma	0	435
TCGA-BH-A0E9-01B	TCGA-BRCA	Breast invasive carcinoma	0	2489
TCGA-BH-A0EA-01A	TCGA-BRCA	Breast invasive carcinoma	1	991
TCGA-BH-A0EI-01A	TCGA-BRCA	Breast invasive carcinoma	0	1926
TCGA-BH-A0H3-01A	TCGA-BRCA	Breast invasive carcinoma	0	1928
TCGA-BH-A0H5-01A	TCGA-BRCA	Breast invasive carcinoma	0	1620
TCGA-BH-A0HA-01A	TCGA-BRCA	Breast invasive carcinoma	0	1611
TCGA-BH-A0HL-01A	TCGA-BRCA	Breast invasive carcinoma	0	72
TCGA-BH-A0HN-01A	TCGA-BRCA	Breast invasive carcinoma	0	516
TCGA-BH-A0W7-01A	TCGA-BRCA	Breast invasive carcinoma	0	1363
TCGA-BH-A18F-01A	TCGA-BRCA	Breast invasive carcinoma	0	1001
TCGA-BH-A18G-01A	TCGA-BRCA	Breast invasive carcinoma	0	149
TCGA-BH-A18H-01A	TCGA-BRCA	Breast invasive carcinoma	0	652
TCGA-BH-A18I-01A	TCGA-BRCA	Breast invasive carcinoma	0	1093
TCGA-BH-A18J-01A	TCGA-BRCA	Breast invasive carcinoma	1	612
TCGA-BH-A18K-01A	TCGA-BRCA	Breast invasive carcinoma	1	2763
TCGA-BH-A18L-01A	TCGA-BRCA	Breast invasive carcinoma	1	811
TCGA-BH-A18M-01A	TCGA-BRCA	Breast invasive carcinoma	1	2207
TCGA-BH-A18N-01A	TCGA-BRCA	Breast invasive carcinoma	1	468
TCGA-BH-A18P-01A	TCGA-BRCA	Breast invasive carcinoma	1	921
TCGA-BH-A18R-01A	TCGA-BRCA	Breast invasive carcinoma	1	1142
TCGA-BH-A18S-01A	TCGA-BRCA	Breast invasive carcinoma	1	2009
TCGA-BH-A18T-01A	TCGA-BRCA	Breast invasive carcinoma	1	224
TCGA-BH-A18U-01A	TCGA-BRCA	Breast invasive carcinoma	1	1563
TCGA-BH-A18V-01A	TCGA-BRCA	Breast invasive carcinoma	1	1556
TCGA-BH-A1EN-01A	TCGA-BRCA	Breast invasive carcinoma	1	2127
TCGA-BH-A1EO-01A	TCGA-BRCA	Breast invasive carcinoma	1	2798
TCGA-BH-A1ES-01A	TCGA-BRCA	Breast invasive carcinoma	1	3462
TCGA-BH-A1EU-01A	TCGA-BRCA	Breast invasive carcinoma	1	1286
TCGA-BH-A1EV-01A	TCGA-BRCA	Breast invasive carcinoma	1	365
TCGA-BH-A1EW-01A	TCGA-BRCA	Breast invasive carcinoma	1	1694
TCGA-BH-A1EX-01A	TCGA-BRCA	Breast invasive carcinoma	1	1508
TCGA-BH-A1EY-01A	TCGA-BRCA	Breast invasive carcinoma	1	538
TCGA-BH-A1F0-01A	TCGA-BRCA	Breast invasive carcinoma	1	785
TCGA-BH-A1F2-01A	TCGA-BRCA	Breast invasive carcinoma	1	959
TCGA-BH-A1F5-01A	TCGA-BRCA	Breast invasive carcinoma	1	2712
TCGA-BH-A1F6-01A	TCGA-BRCA	Breast invasive carcinoma	1	2965
TCGA-BH-A1F8-01A	TCGA-BRCA	Breast invasive carcinoma	1	1
TCGA-BH-A1FB-01A	TCGA-BRCA	Breast invasive carcinoma	1	3669
TCGA-BH-A1FC-01A	TCGA-BRCA	Breast invasive carcinoma	1	3472
TCGA-BH-A1FE-01A	TCGA-BRCA	Breast invasive carcinoma	1	2273
TCGA-BH-A1FG-01A	TCGA-BRCA	Breast invasive carcinoma	1	577
TCGA-BH-A1FH-01A	TCGA-BRCA	Breast invasive carcinoma	1	1034
TCGA-BH-A1FJ-01A	TCGA-BRCA	Breast invasive carcinoma	1	1927
TCGA-BH-A1FL-01A	TCGA-BRCA	Breast invasive carcinoma	1	1673
TCGA-BH-A1FN-01A	TCGA-BRCA	Breast invasive carcinoma	1	2192
TCGA-BH-A1FR-01A	TCGA-BRCA	Breast invasive carcinoma	1	1642
TCGA-BH-A1FU-01A	TCGA-BRCA	Breast invasive carcinoma	1	1688
TCGA-BH-A201-01A	TCGA-BRCA	Breast invasive carcinoma	0	856
TCGA-BH-A202-01A	TCGA-BRCA	Breast invasive carcinoma	0	795
TCGA-BH-A203-01A	TCGA-BRCA	Breast invasive carcinoma	1	1174
TCGA-BH-A204-01A	TCGA-BRCA	Breast invasive carcinoma	1	2534
TCGA-BH-A208-01A	TCGA-BRCA	Breast invasive carcinoma	1	1759
TCGA-BH-A209-01A	TCGA-BRCA	Breast invasive carcinoma	1	3959
TCGA-BH-A28O-01A	TCGA-BRCA	Breast invasive carcinoma	0	1120
TCGA-BH-A28Q-01A	TCGA-BRCA	Breast invasive carcinoma	0	1119
TCGA-BH-A2L8-01A	TCGA-BRCA	Breast invasive carcinoma	0	612
TCGA-BH-A42T-01A	TCGA-BRCA	Breast invasive carcinoma	1	320
TCGA-BH-A42U-01A	TCGA-BRCA	Breast invasive carcinoma	0	3364
TCGA-BH-A42V-01A	TCGA-BRCA	Breast invasive carcinoma	0	635
TCGA-BH-A5IZ-01A	TCGA-BRCA	Breast invasive carcinoma	0	567
TCGA-BH-A5J0-01A	TCGA-BRCA	Breast invasive carcinoma	0	715
TCGA-BH-A6R8-01A	TCGA-BRCA	Breast invasive carcinoma	0	293
TCGA-BH-A6R9-01A	TCGA-BRCA	Breast invasive carcinoma	0	160
TCGA-BH-A8FZ-01A	TCGA-BRCA	Breast invasive carcinoma	0	574
TCGA-BH-A8G0-01A	TCGA-BRCA	Breast invasive carcinoma	0	662
TCGA-BH-AB28-01A	TCGA-BRCA	Breast invasive carcinoma	0	287
TCGA-C8-A12K-01A	TCGA-BRCA	Breast invasive carcinoma	NA	NA
TCGA-C8-A12L-01A	TCGA-BRCA	Breast invasive carcinoma	0	363
TCGA-C8-A12M-01A	TCGA-BRCA	Breast invasive carcinoma	0	358
TCGA-C8-A12N-01A	TCGA-BRCA	Breast invasive carcinoma	0	358
TCGA-C8-A12O-01A	TCGA-BRCA	Breast invasive carcinoma	0	385
TCGA-C8-A12P-01A	TCGA-BRCA	Breast invasive carcinoma	0	358
TCGA-C8-A12Q-01A	TCGA-BRCA	Breast invasive carcinoma	1	385
TCGA-C8-A12T-01A	TCGA-BRCA	Breast invasive carcinoma	NA	NA
TCGA-C8-A12U-01A	TCGA-BRCA	Breast invasive carcinoma	0	385
TCGA-C8-A12V-01A	TCGA-BRCA	Breast invasive carcinoma	0	385
TCGA-C8-A12W-01A	TCGA-BRCA	Breast invasive carcinoma	0	385
TCGA-C8-A12X-01A	TCGA-BRCA	Breast invasive carcinoma	0	385
TCGA-C8-A12Y-01A	TCGA-BRCA	Breast invasive carcinoma	0	1476
TCGA-C8-A12Z-01A	TCGA-BRCA	Breast invasive carcinoma	0	382
TCGA-C8-A130-01A	TCGA-BRCA	Breast invasive carcinoma	0	370
TCGA-C8-A131-01A	TCGA-BRCA	Breast invasive carcinoma	0	411
TCGA-C8-A132-01A	TCGA-BRCA	Breast invasive carcinoma	0	383
TCGA-C8-A133-01A	TCGA-BRCA	Breast invasive carcinoma	NA	NA
TCGA-C8-A134-01A	TCGA-BRCA	Breast invasive carcinoma	0	383
TCGA-C8-A135-01A	TCGA-BRCA	Breast invasive carcinoma	0	393
TCGA-C8-A137-01A	TCGA-BRCA	Breast invasive carcinoma	0	379
TCGA-C8-A138-01A	TCGA-BRCA	Breast invasive carcinoma	0	380
TCGA-C8-A1HE-01A	TCGA-BRCA	Breast invasive carcinoma	0	375
TCGA-C8-A1HF-01A	TCGA-BRCA	Breast invasive carcinoma	0	332
TCGA-C8-A1HG-01A	TCGA-BRCA	Breast invasive carcinoma	0	345
TCGA-C8-A1HI-01A	TCGA-BRCA	Breast invasive carcinoma	0	343
TCGA-C8-A1HJ-01A	TCGA-BRCA	Breast invasive carcinoma	0	5
TCGA-C8-A1HK-01A	TCGA-BRCA	Breast invasive carcinoma	0	366
TCGA-C8-A1HL-01A	TCGA-BRCA	Breast invasive carcinoma	0	317
TCGA-C8-A1HM-01A	TCGA-BRCA	Breast invasive carcinoma	0	375
TCGA-C8-A1HN-01A	TCGA-BRCA	Breast invasive carcinoma	0	394
TCGA-C8-A1HO-01A	TCGA-BRCA	Breast invasive carcinoma	0	375
TCGA-C8-A26V-01A	TCGA-BRCA	Breast invasive carcinoma	0	616
TCGA-C8-A26W-01A	TCGA-BRCA	Breast invasive carcinoma	0	381
TCGA-C8-A26X-01A	TCGA-BRCA	Breast invasive carcinoma	0	376
TCGA-C8-A26Y-01A	TCGA-BRCA	Breast invasive carcinoma	NA	NA
TCGA-C8-A26Z-01A	TCGA-BRCA	Breast invasive carcinoma	0	470
TCGA-C8-A273-01A	TCGA-BRCA	Breast invasive carcinoma	0	513
TCGA-C8-A274-01A	TCGA-BRCA	Breast invasive carcinoma	0	508
TCGA-C8-A275-01A	TCGA-BRCA	Breast invasive carcinoma	0	1
TCGA-C8-A278-01A	TCGA-BRCA	Breast invasive carcinoma	0	297
TCGA-C8-A27A-01A	TCGA-BRCA	Breast invasive carcinoma	0	747
TCGA-C8-A27B-01A	TCGA-BRCA	Breast invasive carcinoma	0	439
TCGA-C8-A3M7-01A	TCGA-BRCA	Breast invasive carcinoma	1	1034
TCGA-C8-A3M8-01A	TCGA-BRCA	Breast invasive carcinoma	0	394
TCGA-C8-A8HP-01A	TCGA-BRCA	Breast invasive carcinoma	0	396
TCGA-C8-A8HQ-01A	TCGA-BRCA	Breast invasive carcinoma	0	380
TCGA-C8-A8HR-01A	TCGA-BRCA	Breast invasive carcinoma	0	408
TCGA-D8-A13Y-01A	TCGA-BRCA	Breast invasive carcinoma	0	1728
TCGA-D8-A13Z-01A	TCGA-BRCA	Breast invasive carcinoma	0	635
TCGA-D8-A140-01A	TCGA-BRCA	Breast invasive carcinoma	0	403
TCGA-D8-A142-01A	TCGA-BRCA	Breast invasive carcinoma	0	425
TCGA-D8-A145-01A	TCGA-BRCA	Breast invasive carcinoma	0	410
TCGA-D8-A146-01A	TCGA-BRCA	Breast invasive carcinoma	0	643
TCGA-D8-A147-01A	TCGA-BRCA	Breast invasive carcinoma	0	584
TCGA-D8-A1J8-01A	TCGA-BRCA	Breast invasive carcinoma	0	431
TCGA-D8-A1J9-01A	TCGA-BRCA	Breast invasive carcinoma	0	532
TCGA-D8-A1JA-01A	TCGA-BRCA	Breast invasive carcinoma	0	502
TCGA-D8-A1JB-01A	TCGA-BRCA	Breast invasive carcinoma	0	1688
TCGA-D8-A1JC-01A	TCGA-BRCA	Breast invasive carcinoma	0	480
TCGA-D8-A1JD-01A	TCGA-BRCA	Breast invasive carcinoma	0	552
TCGA-D8-A1JE-01A	TCGA-BRCA	Breast invasive carcinoma	0	575
TCGA-D8-A1JF-01A	TCGA-BRCA	Breast invasive carcinoma	0	366
TCGA-D8-A1JG-01B	TCGA-BRCA	Breast invasive carcinoma	0	1612
TCGA-D8-A1JH-01A	TCGA-BRCA	Breast invasive carcinoma	0	426
TCGA-D8-A1JI-01A	TCGA-BRCA	Breast invasive carcinoma	0	577
TCGA-D8-A1JJ-01A	TCGA-BRCA	Breast invasive carcinoma	0	611
TCGA-D8-A1JK-01A	TCGA-BRCA	Breast invasive carcinoma	NA	NA
TCGA-D8-A1JL-01A	TCGA-BRCA	Breast invasive carcinoma	0	611
TCGA-D8-A1JN-01A	TCGA-BRCA	Breast invasive carcinoma	0	620
TCGA-D8-A1JP-01A	TCGA-BRCA	Breast invasive carcinoma	0	639
TCGA-D8-A1JT-01A	TCGA-BRCA	Breast invasive carcinoma	0	405
TCGA-D8-A1JU-01A	TCGA-BRCA	Breast invasive carcinoma	0	447
TCGA-D8-A1X5-01A	TCGA-BRCA	Breast invasive carcinoma	0	565
TCGA-D8-A1X6-01A	TCGA-BRCA	Breast invasive carcinoma	0	541
TCGA-D8-A1X7-01A	TCGA-BRCA	Breast invasive carcinoma	0	509
TCGA-D8-A1X8-01A	TCGA-BRCA	Breast invasive carcinoma	0	783
TCGA-D8-A1X9-01A	TCGA-BRCA	Breast invasive carcinoma	0	727
TCGA-D8-A1XA-01A	TCGA-BRCA	Breast invasive carcinoma	0	839
TCGA-D8-A1XB-01A	TCGA-BRCA	Breast invasive carcinoma	0	552
TCGA-D8-A1XC-01A	TCGA-BRCA	Breast invasive carcinoma	1	377
TCGA-D8-A1XF-01A	TCGA-BRCA	Breast invasive carcinoma	0	463
TCGA-D8-A1XJ-01A	TCGA-BRCA	Breast invasive carcinoma	0	664
TCGA-D8-A1XK-01A	TCGA-BRCA	Breast invasive carcinoma	0	441
TCGA-D8-A1XL-01A	TCGA-BRCA	Breast invasive carcinoma	0	606
TCGA-D8-A1XM-01A	TCGA-BRCA	Breast invasive carcinoma	0	538
TCGA-D8-A1XO-01A	TCGA-BRCA	Breast invasive carcinoma	0	1682
TCGA-D8-A1XQ-01A	TCGA-BRCA	Breast invasive carcinoma	0	499
TCGA-D8-A1XR-01A	TCGA-BRCA	Breast invasive carcinoma	0	482
TCGA-D8-A1XS-01A	TCGA-BRCA	Breast invasive carcinoma	0	496
TCGA-D8-A1XT-01A	TCGA-BRCA	Breast invasive carcinoma	0	506
TCGA-D8-A1XU-01A	TCGA-BRCA	Breast invasive carcinoma	0	395
TCGA-D8-A1XV-01A	TCGA-BRCA	Breast invasive carcinoma	0	461
TCGA-D8-A1XY-01A	TCGA-BRCA	Breast invasive carcinoma	0	503
TCGA-D8-A1XZ-01A	TCGA-BRCA	Breast invasive carcinoma	0	466
TCGA-D8-A1Y0-01A	TCGA-BRCA	Breast invasive carcinoma	0	472
TCGA-D8-A1Y1-01A	TCGA-BRCA	Breast invasive carcinoma	1	302
TCGA-D8-A1Y2-01A	TCGA-BRCA	Breast invasive carcinoma	0	433
TCGA-D8-A1Y3-01A	TCGA-BRCA	Breast invasive carcinoma	0	430
TCGA-D8-A27F-01A	TCGA-BRCA	Breast invasive carcinoma	0	488
TCGA-D8-A27G-01A	TCGA-BRCA	Breast invasive carcinoma	0	409
TCGA-D8-A27H-01A	TCGA-BRCA	Breast invasive carcinoma	0	397
TCGA-D8-A27I-01A	TCGA-BRCA	Breast invasive carcinoma	0	439
TCGA-D8-A27K-01A	TCGA-BRCA	Breast invasive carcinoma	0	1461
TCGA-D8-A27L-01A	TCGA-BRCA	Breast invasive carcinoma	0	499
TCGA-D8-A27M-01A	TCGA-BRCA	Breast invasive carcinoma	0	410
TCGA-D8-A27N-01A	TCGA-BRCA	Breast invasive carcinoma	0	519
TCGA-D8-A27P-01A	TCGA-BRCA	Breast invasive carcinoma	0	49
TCGA-D8-A27R-01A	TCGA-BRCA	Breast invasive carcinoma	0	307
TCGA-D8-A27T-01A	TCGA-BRCA	Breast invasive carcinoma	0	398
TCGA-D8-A27V-01A	TCGA-BRCA	Breast invasive carcinoma	0	381
TCGA-D8-A27W-01A	TCGA-BRCA	Breast invasive carcinoma	0	373
TCGA-D8-A3Z5-01A	TCGA-BRCA	Breast invasive carcinoma	0	1015
TCGA-D8-A3Z6-01A	TCGA-BRCA	Breast invasive carcinoma	0	563
TCGA-D8-A4Z1-01A	TCGA-BRCA	Breast invasive carcinoma	0	659
TCGA-D8-A73U-01A	TCGA-BRCA	Breast invasive carcinoma	0	492
TCGA-D8-A73W-01A	TCGA-BRCA	Breast invasive carcinoma	1	385
TCGA-E2-A10A-01A	TCGA-BRCA	Breast invasive carcinoma	0	1229
TCGA-E2-A14N-01A	TCGA-BRCA	Breast invasive carcinoma	0	1434
TCGA-E2-A14O-01A	TCGA-BRCA	Breast invasive carcinoma	0	1359
TCGA-E2-A14P-01A	TCGA-BRCA	Breast invasive carcinoma	0	1246
TCGA-E2-A14Q-01A	TCGA-BRCA	Breast invasive carcinoma	0	1163
TCGA-E2-A14R-01A	TCGA-BRCA	Breast invasive carcinoma	0	1174
TCGA-E2-A14T-01A	TCGA-BRCA	Breast invasive carcinoma	0	2311
TCGA-E2-A14U-01A	TCGA-BRCA	Breast invasive carcinoma	0	1318
TCGA-E2-A14V-01A	TCGA-BRCA	Breast invasive carcinoma	0	1042
TCGA-E2-A14X-01A	TCGA-BRCA	Breast invasive carcinoma	0	972
TCGA-E2-A14Y-01A	TCGA-BRCA	Breast invasive carcinoma	0	2109
TCGA-E2-A14Z-01A	TCGA-BRCA	Breast invasive carcinoma	1	563
TCGA-E2-A150-01A	TCGA-BRCA	Breast invasive carcinoma	0	1935
TCGA-E2-A152-01A	TCGA-BRCA	Breast invasive carcinoma	0	2128
TCGA-E2-A153-01A	TCGA-BRCA	Breast invasive carcinoma	0	707
TCGA-E2-A154-01A	TCGA-BRCA	Breast invasive carcinoma	0	591
TCGA-E2-A155-01A	TCGA-BRCA	Breast invasive carcinoma	0	640
TCGA-E2-A156-01A	TCGA-BRCA	Breast invasive carcinoma	0	726
TCGA-E2-A158-01A	TCGA-BRCA	Breast invasive carcinoma	0	450
TCGA-E2-A159-01A	TCGA-BRCA	Breast invasive carcinoma	0	762
TCGA-E2-A15A-01A	TCGA-BRCA	Breast invasive carcinoma	0	710
TCGA-E2-A15C-01A	TCGA-BRCA	Breast invasive carcinoma	0	694
TCGA-E2-A15D-01A	TCGA-BRCA	Breast invasive carcinoma	0	526
TCGA-E2-A15E-01A	TCGA-BRCA	Breast invasive carcinoma	0	630
TCGA-E2-A15F-01A	TCGA-BRCA	Breast invasive carcinoma	0	658
TCGA-E2-A15G-01A	TCGA-BRCA	Breast invasive carcinoma	0	554
TCGA-E2-A15H-01A	TCGA-BRCA	Breast invasive carcinoma	0	393
TCGA-E2-A15I-01A	TCGA-BRCA	Breast invasive carcinoma	0	1692
TCGA-E2-A15J-01A	TCGA-BRCA	Breast invasive carcinoma	0	1640
TCGA-E2-A15K-01A	TCGA-BRCA	Breast invasive carcinoma	0	275
TCGA-E2-A15L-01A	TCGA-BRCA	Breast invasive carcinoma	0	626
TCGA-E2-A15M-01A	TCGA-BRCA	Breast invasive carcinoma	1	336
TCGA-E2-A15O-01A	TCGA-BRCA	Breast invasive carcinoma	0	289
TCGA-E2-A15P-01A	TCGA-BRCA	Breast invasive carcinoma	0	595
TCGA-E2-A15R-01A	TCGA-BRCA	Breast invasive carcinoma	0	1732
TCGA-E2-A15S-01A	TCGA-BRCA	Breast invasive carcinoma	0	428
TCGA-E2-A15T-01A	TCGA-BRCA	Breast invasive carcinoma	0	1563
TCGA-E2-A1AZ-01A	TCGA-BRCA	Breast invasive carcinoma	0	2329
TCGA-E2-A1B0-01A	TCGA-BRCA	Breast invasive carcinoma	0	1631
TCGA-E2-A1B1-01A	TCGA-BRCA	Breast invasive carcinoma	0	2653
TCGA-E2-A1B4-01A	TCGA-BRCA	Breast invasive carcinoma	1	1004
TCGA-E2-A1B5-01A	TCGA-BRCA	Breast invasive carcinoma	0	984
TCGA-E2-A1BC-01A	TCGA-BRCA	Breast invasive carcinoma	0	501
TCGA-E2-A1BD-01A	TCGA-BRCA	Breast invasive carcinoma	0	1133
TCGA-E2-A1IE-01A	TCGA-BRCA	Breast invasive carcinoma	0	2362
TCGA-E2-A1IF-01A	TCGA-BRCA	Breast invasive carcinoma	0	1138
TCGA-E2-A1IG-01A	TCGA-BRCA	Breast invasive carcinoma	0	2140
TCGA-E2-A1IH-01A	TCGA-BRCA	Breast invasive carcinoma	0	1026
TCGA-E2-A1II-01A	TCGA-BRCA	Breast invasive carcinoma	0	1025
TCGA-E2-A1IJ-01A	TCGA-BRCA	Breast invasive carcinoma	0	865
TCGA-E2-A1IK-01A	TCGA-BRCA	Breast invasive carcinoma	0	1800
TCGA-E2-A1IL-01A	TCGA-BRCA	Breast invasive carcinoma	0	118
TCGA-E2-A1IN-01A	TCGA-BRCA	Breast invasive carcinoma	0	675
TCGA-E2-A1IO-01A	TCGA-BRCA	Breast invasive carcinoma	0	1855
TCGA-E2-A1IU-01A	TCGA-BRCA	Breast invasive carcinoma	0	337
TCGA-E2-A1L6-01A	TCGA-BRCA	Breast invasive carcinoma	0	1648
TCGA-E2-A1L7-01A	TCGA-BRCA	Breast invasive carcinoma	0	1836
TCGA-E2-A1L8-01A	TCGA-BRCA	Breast invasive carcinoma	0	2240
TCGA-E2-A1L9-01A	TCGA-BRCA	Breast invasive carcinoma	0	598
TCGA-E2-A1LA-01A	TCGA-BRCA	Breast invasive carcinoma	0	748
TCGA-E2-A1LB-01A	TCGA-BRCA	Breast invasive carcinoma	0	2306
TCGA-E2-A1LE-01A	TCGA-BRCA	Breast invasive carcinoma	1	879
TCGA-E2-A1LG-01A	TCGA-BRCA	Breast invasive carcinoma	0	1523
TCGA-E2-A1LH-01A	TCGA-BRCA	Breast invasive carcinoma	0	3247
TCGA-E2-A1LI-01A	TCGA-BRCA	Breast invasive carcinoma	0	3121
TCGA-E2-A1LS-01A	TCGA-BRCA	Breast invasive carcinoma	0	1604
TCGA-E2-A2P5-01A	TCGA-BRCA	Breast invasive carcinoma	1	821
TCGA-E2-A2P6-01A	TCGA-BRCA	Breast invasive carcinoma	0	1051
TCGA-E2-A3DX-01A	TCGA-BRCA	Breast invasive carcinoma	0	1325
TCGA-E2-A56Z-01A	TCGA-BRCA	Breast invasive carcinoma	0	252
TCGA-E2-A570-01A	TCGA-BRCA	Breast invasive carcinoma	0	931
TCGA-E2-A572-01A	TCGA-BRCA	Breast invasive carcinoma	0	1208
TCGA-E2-A573-01A	TCGA-BRCA	Breast invasive carcinoma	0	1062
TCGA-E2-A574-01A	TCGA-BRCA	Breast invasive carcinoma	0	1179
TCGA-E2-A576-01A	TCGA-BRCA	Breast invasive carcinoma	0	1043
TCGA-E2-A9RU-01A	TCGA-BRCA	Breast invasive carcinoma	NA	NA
TCGA-E9-A1N3-01A	TCGA-BRCA	Breast invasive carcinoma	0	1059
TCGA-E9-A1N5-01A	TCGA-BRCA	Breast invasive carcinoma	0	1120
TCGA-E9-A1N8-01A	TCGA-BRCA	Breast invasive carcinoma	0	1039
TCGA-E9-A1N9-01A	TCGA-BRCA	Breast invasive carcinoma	0	1101
TCGA-E9-A1NA-01A	TCGA-BRCA	Breast invasive carcinoma	0	1112
TCGA-E9-A1ND-01A	TCGA-BRCA	Breast invasive carcinoma	0	1266
TCGA-E9-A1NE-01A	TCGA-BRCA	Breast invasive carcinoma	0	1088
TCGA-E9-A1NF-01A	TCGA-BRCA	Breast invasive carcinoma	1	1072
TCGA-E9-A1NH-01A	TCGA-BRCA	Breast invasive carcinoma	0	576
TCGA-E9-A1NI-01A	TCGA-BRCA	Breast invasive carcinoma	0	300
TCGA-E9-A1QZ-01A	TCGA-BRCA	Breast invasive carcinoma	0	755
TCGA-E9-A1R0-01A	TCGA-BRCA	Breast invasive carcinoma	0	860
TCGA-E9-A1R3-01A	TCGA-BRCA	Breast invasive carcinoma	0	78
TCGA-E9-A1R4-01A	TCGA-BRCA	Breast invasive carcinoma	0	186
TCGA-E9-A1R5-01A	TCGA-BRCA	Breast invasive carcinoma	0	92
TCGA-E9-A1R6-01A	TCGA-BRCA	Breast invasive carcinoma	0	339
TCGA-E9-A1R7-01A	TCGA-BRCA	Breast invasive carcinoma	0	1467
TCGA-E9-A1RA-01A	TCGA-BRCA	Breast invasive carcinoma	0	1369
TCGA-E9-A1RB-01A	TCGA-BRCA	Breast invasive carcinoma	1	976
TCGA-E9-A1RC-01A	TCGA-BRCA	Breast invasive carcinoma	0	1224
TCGA-E9-A1RD-01A	TCGA-BRCA	Breast invasive carcinoma	0	34
TCGA-E9-A1RE-01A	TCGA-BRCA	Breast invasive carcinoma	0	1419
TCGA-E9-A1RF-01A	TCGA-BRCA	Breast invasive carcinoma	0	200
TCGA-E9-A1RG-01A	TCGA-BRCA	Breast invasive carcinoma	0	647
TCGA-E9-A1RI-01A	TCGA-BRCA	Breast invasive carcinoma	0	1449
TCGA-E9-A226-01A	TCGA-BRCA	Breast invasive carcinoma	1	1048
TCGA-E9-A227-01A	TCGA-BRCA	Breast invasive carcinoma	0	975
TCGA-E9-A228-01A	TCGA-BRCA	Breast invasive carcinoma	0	1285
TCGA-E9-A229-01A	TCGA-BRCA	Breast invasive carcinoma	0	1148
TCGA-E9-A22A-01A	TCGA-BRCA	Breast invasive carcinoma	0	1189
TCGA-E9-A22B-01A	TCGA-BRCA	Breast invasive carcinoma	0	1167
TCGA-E9-A22D-01A	TCGA-BRCA	Breast invasive carcinoma	0	1248
TCGA-E9-A22E-01A	TCGA-BRCA	Breast invasive carcinoma	0	1269
TCGA-E9-A22G-01A	TCGA-BRCA	Breast invasive carcinoma	0	1239
TCGA-E9-A22H-01A	TCGA-BRCA	Breast invasive carcinoma	0	1232
TCGA-E9-A243-01A	TCGA-BRCA	Breast invasive carcinoma	0	612
TCGA-E9-A244-01A	TCGA-BRCA	Breast invasive carcinoma	0	21
TCGA-E9-A245-01A	TCGA-BRCA	Breast invasive carcinoma	1	26
TCGA-E9-A247-01A	TCGA-BRCA	Breast invasive carcinoma	0	1186
TCGA-E9-A248-01A	TCGA-BRCA	Breast invasive carcinoma	0	59
TCGA-E9-A249-01A	TCGA-BRCA	Breast invasive carcinoma	0	217
TCGA-E9-A24A-01A	TCGA-BRCA	Breast invasive carcinoma	0	747
TCGA-E9-A295-01A	TCGA-BRCA	Breast invasive carcinoma	0	375
TCGA-E9-A2JS-01A	TCGA-BRCA	Breast invasive carcinoma	1	904
TCGA-E9-A3Q9-01A	TCGA-BRCA	Breast invasive carcinoma	0	1001
TCGA-E9-A3QA-01A	TCGA-BRCA	Breast invasive carcinoma	0	918
TCGA-E9-A3X8-01A	TCGA-BRCA	Breast invasive carcinoma	0	926
TCGA-E9-A54X-01A	TCGA-BRCA	Breast invasive carcinoma	0	727
TCGA-E9-A54Y-01A	TCGA-BRCA	Breast invasive carcinoma	0	725
TCGA-E9-A5FK-01A	TCGA-BRCA	Breast invasive carcinoma	0	812
TCGA-E9-A5FL-01A	TCGA-BRCA	Breast invasive carcinoma	0	24
TCGA-E9-A5UO-01A	TCGA-BRCA	Breast invasive carcinoma	0	785
TCGA-E9-A5UP-01A	TCGA-BRCA	Breast invasive carcinoma	0	803
TCGA-E9-A6HE-01A	TCGA-BRCA	Breast invasive carcinoma	0	847
TCGA-EW-A1IW-01A	TCGA-BRCA	Breast invasive carcinoma	0	371
TCGA-EW-A1IX-01A	TCGA-BRCA	Breast invasive carcinoma	0	1208
TCGA-EW-A1IY-01A	TCGA-BRCA	Breast invasive carcinoma	0	258
TCGA-EW-A1IZ-01A	TCGA-BRCA	Breast invasive carcinoma	0	554
TCGA-EW-A1J1-01A	TCGA-BRCA	Breast invasive carcinoma	0	575
TCGA-EW-A1J2-01A	TCGA-BRCA	Breast invasive carcinoma	0	403
TCGA-EW-A1J3-01A	TCGA-BRCA	Breast invasive carcinoma	0	504
TCGA-EW-A1J5-01A	TCGA-BRCA	Breast invasive carcinoma	0	477
TCGA-EW-A1J6-01A	TCGA-BRCA	Breast invasive carcinoma	0	875
TCGA-EW-A1OV-01A	TCGA-BRCA	Breast invasive carcinoma	0	789
TCGA-EW-A1OW-01A	TCGA-BRCA	Breast invasive carcinoma	0	694
TCGA-EW-A1OX-01A	TCGA-BRCA	Breast invasive carcinoma	0	911
TCGA-EW-A1OY-01A	TCGA-BRCA	Breast invasive carcinoma	0	908
TCGA-EW-A1OZ-01A	TCGA-BRCA	Breast invasive carcinoma	0	1229
TCGA-EW-A1P0-01A	TCGA-BRCA	Breast invasive carcinoma	0	1251
TCGA-EW-A1P1-01A	TCGA-BRCA	Breast invasive carcinoma	0	1210
TCGA-EW-A1P3-01A	TCGA-BRCA	Breast invasive carcinoma	0	1611
TCGA-EW-A1P4-01A	TCGA-BRCA	Breast invasive carcinoma	0	907
TCGA-EW-A1P5-01A	TCGA-BRCA	Breast invasive carcinoma	0	703
TCGA-EW-A1P6-01A	TCGA-BRCA	Breast invasive carcinoma	0	562
TCGA-EW-A1P7-01A	TCGA-BRCA	Breast invasive carcinoma	0	915
TCGA-EW-A1P8-01A	TCGA-BRCA	Breast invasive carcinoma	1	239
TCGA-EW-A1PA-01A	TCGA-BRCA	Breast invasive carcinoma	0	575
TCGA-EW-A1PC-01B	TCGA-BRCA	Breast invasive carcinoma	0	187
TCGA-EW-A1PD-01A	TCGA-BRCA	Breast invasive carcinoma	0	424
TCGA-EW-A1PE-01A	TCGA-BRCA	Breast invasive carcinoma	0	320
TCGA-EW-A1PF-01A	TCGA-BRCA	Breast invasive carcinoma	0	439
TCGA-EW-A1PH-01A	TCGA-BRCA	Breast invasive carcinoma	0	607
TCGA-EW-A2FR-01A	TCGA-BRCA	Breast invasive carcinoma	0	1673
TCGA-EW-A2FS-01A	TCGA-BRCA	Breast invasive carcinoma	0	1604
TCGA-EW-A2FV-01A	TCGA-BRCA	Breast invasive carcinoma	0	788
TCGA-EW-A2FW-01A	TCGA-BRCA	Breast invasive carcinoma	0	672
TCGA-EW-A3E8-01B	TCGA-BRCA	Breast invasive carcinoma	0	1035
TCGA-EW-A3U0-01A	TCGA-BRCA	Breast invasive carcinoma	0	532
TCGA-EW-A423-01A	TCGA-BRCA	Breast invasive carcinoma	0	533
TCGA-EW-A424-01A	TCGA-BRCA	Breast invasive carcinoma	0	715
TCGA-EW-A6S9-01A	TCGA-BRCA	Breast invasive carcinoma	0	463
TCGA-EW-A6SA-01A	TCGA-BRCA	Breast invasive carcinoma	0	510
TCGA-EW-A6SB-01A	TCGA-BRCA	Breast invasive carcinoma	0	760
TCGA-EW-A6SC-01A	TCGA-BRCA	Breast invasive carcinoma	0	952
TCGA-EW-A6SD-01A	TCGA-BRCA	Breast invasive carcinoma	0	1010
TCGA-GI-A2C8-01A	TCGA-BRCA	Breast invasive carcinoma	0	225
TCGA-GI-A2C9-01A	TCGA-BRCA	Breast invasive carcinoma	0	3342
TCGA-GM-A2D9-01A	TCGA-BRCA	Breast invasive carcinoma	1	1812
TCGA-GM-A2DA-01A	TCGA-BRCA	Breast invasive carcinoma	1	6593
TCGA-GM-A2DB-01A	TCGA-BRCA	Breast invasive carcinoma	0	2406
TCGA-GM-A2DC-01A	TCGA-BRCA	Breast invasive carcinoma	0	2535
TCGA-GM-A2DF-01A	TCGA-BRCA	Breast invasive carcinoma	0	2155
TCGA-GM-A2DH-01A	TCGA-BRCA	Breast invasive carcinoma	0	2193
TCGA-GM-A2DI-01A	TCGA-BRCA	Breast invasive carcinoma	0	2590
TCGA-GM-A2DK-01A	TCGA-BRCA	Breast invasive carcinoma	0	2645
TCGA-GM-A2DL-01A	TCGA-BRCA	Breast invasive carcinoma	0	3519
TCGA-GM-A2DM-01A	TCGA-BRCA	Breast invasive carcinoma	0	3226
TCGA-GM-A2DN-01A	TCGA-BRCA	Breast invasive carcinoma	0	3091
TCGA-GM-A2DO-01A	TCGA-BRCA	Breast invasive carcinoma	0	2596
TCGA-GM-A3NW-01A	TCGA-BRCA	Breast invasive carcinoma	0	3361
TCGA-GM-A3NY-01A	TCGA-BRCA	Breast invasive carcinoma	0	1162
TCGA-GM-A3XG-01A	TCGA-BRCA	Breast invasive carcinoma	0	1330
TCGA-GM-A3XL-01A	TCGA-BRCA	Breast invasive carcinoma	0	2108
TCGA-GM-A3XN-01A	TCGA-BRCA	Breast invasive carcinoma	0	2019
TCGA-GM-A5PV-01A	TCGA-BRCA	Breast invasive carcinoma	0	412
TCGA-GM-A5PX-01A	TCGA-BRCA	Breast invasive carcinoma	0	551
TCGA-HN-A2NL-01A	TCGA-BRCA	Breast invasive carcinoma	0	79
TCGA-HN-A2OB-01A	TCGA-BRCA	Breast invasive carcinoma	1	1900
TCGA-JL-A3YW-01A	TCGA-BRCA	Breast invasive carcinoma	0	360
TCGA-JL-A3YX-01A	TCGA-BRCA	Breast invasive carcinoma	0	352
TCGA-LD-A66U-01A	TCGA-BRCA	Breast invasive carcinoma	0	646
TCGA-LD-A74U-01A	TCGA-BRCA	Breast invasive carcinoma	0	402
TCGA-LD-A7W6-01A	TCGA-BRCA	Breast invasive carcinoma	0	404
TCGA-LD-A9QF-01A	TCGA-BRCA	Breast invasive carcinoma	0	323
TCGA-LL-A440-01A	TCGA-BRCA	Breast invasive carcinoma	0	759
TCGA-LL-A441-01A	TCGA-BRCA	Breast invasive carcinoma	0	996
TCGA-LL-A442-01A	TCGA-BRCA	Breast invasive carcinoma	0	889
TCGA-LL-A50Y-01A	TCGA-BRCA	Breast invasive carcinoma	0	762
TCGA-LL-A5YL-01A	TCGA-BRCA	Breast invasive carcinoma	0	519
TCGA-LL-A5YM-01A	TCGA-BRCA	Breast invasive carcinoma	0	394
TCGA-LL-A5YN-01A	TCGA-BRCA	Breast invasive carcinoma	0	447
TCGA-LL-A5YO-01A	TCGA-BRCA	Breast invasive carcinoma	0	440
TCGA-LL-A5YP-01A	TCGA-BRCA	Breast invasive carcinoma	0	450
TCGA-LL-A6FQ-01A	TCGA-BRCA	Breast invasive carcinoma	0	80
TCGA-LL-A6FR-01A	TCGA-BRCA	Breast invasive carcinoma	0	489
TCGA-LL-A73Y-01A	TCGA-BRCA	Breast invasive carcinoma	0	477
TCGA-LL-A73Z-01A	TCGA-BRCA	Breast invasive carcinoma	1	227
TCGA-LL-A740-01A	TCGA-BRCA	Breast invasive carcinoma	0	441
TCGA-LL-A7SZ-01A	TCGA-BRCA	Breast invasive carcinoma	0	594
TCGA-LL-A7T0-01A	TCGA-BRCA	Breast invasive carcinoma	0	376
TCGA-LL-A8F5-01A	TCGA-BRCA	Breast invasive carcinoma	0	596
TCGA-LL-A9Q3-01A	TCGA-BRCA	Breast invasive carcinoma	0	532
TCGA-MS-A51U-01A	TCGA-BRCA	Breast invasive carcinoma	0	681
TCGA-OK-A5Q2-01A	TCGA-BRCA	Breast invasive carcinoma	0	64
TCGA-OL-A5D6-01A	TCGA-BRCA	Breast invasive carcinoma	1	1104
TCGA-OL-A5D7-01A	TCGA-BRCA	Breast invasive carcinoma	0	1780
TCGA-OL-A5D8-01A	TCGA-BRCA	Breast invasive carcinoma	0	973
TCGA-OL-A5DA-01A	TCGA-BRCA	Breast invasive carcinoma	0	1783
TCGA-OL-A5RU-01A	TCGA-BRCA	Breast invasive carcinoma	0	1219
TCGA-OL-A5RW-01A	TCGA-BRCA	Breast invasive carcinoma	0	1106
TCGA-OL-A5RX-01A	TCGA-BRCA	Breast invasive carcinoma	0	878
TCGA-OL-A5RY-01A	TCGA-BRCA	Breast invasive carcinoma	0	752
TCGA-OL-A5S0-01A	TCGA-BRCA	Breast invasive carcinoma	0	620
TCGA-OL-A66H-01A	TCGA-BRCA	Breast invasive carcinoma	0	812
TCGA-OL-A66I-01A	TCGA-BRCA	Breast invasive carcinoma	0	714
TCGA-OL-A66J-01A	TCGA-BRCA	Breast invasive carcinoma	0	1996
TCGA-OL-A66K-01A	TCGA-BRCA	Breast invasive carcinoma	1	1275
TCGA-OL-A66L-01A	TCGA-BRCA	Breast invasive carcinoma	0	1301
TCGA-OL-A66N-01A	TCGA-BRCA	Breast invasive carcinoma	0	792
TCGA-OL-A66O-01A	TCGA-BRCA	Breast invasive carcinoma	0	528
TCGA-OL-A66P-01A	TCGA-BRCA	Breast invasive carcinoma	0	428
TCGA-OL-A6VO-01A	TCGA-BRCA	Breast invasive carcinoma	0	858
TCGA-OL-A6VQ-01A	TCGA-BRCA	Breast invasive carcinoma	0	600
TCGA-OL-A6VR-01A	TCGA-BRCA	Breast invasive carcinoma	0	1220
TCGA-OL-A97C-01A	TCGA-BRCA	Breast invasive carcinoma	0	271
TCGA-PE-A5DC-01A	TCGA-BRCA	Breast invasive carcinoma	1	1430
TCGA-PE-A5DD-01A	TCGA-BRCA	Breast invasive carcinoma	0	1953
TCGA-PE-A5DE-01A	TCGA-BRCA	Breast invasive carcinoma	0	2645
TCGA-PL-A8LV-01A	TCGA-BRCA	Breast invasive carcinoma	NA	NA
TCGA-PL-A8LX-01A	TCGA-BRCA	Breast invasive carcinoma	0	5
TCGA-PL-A8LY-01A	TCGA-BRCA	Breast invasive carcinoma	0	8
TCGA-PL-A8LZ-01A	TCGA-BRCA	Breast invasive carcinoma	0	302
TCGA-S3-A6ZF-01A	TCGA-BRCA	Breast invasive carcinoma	0	572
TCGA-S3-A6ZG-01A	TCGA-BRCA	Breast invasive carcinoma	0	562
TCGA-S3-A6ZH-01A	TCGA-BRCA	Breast invasive carcinoma	0	641
TCGA-S3-AA0Z-01A	TCGA-BRCA	Breast invasive carcinoma	0	629
TCGA-S3-AA10-01A	TCGA-BRCA	Breast invasive carcinoma	0	586
TCGA-S3-AA11-01A	TCGA-BRCA	Breast invasive carcinoma	0	421
TCGA-S3-AA12-01A	TCGA-BRCA	Breast invasive carcinoma	0	574
TCGA-S3-AA14-01A	TCGA-BRCA	Breast invasive carcinoma	0	529
TCGA-S3-AA15-01A	TCGA-BRCA	Breast invasive carcinoma	0	525
TCGA-S3-AA17-01A	TCGA-BRCA	Breast invasive carcinoma	0	424
TCGA-UL-AAZ6-01A	TCGA-BRCA	Breast invasive carcinoma	0	518
TCGA-UU-A93S-01A	TCGA-BRCA	Breast invasive carcinoma	1	116
TCGA-V7-A7HQ-01A	TCGA-BRCA	Breast invasive carcinoma	0	2033
TCGA-W8-A86G-01A	TCGA-BRCA	Breast invasive carcinoma	0	347
TCGA-WT-AB41-01A	TCGA-BRCA	Breast invasive carcinoma	0	1611
TCGA-WT-AB44-01A	TCGA-BRCA	Breast invasive carcinoma	0	883
TCGA-XX-A899-01A	TCGA-BRCA	Breast invasive carcinoma	0	467
TCGA-XX-A89A-01A	TCGA-BRCA	Breast invasive carcinoma	0	488
TCGA-Z7-A8R6-01A	TCGA-BRCA	Breast invasive carcinoma	0	3256
TCGA-2W-A8YY-01A	TCGA-CESC	Cervical squamous cell carcinoma and endocervical adenocarcinoma	0	533
TCGA-4J-AA1J-01A	TCGA-CESC	Cervical squamous cell carcinoma and endocervical adenocarcinoma	0	542
TCGA-BI-A0VR-01A	TCGA-CESC	Cervical squamous cell carcinoma and endocervical adenocarcinoma	0	1505
TCGA-BI-A0VS-01A	TCGA-CESC	Cervical squamous cell carcinoma and endocervical adenocarcinoma	0	1735
TCGA-BI-A20A-01A	TCGA-CESC	Cervical squamous cell carcinoma and endocervical adenocarcinoma	0	720
TCGA-C5-A0TN-01A	TCGA-CESC	Cervical squamous cell carcinoma and endocervical adenocarcinoma	1	348
TCGA-C5-A1BE-01B	TCGA-CESC	Cervical squamous cell carcinoma and endocervical adenocarcinoma	1	2094
TCGA-C5-A1BF-01B	TCGA-CESC	Cervical squamous cell carcinoma and endocervical adenocarcinoma	1	570
TCGA-C5-A1BI-01B	TCGA-CESC	Cervical squamous cell carcinoma and endocervical adenocarcinoma	0	1112
TCGA-C5-A1BJ-01A	TCGA-CESC	Cervical squamous cell carcinoma and endocervical adenocarcinoma	0	4385
TCGA-C5-A1BK-01B	TCGA-CESC	Cervical squamous cell carcinoma and endocervical adenocarcinoma	0	5385
TCGA-C5-A1BL-01A	TCGA-CESC	Cervical squamous cell carcinoma and endocervical adenocarcinoma	0	5271
TCGA-C5-A1BM-01A	TCGA-CESC	Cervical squamous cell carcinoma and endocervical adenocarcinoma	1	2520
TCGA-C5-A1BN-01B	TCGA-CESC	Cervical squamous cell carcinoma and endocervical adenocarcinoma	1	166
TCGA-C5-A1BQ-01C	TCGA-CESC	Cervical squamous cell carcinoma and endocervical adenocarcinoma	1	604
TCGA-C5-A1M5-01A	TCGA-CESC	Cervical squamous cell carcinoma and endocervical adenocarcinoma	1	2052
TCGA-C5-A1M6-01A	TCGA-CESC	Cervical squamous cell carcinoma and endocervical adenocarcinoma	1	955
TCGA-C5-A1M7-01A	TCGA-CESC	Cervical squamous cell carcinoma and endocervical adenocarcinoma	0	1409
TCGA-C5-A1M8-01A	TCGA-CESC	Cervical squamous cell carcinoma and endocervical adenocarcinoma	0	919
TCGA-C5-A1M9-01A	TCGA-CESC	Cervical squamous cell carcinoma and endocervical adenocarcinoma	1	1065
TCGA-C5-A1ME-01A	TCGA-CESC	Cervical squamous cell carcinoma and endocervical adenocarcinoma	0	1756
TCGA-C5-A1MF-01A	TCGA-CESC	Cervical squamous cell carcinoma and endocervical adenocarcinoma	0	1617
TCGA-C5-A1MH-01A	TCGA-CESC	Cervical squamous cell carcinoma and endocervical adenocarcinoma	1	1186
TCGA-C5-A1MI-01A	TCGA-CESC	Cervical squamous cell carcinoma and endocervical adenocarcinoma	1	1083
TCGA-C5-A1MJ-01A	TCGA-CESC	Cervical squamous cell carcinoma and endocervical adenocarcinoma	1	14
TCGA-C5-A1MK-01A	TCGA-CESC	Cervical squamous cell carcinoma and endocervical adenocarcinoma	1	74
TCGA-C5-A1ML-01A	TCGA-CESC	Cervical squamous cell carcinoma and endocervical adenocarcinoma	1	636
TCGA-C5-A1MN-01A	TCGA-CESC	Cervical squamous cell carcinoma and endocervical adenocarcinoma	1	1245
TCGA-C5-A1MP-01A	TCGA-CESC	Cervical squamous cell carcinoma and endocervical adenocarcinoma	0	109
TCGA-C5-A1MQ-01A	TCGA-CESC	Cervical squamous cell carcinoma and endocervical adenocarcinoma	0	1031
TCGA-C5-A2LS-01A	TCGA-CESC	Cervical squamous cell carcinoma and endocervical adenocarcinoma	0	1345
TCGA-C5-A2LT-01A	TCGA-CESC	Cervical squamous cell carcinoma and endocervical adenocarcinoma	0	2226
TCGA-C5-A2LV-01A	TCGA-CESC	Cervical squamous cell carcinoma and endocervical adenocarcinoma	0	2234
TCGA-C5-A2LX-01A	TCGA-CESC	Cervical squamous cell carcinoma and endocervical adenocarcinoma	0	2526
TCGA-C5-A2LY-01A	TCGA-CESC	Cervical squamous cell carcinoma and endocervical adenocarcinoma	0	2383
TCGA-C5-A2LZ-01A	TCGA-CESC	Cervical squamous cell carcinoma and endocervical adenocarcinoma	1	3046
TCGA-C5-A2M1-01A	TCGA-CESC	Cervical squamous cell carcinoma and endocervical adenocarcinoma	0	1169
TCGA-C5-A2M2-01A	TCGA-CESC	Cervical squamous cell carcinoma and endocervical adenocarcinoma	1	1011
TCGA-C5-A3HD-01B	TCGA-CESC	Cervical squamous cell carcinoma and endocervical adenocarcinoma	0	1582
TCGA-C5-A3HE-01A	TCGA-CESC	Cervical squamous cell carcinoma and endocervical adenocarcinoma	0	548
TCGA-C5-A3HF-01A	TCGA-CESC	Cervical squamous cell carcinoma and endocervical adenocarcinoma	1	543
TCGA-C5-A3HL-01A	TCGA-CESC	Cervical squamous cell carcinoma and endocervical adenocarcinoma	0	621
TCGA-C5-A7CG-01A	TCGA-CESC	Cervical squamous cell carcinoma and endocervical adenocarcinoma	0	6408
TCGA-C5-A7CH-01A	TCGA-CESC	Cervical squamous cell carcinoma and endocervical adenocarcinoma	0	4694
TCGA-C5-A7CJ-01A	TCGA-CESC	Cervical squamous cell carcinoma and endocervical adenocarcinoma	1	3097
TCGA-C5-A7CK-01A	TCGA-CESC	Cervical squamous cell carcinoma and endocervical adenocarcinoma	1	4086
TCGA-C5-A7CL-01A	TCGA-CESC	Cervical squamous cell carcinoma and endocervical adenocarcinoma	1	471
TCGA-C5-A7CM-01A	TCGA-CESC	Cervical squamous cell carcinoma and endocervical adenocarcinoma	0	619
TCGA-C5-A7CO-01A	TCGA-CESC	Cervical squamous cell carcinoma and endocervical adenocarcinoma	0	4482
TCGA-C5-A7UC-01A	TCGA-CESC	Cervical squamous cell carcinoma and endocervical adenocarcinoma	1	523
TCGA-C5-A7UE-01A	TCGA-CESC	Cervical squamous cell carcinoma and endocervical adenocarcinoma	0	4738
TCGA-C5-A7UH-01A	TCGA-CESC	Cervical squamous cell carcinoma and endocervical adenocarcinoma	0	3988
TCGA-C5-A7UI-01A	TCGA-CESC	Cervical squamous cell carcinoma and endocervical adenocarcinoma	1	2888
TCGA-C5-A7X3-01A	TCGA-CESC	Cervical squamous cell carcinoma and endocervical adenocarcinoma	1	284
TCGA-C5-A7X5-01A	TCGA-CESC	Cervical squamous cell carcinoma and endocervical adenocarcinoma	1	414
TCGA-C5-A7X8-01A	TCGA-CESC	Cervical squamous cell carcinoma and endocervical adenocarcinoma	0	83
TCGA-C5-A7XC-01A	TCGA-CESC	Cervical squamous cell carcinoma and endocervical adenocarcinoma	0	1551
TCGA-C5-A8XH-01A	TCGA-CESC	Cervical squamous cell carcinoma and endocervical adenocarcinoma	1	1394
TCGA-C5-A8XI-01A	TCGA-CESC	Cervical squamous cell carcinoma and endocervical adenocarcinoma	0	254
TCGA-C5-A8XJ-01A	TCGA-CESC	Cervical squamous cell carcinoma and endocervical adenocarcinoma	0	4467
TCGA-C5-A8XK-01A	TCGA-CESC	Cervical squamous cell carcinoma and endocervical adenocarcinoma	0	3039
TCGA-C5-A8YQ-01A	TCGA-CESC	Cervical squamous cell carcinoma and endocervical adenocarcinoma	1	715
TCGA-C5-A8YR-01A	TCGA-CESC	Cervical squamous cell carcinoma and endocervical adenocarcinoma	1	837
TCGA-C5-A8YT-01A	TCGA-CESC	Cervical squamous cell carcinoma and endocervical adenocarcinoma	1	633
TCGA-C5-A8ZZ-01A	TCGA-CESC	Cervical squamous cell carcinoma and endocervical adenocarcinoma	0	636
TCGA-C5-A901-01A	TCGA-CESC	Cervical squamous cell carcinoma and endocervical adenocarcinoma	0	518
TCGA-C5-A902-01A	TCGA-CESC	Cervical squamous cell carcinoma and endocervical adenocarcinoma	0	149
TCGA-C5-A905-01A	TCGA-CESC	Cervical squamous cell carcinoma and endocervical adenocarcinoma	0	4879
TCGA-C5-A907-01A	TCGA-CESC	Cervical squamous cell carcinoma and endocervical adenocarcinoma	0	448
TCGA-DG-A2KH-01A	TCGA-CESC	Cervical squamous cell carcinoma and endocervical adenocarcinoma	0	34
TCGA-DG-A2KJ-01A	TCGA-CESC	Cervical squamous cell carcinoma and endocervical adenocarcinoma	0	2893
TCGA-DG-A2KK-01A	TCGA-CESC	Cervical squamous cell carcinoma and endocervical adenocarcinoma	0	2496
TCGA-DG-A2KL-01A	TCGA-CESC	Cervical squamous cell carcinoma and endocervical adenocarcinoma	0	1367
TCGA-DG-A2KM-01A	TCGA-CESC	Cervical squamous cell carcinoma and endocervical adenocarcinoma	0	1946
TCGA-DR-A0ZL-01A	TCGA-CESC	Cervical squamous cell carcinoma and endocervical adenocarcinoma	0	2669
TCGA-DR-A0ZM-01A	TCGA-CESC	Cervical squamous cell carcinoma and endocervical adenocarcinoma	0	1791
TCGA-DS-A0VK-01A	TCGA-CESC	Cervical squamous cell carcinoma and endocervical adenocarcinoma	1	1118
TCGA-DS-A0VL-01A	TCGA-CESC	Cervical squamous cell carcinoma and endocervical adenocarcinoma	1	1692
TCGA-DS-A0VM-01A	TCGA-CESC	Cervical squamous cell carcinoma and endocervical adenocarcinoma	0	3589
TCGA-DS-A0VN-01A	TCGA-CESC	Cervical squamous cell carcinoma and endocervical adenocarcinoma	0	3609
TCGA-DS-A1O9-01A	TCGA-CESC	Cervical squamous cell carcinoma and endocervical adenocarcinoma	1	266
TCGA-DS-A1OA-01A	TCGA-CESC	Cervical squamous cell carcinoma and endocervical adenocarcinoma	1	879
TCGA-DS-A1OB-01A	TCGA-CESC	Cervical squamous cell carcinoma and endocervical adenocarcinoma	1	861
TCGA-DS-A1OC-01A	TCGA-CESC	Cervical squamous cell carcinoma and endocervical adenocarcinoma	0	376
TCGA-DS-A3LQ-01A	TCGA-CESC	Cervical squamous cell carcinoma and endocervical adenocarcinoma	0	699
TCGA-DS-A5RQ-01A	TCGA-CESC	Cervical squamous cell carcinoma and endocervical adenocarcinoma	0	512
TCGA-DS-A7WF-01A	TCGA-CESC	Cervical squamous cell carcinoma and endocervical adenocarcinoma	1	492
TCGA-DS-A7WH-01A	TCGA-CESC	Cervical squamous cell carcinoma and endocervical adenocarcinoma	0	533
TCGA-DS-A7WI-01A	TCGA-CESC	Cervical squamous cell carcinoma and endocervical adenocarcinoma	1	252
TCGA-EA-A1QS-01A	TCGA-CESC	Cervical squamous cell carcinoma and endocervical adenocarcinoma	0	1203
TCGA-EA-A1QT-01A	TCGA-CESC	Cervical squamous cell carcinoma and endocervical adenocarcinoma	0	1243
TCGA-EA-A3HQ-01A	TCGA-CESC	Cervical squamous cell carcinoma and endocervical adenocarcinoma	0	1136
TCGA-EA-A3HR-01A	TCGA-CESC	Cervical squamous cell carcinoma and endocervical adenocarcinoma	0	940
TCGA-EA-A3HS-01A	TCGA-CESC	Cervical squamous cell carcinoma and endocervical adenocarcinoma	0	959
TCGA-EA-A3HT-01A	TCGA-CESC	Cervical squamous cell carcinoma and endocervical adenocarcinoma	0	954
TCGA-EA-A3HU-01A	TCGA-CESC	Cervical squamous cell carcinoma and endocervical adenocarcinoma	0	1013
TCGA-EA-A3QD-01A	TCGA-CESC	Cervical squamous cell carcinoma and endocervical adenocarcinoma	0	397
TCGA-EA-A3QE-01A	TCGA-CESC	Cervical squamous cell carcinoma and endocervical adenocarcinoma	0	761
TCGA-EA-A3Y4-01A	TCGA-CESC	Cervical squamous cell carcinoma and endocervical adenocarcinoma	0	1122
TCGA-EA-A410-01A	TCGA-CESC	Cervical squamous cell carcinoma and endocervical adenocarcinoma	0	803
TCGA-EA-A411-01A	TCGA-CESC	Cervical squamous cell carcinoma and endocervical adenocarcinoma	0	747
TCGA-EA-A439-01A	TCGA-CESC	Cervical squamous cell carcinoma and endocervical adenocarcinoma	0	965
TCGA-EA-A43B-01A	TCGA-CESC	Cervical squamous cell carcinoma and endocervical adenocarcinoma	0	791
TCGA-EA-A44S-01A	TCGA-CESC	Cervical squamous cell carcinoma and endocervical adenocarcinoma	0	369
TCGA-EA-A4BA-01A	TCGA-CESC	Cervical squamous cell carcinoma and endocervical adenocarcinoma	0	755
TCGA-EA-A50E-01A	TCGA-CESC	Cervical squamous cell carcinoma and endocervical adenocarcinoma	1	227
TCGA-EA-A556-01A	TCGA-CESC	Cervical squamous cell carcinoma and endocervical adenocarcinoma	0	453
TCGA-EA-A5FO-01A	TCGA-CESC	Cervical squamous cell carcinoma and endocervical adenocarcinoma	0	815
TCGA-EA-A5O9-01A	TCGA-CESC	Cervical squamous cell carcinoma and endocervical adenocarcinoma	0	788
TCGA-EA-A5ZD-01A	TCGA-CESC	Cervical squamous cell carcinoma and endocervical adenocarcinoma	0	830
TCGA-EA-A5ZE-01A	TCGA-CESC	Cervical squamous cell carcinoma and endocervical adenocarcinoma	0	829
TCGA-EA-A5ZF-01A	TCGA-CESC	Cervical squamous cell carcinoma and endocervical adenocarcinoma	0	828
TCGA-EA-A6QX-01A	TCGA-CESC	Cervical squamous cell carcinoma and endocervical adenocarcinoma	0	730
TCGA-EA-A78R-01A	TCGA-CESC	Cervical squamous cell carcinoma and endocervical adenocarcinoma	0	410
TCGA-EA-A97N-01A	TCGA-CESC	Cervical squamous cell carcinoma and endocervical adenocarcinoma	0	11
TCGA-EK-A2GZ-01A	TCGA-CESC	Cervical squamous cell carcinoma and endocervical adenocarcinoma	0	383
TCGA-EK-A2H0-01A	TCGA-CESC	Cervical squamous cell carcinoma and endocervical adenocarcinoma	0	1847
TCGA-EK-A2H1-01A	TCGA-CESC	Cervical squamous cell carcinoma and endocervical adenocarcinoma	0	799
TCGA-EK-A2IP-01A	TCGA-CESC	Cervical squamous cell carcinoma and endocervical adenocarcinoma	0	202
TCGA-EK-A2IR-01A	TCGA-CESC	Cervical squamous cell carcinoma and endocervical adenocarcinoma	0	3442
TCGA-EK-A2PG-01A	TCGA-CESC	Cervical squamous cell carcinoma and endocervical adenocarcinoma	0	46
TCGA-EK-A2PI-01A	TCGA-CESC	Cervical squamous cell carcinoma and endocervical adenocarcinoma	0	586
TCGA-EK-A2PK-01A	TCGA-CESC	Cervical squamous cell carcinoma and endocervical adenocarcinoma	0	12
TCGA-EK-A2PL-01A	TCGA-CESC	Cervical squamous cell carcinoma and endocervical adenocarcinoma	0	13
TCGA-EK-A2PM-01A	TCGA-CESC	Cervical squamous cell carcinoma and endocervical adenocarcinoma	0	18
TCGA-EK-A2R7-01A	TCGA-CESC	Cervical squamous cell carcinoma and endocervical adenocarcinoma	0	27
TCGA-EK-A2R8-01A	TCGA-CESC	Cervical squamous cell carcinoma and endocervical adenocarcinoma	0	44
TCGA-EK-A2R9-01A	TCGA-CESC	Cervical squamous cell carcinoma and endocervical adenocarcinoma	0	4
TCGA-EK-A2RA-01A	TCGA-CESC	Cervical squamous cell carcinoma and endocervical adenocarcinoma	0	1246
TCGA-EK-A2RB-01A	TCGA-CESC	Cervical squamous cell carcinoma and endocervical adenocarcinoma	0	9
TCGA-EK-A2RC-01A	TCGA-CESC	Cervical squamous cell carcinoma and endocervical adenocarcinoma	0	129
TCGA-EK-A2RE-01A	TCGA-CESC	Cervical squamous cell carcinoma and endocervical adenocarcinoma	0	57
TCGA-EK-A2RJ-01A	TCGA-CESC	Cervical squamous cell carcinoma and endocervical adenocarcinoma	0	53
TCGA-EK-A2RK-01A	TCGA-CESC	Cervical squamous cell carcinoma and endocervical adenocarcinoma	0	13
TCGA-EK-A2RL-01A	TCGA-CESC	Cervical squamous cell carcinoma and endocervical adenocarcinoma	1	1453
TCGA-EK-A2RM-01A	TCGA-CESC	Cervical squamous cell carcinoma and endocervical adenocarcinoma	0	50
TCGA-EK-A2RN-01A	TCGA-CESC	Cervical squamous cell carcinoma and endocervical adenocarcinoma	0	71
TCGA-EK-A2RO-01A	TCGA-CESC	Cervical squamous cell carcinoma and endocervical adenocarcinoma	0	2
TCGA-EK-A3GJ-01A	TCGA-CESC	Cervical squamous cell carcinoma and endocervical adenocarcinoma	0	3
TCGA-EK-A3GK-01A	TCGA-CESC	Cervical squamous cell carcinoma and endocervical adenocarcinoma	0	15
TCGA-EK-A3GM-01A	TCGA-CESC	Cervical squamous cell carcinoma and endocervical adenocarcinoma	NA	NA
TCGA-EK-A3GN-01A	TCGA-CESC	Cervical squamous cell carcinoma and endocervical adenocarcinoma	0	27
TCGA-EX-A1H5-01A	TCGA-CESC	Cervical squamous cell carcinoma and endocervical adenocarcinoma	0	619
TCGA-EX-A1H6-01B	TCGA-CESC	Cervical squamous cell carcinoma and endocervical adenocarcinoma	0	241
TCGA-EX-A3L1-01A	TCGA-CESC	Cervical squamous cell carcinoma and endocervical adenocarcinoma	0	463
TCGA-EX-A449-01A	TCGA-CESC	Cervical squamous cell carcinoma and endocervical adenocarcinoma	0	447
TCGA-EX-A69L-01A	TCGA-CESC	Cervical squamous cell carcinoma and endocervical adenocarcinoma	0	602
TCGA-EX-A69M-01A	TCGA-CESC	Cervical squamous cell carcinoma and endocervical adenocarcinoma	1	253
TCGA-EX-A8YF-01A	TCGA-CESC	Cervical squamous cell carcinoma and endocervical adenocarcinoma	0	473
TCGA-FU-A23K-01A	TCGA-CESC	Cervical squamous cell carcinoma and endocervical adenocarcinoma	0	372
TCGA-FU-A23L-01A	TCGA-CESC	Cervical squamous cell carcinoma and endocervical adenocarcinoma	0	725
TCGA-FU-A2QG-01A	TCGA-CESC	Cervical squamous cell carcinoma and endocervical adenocarcinoma	0	579
TCGA-FU-A3EO-01A	TCGA-CESC	Cervical squamous cell carcinoma and endocervical adenocarcinoma	0	490
TCGA-FU-A3HY-01A	TCGA-CESC	Cervical squamous cell carcinoma and endocervical adenocarcinoma	0	954
TCGA-FU-A3HZ-01A	TCGA-CESC	Cervical squamous cell carcinoma and endocervical adenocarcinoma	0	1103
TCGA-FU-A3NI-01A	TCGA-CESC	Cervical squamous cell carcinoma and endocervical adenocarcinoma	1	638
TCGA-FU-A3TQ-01A	TCGA-CESC	Cervical squamous cell carcinoma and endocervical adenocarcinoma	0	795
TCGA-FU-A3TX-01A	TCGA-CESC	Cervical squamous cell carcinoma and endocervical adenocarcinoma	0	45
TCGA-FU-A3WB-01A	TCGA-CESC	Cervical squamous cell carcinoma and endocervical adenocarcinoma	0	491
TCGA-FU-A3YQ-01A	TCGA-CESC	Cervical squamous cell carcinoma and endocervical adenocarcinoma	0	861
TCGA-FU-A40J-01A	TCGA-CESC	Cervical squamous cell carcinoma and endocervical adenocarcinoma	0	426
TCGA-FU-A57G-01A	TCGA-CESC	Cervical squamous cell carcinoma and endocervical adenocarcinoma	0	1078
TCGA-FU-A5XV-01A	TCGA-CESC	Cervical squamous cell carcinoma and endocervical adenocarcinoma	0	321
TCGA-FU-A770-01A	TCGA-CESC	Cervical squamous cell carcinoma and endocervical adenocarcinoma	0	34
TCGA-GH-A9DA-01A	TCGA-CESC	Cervical squamous cell carcinoma and endocervical adenocarcinoma	0	540
TCGA-HG-A2PA-01A	TCGA-CESC	Cervical squamous cell carcinoma and endocervical adenocarcinoma	1	773
TCGA-HM-A3JJ-01A	TCGA-CESC	Cervical squamous cell carcinoma and endocervical adenocarcinoma	1	659
TCGA-HM-A3JK-01A	TCGA-CESC	Cervical squamous cell carcinoma and endocervical adenocarcinoma	0	632
TCGA-HM-A4S6-01A	TCGA-CESC	Cervical squamous cell carcinoma and endocervical adenocarcinoma	0	454
TCGA-HM-A6W2-01A	TCGA-CESC	Cervical squamous cell carcinoma and endocervical adenocarcinoma	0	287
TCGA-IR-A3L7-01A	TCGA-CESC	Cervical squamous cell carcinoma and endocervical adenocarcinoma	0	4483
TCGA-IR-A3LA-01A	TCGA-CESC	Cervical squamous cell carcinoma and endocervical adenocarcinoma	0	4172
TCGA-IR-A3LB-01A	TCGA-CESC	Cervical squamous cell carcinoma and endocervical adenocarcinoma	1	2032
TCGA-IR-A3LC-01A	TCGA-CESC	Cervical squamous cell carcinoma and endocervical adenocarcinoma	0	3935
TCGA-IR-A3LF-01A	TCGA-CESC	Cervical squamous cell carcinoma and endocervical adenocarcinoma	0	2949
TCGA-IR-A3LH-01A	TCGA-CESC	Cervical squamous cell carcinoma and endocervical adenocarcinoma	0	2394
TCGA-IR-A3LI-01A	TCGA-CESC	Cervical squamous cell carcinoma and endocervical adenocarcinoma	0	2493
TCGA-IR-A3LK-01A	TCGA-CESC	Cervical squamous cell carcinoma and endocervical adenocarcinoma	1	908
TCGA-IR-A3LL-01A	TCGA-CESC	Cervical squamous cell carcinoma and endocervical adenocarcinoma	0	1106
TCGA-JW-A5VG-01A	TCGA-CESC	Cervical squamous cell carcinoma and endocervical adenocarcinoma	0	834
TCGA-JW-A5VH-01A	TCGA-CESC	Cervical squamous cell carcinoma and endocervical adenocarcinoma	1	100
TCGA-JW-A5VI-01A	TCGA-CESC	Cervical squamous cell carcinoma and endocervical adenocarcinoma	0	747
TCGA-JW-A5VJ-01A	TCGA-CESC	Cervical squamous cell carcinoma and endocervical adenocarcinoma	0	652
TCGA-JW-A5VK-01A	TCGA-CESC	Cervical squamous cell carcinoma and endocervical adenocarcinoma	0	623
TCGA-JW-A5VL-01A	TCGA-CESC	Cervical squamous cell carcinoma and endocervical adenocarcinoma	0	474
TCGA-JW-A69B-01A	TCGA-CESC	Cervical squamous cell carcinoma and endocervical adenocarcinoma	0	863
TCGA-JW-A852-01A	TCGA-CESC	Cervical squamous cell carcinoma and endocervical adenocarcinoma	1	252
TCGA-JW-AAVH-01A	TCGA-CESC	Cervical squamous cell carcinoma and endocervical adenocarcinoma	0	552
TCGA-JX-A3PZ-01A	TCGA-CESC	Cervical squamous cell carcinoma and endocervical adenocarcinoma	1	642
TCGA-JX-A3Q0-01A	TCGA-CESC	Cervical squamous cell carcinoma and endocervical adenocarcinoma	0	6375
TCGA-JX-A3Q8-01A	TCGA-CESC	Cervical squamous cell carcinoma and endocervical adenocarcinoma	0	1357
TCGA-JX-A5QV-01A	TCGA-CESC	Cervical squamous cell carcinoma and endocervical adenocarcinoma	0	636
TCGA-LP-A4AU-01A	TCGA-CESC	Cervical squamous cell carcinoma and endocervical adenocarcinoma	0	343
TCGA-LP-A4AV-01A	TCGA-CESC	Cervical squamous cell carcinoma and endocervical adenocarcinoma	NA	NA
TCGA-LP-A4AW-01A	TCGA-CESC	Cervical squamous cell carcinoma and endocervical adenocarcinoma	0	27
TCGA-LP-A4AX-01A	TCGA-CESC	Cervical squamous cell carcinoma and endocervical adenocarcinoma	0	380
TCGA-LP-A5U2-01A	TCGA-CESC	Cervical squamous cell carcinoma and endocervical adenocarcinoma	0	9
TCGA-LP-A5U3-01A	TCGA-CESC	Cervical squamous cell carcinoma and endocervical adenocarcinoma	0	25
TCGA-LP-A7HU-01A	TCGA-CESC	Cervical squamous cell carcinoma and endocervical adenocarcinoma	0	406
TCGA-MA-AA3W-01A	TCGA-CESC	Cervical squamous cell carcinoma and endocervical adenocarcinoma	0	685
TCGA-MA-AA3X-01A	TCGA-CESC	Cervical squamous cell carcinoma and endocervical adenocarcinoma	0	617
TCGA-MA-AA3Y-01A	TCGA-CESC	Cervical squamous cell carcinoma and endocervical adenocarcinoma	0	542
TCGA-MA-AA3Z-01A	TCGA-CESC	Cervical squamous cell carcinoma and endocervical adenocarcinoma	0	595
TCGA-MA-AA41-01A	TCGA-CESC	Cervical squamous cell carcinoma and endocervical adenocarcinoma	0	279
TCGA-MA-AA42-01A	TCGA-CESC	Cervical squamous cell carcinoma and endocervical adenocarcinoma	0	259
TCGA-MA-AA43-01A	TCGA-CESC	Cervical squamous cell carcinoma and endocervical adenocarcinoma	0	346
TCGA-MU-A51Y-01A	TCGA-CESC	Cervical squamous cell carcinoma and endocervical adenocarcinoma	0	854
TCGA-MU-A5YI-01A	TCGA-CESC	Cervical squamous cell carcinoma and endocervical adenocarcinoma	0	1053
TCGA-MU-A8JM-01A	TCGA-CESC	Cervical squamous cell carcinoma and endocervical adenocarcinoma	0	607
TCGA-MY-A5BD-01A	TCGA-CESC	Cervical squamous cell carcinoma and endocervical adenocarcinoma	0	1667
TCGA-MY-A5BE-01A	TCGA-CESC	Cervical squamous cell carcinoma and endocervical adenocarcinoma	0	1066
TCGA-MY-A5BF-01A	TCGA-CESC	Cervical squamous cell carcinoma and endocervical adenocarcinoma	0	634
TCGA-MY-A913-01A	TCGA-CESC	Cervical squamous cell carcinoma and endocervical adenocarcinoma	0	524
TCGA-PN-A8MA-01A	TCGA-CESC	Cervical squamous cell carcinoma and endocervical adenocarcinoma	0	90
TCGA-Q1-A5R1-01A	TCGA-CESC	Cervical squamous cell carcinoma and endocervical adenocarcinoma	0	474
TCGA-Q1-A5R2-01A	TCGA-CESC	Cervical squamous cell carcinoma and endocervical adenocarcinoma	0	499
TCGA-Q1-A5R3-01A	TCGA-CESC	Cervical squamous cell carcinoma and endocervical adenocarcinoma	0	485
TCGA-Q1-A6DT-01A	TCGA-CESC	Cervical squamous cell carcinoma and endocervical adenocarcinoma	1	275
TCGA-Q1-A6DV-01A	TCGA-CESC	Cervical squamous cell carcinoma and endocervical adenocarcinoma	0	491
TCGA-Q1-A6DW-01A	TCGA-CESC	Cervical squamous cell carcinoma and endocervical adenocarcinoma	0	534
TCGA-Q1-A73O-01A	TCGA-CESC	Cervical squamous cell carcinoma and endocervical adenocarcinoma	0	428
TCGA-Q1-A73P-01A	TCGA-CESC	Cervical squamous cell carcinoma and endocervical adenocarcinoma	0	483
TCGA-Q1-A73Q-01A	TCGA-CESC	Cervical squamous cell carcinoma and endocervical adenocarcinoma	0	284
TCGA-Q1-A73R-01A	TCGA-CESC	Cervical squamous cell carcinoma and endocervical adenocarcinoma	0	567
TCGA-Q1-A73S-01A	TCGA-CESC	Cervical squamous cell carcinoma and endocervical adenocarcinoma	0	688
TCGA-R2-A69V-01A	TCGA-CESC	Cervical squamous cell carcinoma and endocervical adenocarcinoma	0	596
TCGA-RA-A741-01A	TCGA-CESC	Cervical squamous cell carcinoma and endocervical adenocarcinoma	0	444
TCGA-UC-A7PD-01A	TCGA-CESC	Cervical squamous cell carcinoma and endocervical adenocarcinoma	1	355
TCGA-UC-A7PF-01A	TCGA-CESC	Cervical squamous cell carcinoma and endocervical adenocarcinoma	1	2859
TCGA-UC-A7PG-01A	TCGA-CESC	Cervical squamous cell carcinoma and endocervical adenocarcinoma	1	370
TCGA-UC-A7PI-01A	TCGA-CESC	Cervical squamous cell carcinoma and endocervical adenocarcinoma	0	2114
TCGA-VS-A8EB-01A	TCGA-CESC	Cervical squamous cell carcinoma and endocervical adenocarcinoma	1	305
TCGA-VS-A8EC-01A	TCGA-CESC	Cervical squamous cell carcinoma and endocervical adenocarcinoma	0	1415
TCGA-VS-A8EG-01A	TCGA-CESC	Cervical squamous cell carcinoma and endocervical adenocarcinoma	0	1386
TCGA-VS-A8EH-01A	TCGA-CESC	Cervical squamous cell carcinoma and endocervical adenocarcinoma	0	986
TCGA-VS-A8EI-01A	TCGA-CESC	Cervical squamous cell carcinoma and endocervical adenocarcinoma	0	729
TCGA-VS-A8EJ-01A	TCGA-CESC	Cervical squamous cell carcinoma and endocervical adenocarcinoma	1	607
TCGA-VS-A8EL-01A	TCGA-CESC	Cervical squamous cell carcinoma and endocervical adenocarcinoma	0	1992
TCGA-VS-A8Q8-01A	TCGA-CESC	Cervical squamous cell carcinoma and endocervical adenocarcinoma	1	978
TCGA-VS-A8Q9-01A	TCGA-CESC	Cervical squamous cell carcinoma and endocervical adenocarcinoma	0	1630
TCGA-VS-A8QA-01A	TCGA-CESC	Cervical squamous cell carcinoma and endocervical adenocarcinoma	0	1099
TCGA-VS-A8QC-01A	TCGA-CESC	Cervical squamous cell carcinoma and endocervical adenocarcinoma	1	350
TCGA-VS-A8QF-01A	TCGA-CESC	Cervical squamous cell carcinoma and endocervical adenocarcinoma	0	1800
TCGA-VS-A8QM-01A	TCGA-CESC	Cervical squamous cell carcinoma and endocervical adenocarcinoma	1	951
TCGA-VS-A94W-01A	TCGA-CESC	Cervical squamous cell carcinoma and endocervical adenocarcinoma	0	1243
TCGA-VS-A94X-01A	TCGA-CESC	Cervical squamous cell carcinoma and endocervical adenocarcinoma	1	506
TCGA-VS-A94Y-01A	TCGA-CESC	Cervical squamous cell carcinoma and endocervical adenocarcinoma	1	144
TCGA-VS-A94Z-01A	TCGA-CESC	Cervical squamous cell carcinoma and endocervical adenocarcinoma	0	1015
TCGA-VS-A950-01A	TCGA-CESC	Cervical squamous cell carcinoma and endocervical adenocarcinoma	0	1221
TCGA-VS-A952-01A	TCGA-CESC	Cervical squamous cell carcinoma and endocervical adenocarcinoma	0	1778
TCGA-VS-A953-01A	TCGA-CESC	Cervical squamous cell carcinoma and endocervical adenocarcinoma	1	477
TCGA-VS-A954-01A	TCGA-CESC	Cervical squamous cell carcinoma and endocervical adenocarcinoma	0	1714
TCGA-VS-A957-01A	TCGA-CESC	Cervical squamous cell carcinoma and endocervical adenocarcinoma	0	1688
TCGA-VS-A958-01A	TCGA-CESC	Cervical squamous cell carcinoma and endocervical adenocarcinoma	0	1525
TCGA-VS-A959-01A	TCGA-CESC	Cervical squamous cell carcinoma and endocervical adenocarcinoma	0	1561
TCGA-VS-A9U5-01A	TCGA-CESC	Cervical squamous cell carcinoma and endocervical adenocarcinoma	0	1535
TCGA-VS-A9U6-01A	TCGA-CESC	Cervical squamous cell carcinoma and endocervical adenocarcinoma	0	1320
TCGA-VS-A9U7-01A	TCGA-CESC	Cervical squamous cell carcinoma and endocervical adenocarcinoma	0	1472
TCGA-VS-A9UB-01A	TCGA-CESC	Cervical squamous cell carcinoma and endocervical adenocarcinoma	0	911
TCGA-VS-A9UC-01A	TCGA-CESC	Cervical squamous cell carcinoma and endocervical adenocarcinoma	0	825
TCGA-VS-A9UD-01A	TCGA-CESC	Cervical squamous cell carcinoma and endocervical adenocarcinoma	0	739
TCGA-VS-A9UH-01A	TCGA-CESC	Cervical squamous cell carcinoma and endocervical adenocarcinoma	0	1427
TCGA-VS-A9UI-01A	TCGA-CESC	Cervical squamous cell carcinoma and endocervical adenocarcinoma	1	1372
TCGA-VS-A9UJ-01A	TCGA-CESC	Cervical squamous cell carcinoma and endocervical adenocarcinoma	1	52
TCGA-VS-A9UL-01A	TCGA-CESC	Cervical squamous cell carcinoma and endocervical adenocarcinoma	1	442
TCGA-VS-A9UM-01A	TCGA-CESC	Cervical squamous cell carcinoma and endocervical adenocarcinoma	1	829
TCGA-VS-A9UO-01A	TCGA-CESC	Cervical squamous cell carcinoma and endocervical adenocarcinoma	0	1456
TCGA-VS-A9UP-01A	TCGA-CESC	Cervical squamous cell carcinoma and endocervical adenocarcinoma	0	1444
TCGA-VS-A9UQ-01A	TCGA-CESC	Cervical squamous cell carcinoma and endocervical adenocarcinoma	0	1263
TCGA-VS-A9UR-01A	TCGA-CESC	Cervical squamous cell carcinoma and endocervical adenocarcinoma	0	793
TCGA-VS-A9UT-01A	TCGA-CESC	Cervical squamous cell carcinoma and endocervical adenocarcinoma	0	482
TCGA-VS-A9UU-01A	TCGA-CESC	Cervical squamous cell carcinoma and endocervical adenocarcinoma	0	442
TCGA-VS-A9UV-01A	TCGA-CESC	Cervical squamous cell carcinoma and endocervical adenocarcinoma	1	104
TCGA-VS-A9UY-01A	TCGA-CESC	Cervical squamous cell carcinoma and endocervical adenocarcinoma	1	555
TCGA-VS-A9UZ-01A	TCGA-CESC	Cervical squamous cell carcinoma and endocervical adenocarcinoma	0	2044
TCGA-VS-A9V0-01A	TCGA-CESC	Cervical squamous cell carcinoma and endocervical adenocarcinoma	0	573
TCGA-VS-A9V1-01A	TCGA-CESC	Cervical squamous cell carcinoma and endocervical adenocarcinoma	1	157
TCGA-VS-A9V2-01A	TCGA-CESC	Cervical squamous cell carcinoma and endocervical adenocarcinoma	0	555
TCGA-VS-A9V3-01A	TCGA-CESC	Cervical squamous cell carcinoma and endocervical adenocarcinoma	0	540
TCGA-VS-A9V4-01A	TCGA-CESC	Cervical squamous cell carcinoma and endocervical adenocarcinoma	1	132
TCGA-VS-A9V5-01A	TCGA-CESC	Cervical squamous cell carcinoma and endocervical adenocarcinoma	1	494
TCGA-VS-AA62-01A	TCGA-CESC	Cervical squamous cell carcinoma and endocervical adenocarcinoma	1	469
TCGA-WL-A834-01A	TCGA-CESC	Cervical squamous cell carcinoma and endocervical adenocarcinoma	0	791
TCGA-XS-A8TJ-01A	TCGA-CESC	Cervical squamous cell carcinoma and endocervical adenocarcinoma	0	890
TCGA-ZJ-A8QO-01A	TCGA-CESC	Cervical squamous cell carcinoma and endocervical adenocarcinoma	NA	NA
TCGA-ZJ-A8QQ-01A	TCGA-CESC	Cervical squamous cell carcinoma and endocervical adenocarcinoma	0	2056
TCGA-ZJ-A8QR-01A	TCGA-CESC	Cervical squamous cell carcinoma and endocervical adenocarcinoma	1	582
TCGA-ZJ-AAX4-01A	TCGA-CESC	Cervical squamous cell carcinoma and endocervical adenocarcinoma	0	21
TCGA-ZJ-AAX8-01A	TCGA-CESC	Cervical squamous cell carcinoma and endocervical adenocarcinoma	NA	NA
TCGA-ZJ-AAXA-01A	TCGA-CESC	Cervical squamous cell carcinoma and endocervical adenocarcinoma	0	43
TCGA-ZJ-AAXB-01A	TCGA-CESC	Cervical squamous cell carcinoma and endocervical adenocarcinoma	NA	NA
TCGA-ZJ-AAXD-01A	TCGA-CESC	Cervical squamous cell carcinoma and endocervical adenocarcinoma	NA	NA
TCGA-ZJ-AAXF-01A	TCGA-CESC	Cervical squamous cell carcinoma and endocervical adenocarcinoma	NA	NA
TCGA-ZJ-AAXI-01A	TCGA-CESC	Cervical squamous cell carcinoma and endocervical adenocarcinoma	NA	NA
TCGA-ZJ-AAXJ-01A	TCGA-CESC	Cervical squamous cell carcinoma and endocervical adenocarcinoma	NA	NA
TCGA-ZJ-AAXN-01A	TCGA-CESC	Cervical squamous cell carcinoma and endocervical adenocarcinoma	NA	NA
TCGA-ZJ-AAXT-01A	TCGA-CESC	Cervical squamous cell carcinoma and endocervical adenocarcinoma	NA	NA
TCGA-ZJ-AAXU-01A	TCGA-CESC	Cervical squamous cell carcinoma and endocervical adenocarcinoma	0	5
TCGA-ZJ-AB0H-01A	TCGA-CESC	Cervical squamous cell carcinoma and endocervical adenocarcinoma	NA	NA
TCGA-ZJ-AB0I-01A	TCGA-CESC	Cervical squamous cell carcinoma and endocervical adenocarcinoma	NA	NA
TCGA-ZX-AA5X-01A	TCGA-CESC	Cervical squamous cell carcinoma and endocervical adenocarcinoma	0	119
TCGA-3X-AAV9-01A	TCGA-CHOL	Cholangiocarcinoma	1	339
TCGA-3X-AAVB-01A	TCGA-CHOL	Cholangiocarcinoma	0	402
TCGA-3X-AAVC-01A	TCGA-CHOL	Cholangiocarcinoma	0	709
TCGA-3X-AAVE-01A	TCGA-CHOL	Cholangiocarcinoma	0	650
TCGA-4G-AAZO-01A	TCGA-CHOL	Cholangiocarcinoma	0	1177
TCGA-4G-AAZT-01A	TCGA-CHOL	Cholangiocarcinoma	0	420
TCGA-W5-AA2G-01A	TCGA-CHOL	Cholangiocarcinoma	0	1976
TCGA-W5-AA2I-01A	TCGA-CHOL	Cholangiocarcinoma	1	1939
TCGA-W5-AA2O-01A	TCGA-CHOL	Cholangiocarcinoma	1	640
TCGA-W5-AA2Q-01A	TCGA-CHOL	Cholangiocarcinoma	0	50
TCGA-W5-AA2R-01A	TCGA-CHOL	Cholangiocarcinoma	0	1542
TCGA-W5-AA2T-01A	TCGA-CHOL	Cholangiocarcinoma	1	1220
TCGA-W5-AA2U-01A	TCGA-CHOL	Cholangiocarcinoma	1	627
TCGA-W5-AA2X-01A	TCGA-CHOL	Cholangiocarcinoma	1	271
TCGA-W5-AA2Z-01A	TCGA-CHOL	Cholangiocarcinoma	0	1614
TCGA-W5-AA30-01A	TCGA-CHOL	Cholangiocarcinoma	0	1153
TCGA-W5-AA31-01A	TCGA-CHOL	Cholangiocarcinoma	0	10
TCGA-W5-AA33-01A	TCGA-CHOL	Cholangiocarcinoma	0	1449
TCGA-W5-AA34-01A	TCGA-CHOL	Cholangiocarcinoma	1	555
TCGA-W5-AA36-01A	TCGA-CHOL	Cholangiocarcinoma	1	1402
TCGA-W5-AA38-01A	TCGA-CHOL	Cholangiocarcinoma	0	1471
TCGA-W5-AA39-01A	TCGA-CHOL	Cholangiocarcinoma	1	170
TCGA-W6-AA0S-01A	TCGA-CHOL	Cholangiocarcinoma	0	808
TCGA-WD-A7RX-01A	TCGA-CHOL	Cholangiocarcinoma	1	21
TCGA-YR-A95A-01A	TCGA-CHOL	Cholangiocarcinoma	1	26
TCGA-ZD-A8I3-01A	TCGA-CHOL	Cholangiocarcinoma	1	169
TCGA-ZH-A8Y1-01A	TCGA-CHOL	Cholangiocarcinoma	1	385
TCGA-ZH-A8Y2-01A	TCGA-CHOL	Cholangiocarcinoma	1	701
TCGA-ZH-A8Y4-01A	TCGA-CHOL	Cholangiocarcinoma	1	741
TCGA-ZH-A8Y5-01A	TCGA-CHOL	Cholangiocarcinoma	0	1229
TCGA-ZH-A8Y6-01A	TCGA-CHOL	Cholangiocarcinoma	0	519
TCGA-ZH-A8Y8-01A	TCGA-CHOL	Cholangiocarcinoma	0	602
TCGA-ZU-A8S4-01A	TCGA-CHOL	Cholangiocarcinoma	1	98
TCGA-A6-2675-01A	TCGA-COAD	Colon adenocarcinoma	0	1321
TCGA-A6-4105-01A	TCGA-COAD	Colon adenocarcinoma	1	442
TCGA-A6-5656-01A	TCGA-COAD	Colon adenocarcinoma	0	1001
TCGA-A6-5657-01A	TCGA-COAD	Colon adenocarcinoma	0	962
TCGA-A6-5659-01A	TCGA-COAD	Colon adenocarcinoma	0	926
TCGA-A6-5660-01A	TCGA-COAD	Colon adenocarcinoma	0	888
TCGA-A6-5661-01A	TCGA-COAD	Colon adenocarcinoma	0	1020
TCGA-A6-5662-01A	TCGA-COAD	Colon adenocarcinoma	0	718
TCGA-A6-5664-01A	TCGA-COAD	Colon adenocarcinoma	0	672
TCGA-A6-5665-01A	TCGA-COAD	Colon adenocarcinoma	0	671
TCGA-A6-5666-01A	TCGA-COAD	Colon adenocarcinoma	0	995
TCGA-A6-5667-01A	TCGA-COAD	Colon adenocarcinoma	0	887
TCGA-A6-6137-01A	TCGA-COAD	Colon adenocarcinoma	0	824
TCGA-A6-6138-01A	TCGA-COAD	Colon adenocarcinoma	0	685
TCGA-A6-6140-01A	TCGA-COAD	Colon adenocarcinoma	0	734
TCGA-A6-6141-01A	TCGA-COAD	Colon adenocarcinoma	0	255
TCGA-A6-6142-01A	TCGA-COAD	Colon adenocarcinoma	0	763
TCGA-A6-6648-01A	TCGA-COAD	Colon adenocarcinoma	0	766
TCGA-A6-6649-01A	TCGA-COAD	Colon adenocarcinoma	0	735
TCGA-A6-6650-01A	TCGA-COAD	Colon adenocarcinoma	0	627
TCGA-A6-6651-01A	TCGA-COAD	Colon adenocarcinoma	0	662
TCGA-A6-6652-01A	TCGA-COAD	Colon adenocarcinoma	0	751
TCGA-A6-6653-01A	TCGA-COAD	Colon adenocarcinoma	0	742
TCGA-A6-6654-01A	TCGA-COAD	Colon adenocarcinoma	0	726
TCGA-A6-6780-01A	TCGA-COAD	Colon adenocarcinoma	0	612
TCGA-A6-6781-01A	TCGA-COAD	Colon adenocarcinoma	0	598
TCGA-A6-6782-01A	TCGA-COAD	Colon adenocarcinoma	0	617
TCGA-AA-3489-01A	TCGA-COAD	Colon adenocarcinoma	1	214
TCGA-AA-3496-01A	TCGA-COAD	Colon adenocarcinoma	0	31
TCGA-AA-3511-01A	TCGA-COAD	Colon adenocarcinoma	0	212
TCGA-AA-3655-01A	TCGA-COAD	Colon adenocarcinoma	0	1856
TCGA-AA-3660-01A	TCGA-COAD	Colon adenocarcinoma	0	2375
TCGA-AA-3662-01A	TCGA-COAD	Colon adenocarcinoma	0	184
TCGA-AA-3663-01A	TCGA-COAD	Colon adenocarcinoma	0	212
TCGA-AA-3697-01A	TCGA-COAD	Colon adenocarcinoma	0	2587
TCGA-AA-3712-01A	TCGA-COAD	Colon adenocarcinoma	NA	NA
TCGA-AA-3713-01A	TCGA-COAD	Colon adenocarcinoma	0	579
TCGA-AD-5900-01A	TCGA-COAD	Colon adenocarcinoma	0	370
TCGA-AD-6548-01A	TCGA-COAD	Colon adenocarcinoma	0	650
TCGA-AD-6888-01A	TCGA-COAD	Colon adenocarcinoma	1	472
TCGA-AD-6889-01A	TCGA-COAD	Colon adenocarcinoma	1	2532
TCGA-AD-6890-01A	TCGA-COAD	Colon adenocarcinoma	0	746
TCGA-AD-6895-01A	TCGA-COAD	Colon adenocarcinoma	0	763
TCGA-AD-6899-01A	TCGA-COAD	Colon adenocarcinoma	1	176
TCGA-AD-6901-01A	TCGA-COAD	Colon adenocarcinoma	1	682
TCGA-AD-6963-01A	TCGA-COAD	Colon adenocarcinoma	0	834
TCGA-AD-6964-01A	TCGA-COAD	Colon adenocarcinoma	1	331
TCGA-AD-6965-01A	TCGA-COAD	Colon adenocarcinoma	0	805
TCGA-AM-5820-01A	TCGA-COAD	Colon adenocarcinoma	0	14
TCGA-AM-5821-01A	TCGA-COAD	Colon adenocarcinoma	0	28
TCGA-AU-3779-01A	TCGA-COAD	Colon adenocarcinoma	0	441
TCGA-AU-6004-01A	TCGA-COAD	Colon adenocarcinoma	0	824
TCGA-AY-5543-01A	TCGA-COAD	Colon adenocarcinoma	0	1004
TCGA-AY-6196-01A	TCGA-COAD	Colon adenocarcinoma	0	6
TCGA-AY-6197-01A	TCGA-COAD	Colon adenocarcinoma	0	652
TCGA-AY-6386-01A	TCGA-COAD	Colon adenocarcinoma	0	542
TCGA-AZ-4323-01A	TCGA-COAD	Colon adenocarcinoma	1	43
TCGA-AZ-4616-01A	TCGA-COAD	Colon adenocarcinoma	1	156
TCGA-AZ-5403-01A	TCGA-COAD	Colon adenocarcinoma	1	1910
TCGA-AZ-5407-01A	TCGA-COAD	Colon adenocarcinoma	0	2683
TCGA-AZ-6598-01A	TCGA-COAD	Colon adenocarcinoma	1	1503
TCGA-AZ-6599-01A	TCGA-COAD	Colon adenocarcinoma	1	206
TCGA-AZ-6600-01A	TCGA-COAD	Colon adenocarcinoma	1	368
TCGA-AZ-6601-01A	TCGA-COAD	Colon adenocarcinoma	1	3042
TCGA-AZ-6603-01A	TCGA-COAD	Colon adenocarcinoma	1	899
TCGA-AZ-6605-01A	TCGA-COAD	Colon adenocarcinoma	1	159
TCGA-AZ-6606-01A	TCGA-COAD	Colon adenocarcinoma	1	357
TCGA-AZ-6607-01A	TCGA-COAD	Colon adenocarcinoma	1	97
TCGA-AZ-6608-01A	TCGA-COAD	Colon adenocarcinoma	1	59
TCGA-CA-5254-01A	TCGA-COAD	Colon adenocarcinoma	0	386
TCGA-CA-5255-01A	TCGA-COAD	Colon adenocarcinoma	0	376
TCGA-CA-5796-01A	TCGA-COAD	Colon adenocarcinoma	0	377
TCGA-CA-5797-01A	TCGA-COAD	Colon adenocarcinoma	0	383
TCGA-CA-6715-01A	TCGA-COAD	Colon adenocarcinoma	0	383
TCGA-CA-6716-01A	TCGA-COAD	Colon adenocarcinoma	0	371
TCGA-CA-6717-01A	TCGA-COAD	Colon adenocarcinoma	0	388
TCGA-CA-6718-01A	TCGA-COAD	Colon adenocarcinoma	1	306
TCGA-CA-6719-01A	TCGA-COAD	Colon adenocarcinoma	0	435
TCGA-CK-4947-01B	TCGA-COAD	Colon adenocarcinoma	0	534
TCGA-CK-4948-01B	TCGA-COAD	Colon adenocarcinoma	0	4502
TCGA-CK-4950-01A	TCGA-COAD	Colon adenocarcinoma	0	2599
TCGA-CK-4952-01A	TCGA-COAD	Colon adenocarcinoma	0	475
TCGA-CK-5912-01A	TCGA-COAD	Colon adenocarcinoma	1	1493
TCGA-CK-5913-01A	TCGA-COAD	Colon adenocarcinoma	0	1561
TCGA-CK-5914-01A	TCGA-COAD	Colon adenocarcinoma	0	669
TCGA-CK-5915-01A	TCGA-COAD	Colon adenocarcinoma	NA	NA
TCGA-CK-6746-01A	TCGA-COAD	Colon adenocarcinoma	NA	NA
TCGA-CK-6747-01A	TCGA-COAD	Colon adenocarcinoma	0	820
TCGA-CK-6748-01A	TCGA-COAD	Colon adenocarcinoma	0	61
TCGA-CK-6751-01A	TCGA-COAD	Colon adenocarcinoma	0	518
TCGA-CM-4743-01A	TCGA-COAD	Colon adenocarcinoma	0	701
TCGA-CM-4751-01A	TCGA-COAD	Colon adenocarcinoma	0	822
TCGA-CM-5344-01A	TCGA-COAD	Colon adenocarcinoma	0	670
TCGA-CM-5348-01A	TCGA-COAD	Colon adenocarcinoma	0	699
TCGA-CM-5349-01A	TCGA-COAD	Colon adenocarcinoma	0	915
TCGA-CM-5860-01A	TCGA-COAD	Colon adenocarcinoma	0	974
TCGA-CM-5861-01A	TCGA-COAD	Colon adenocarcinoma	0	457
TCGA-CM-5862-01A	TCGA-COAD	Colon adenocarcinoma	1	153
TCGA-CM-5863-01A	TCGA-COAD	Colon adenocarcinoma	0	457
TCGA-CM-5864-01A	TCGA-COAD	Colon adenocarcinoma	0	457
TCGA-CM-5868-01A	TCGA-COAD	Colon adenocarcinoma	0	518
TCGA-CM-6161-01A	TCGA-COAD	Colon adenocarcinoma	0	457
TCGA-CM-6162-01A	TCGA-COAD	Colon adenocarcinoma	0	365
TCGA-CM-6163-01A	TCGA-COAD	Colon adenocarcinoma	0	427
TCGA-CM-6164-01A	TCGA-COAD	Colon adenocarcinoma	0	883
TCGA-CM-6165-01A	TCGA-COAD	Colon adenocarcinoma	0	488
TCGA-CM-6166-01A	TCGA-COAD	Colon adenocarcinoma	0	669
TCGA-CM-6167-01A	TCGA-COAD	Colon adenocarcinoma	0	456
TCGA-CM-6168-01A	TCGA-COAD	Colon adenocarcinoma	0	395
TCGA-CM-6169-01A	TCGA-COAD	Colon adenocarcinoma	0	396
TCGA-CM-6170-01A	TCGA-COAD	Colon adenocarcinoma	0	457
TCGA-CM-6171-01A	TCGA-COAD	Colon adenocarcinoma	0	427
TCGA-CM-6172-01A	TCGA-COAD	Colon adenocarcinoma	0	335
TCGA-CM-6674-01A	TCGA-COAD	Colon adenocarcinoma	0	394
TCGA-CM-6675-01A	TCGA-COAD	Colon adenocarcinoma	0	397
TCGA-CM-6676-01A	TCGA-COAD	Colon adenocarcinoma	0	337
TCGA-CM-6677-01A	TCGA-COAD	Colon adenocarcinoma	0	337
TCGA-CM-6678-01A	TCGA-COAD	Colon adenocarcinoma	0	335
TCGA-CM-6679-01A	TCGA-COAD	Colon adenocarcinoma	0	306
TCGA-CM-6680-01A	TCGA-COAD	Colon adenocarcinoma	0	366
TCGA-D5-5537-01A	TCGA-COAD	Colon adenocarcinoma	1	1381
TCGA-D5-5538-01A	TCGA-COAD	Colon adenocarcinoma	1	1661
TCGA-D5-5539-01A	TCGA-COAD	Colon adenocarcinoma	0	596
TCGA-D5-5540-01A	TCGA-COAD	Colon adenocarcinoma	0	1706
TCGA-D5-5541-01A	TCGA-COAD	Colon adenocarcinoma	0	1701
TCGA-D5-6529-01A	TCGA-COAD	Colon adenocarcinoma	0	614
TCGA-D5-6530-01A	TCGA-COAD	Colon adenocarcinoma	0	621
TCGA-D5-6531-01A	TCGA-COAD	Colon adenocarcinoma	0	540
TCGA-D5-6532-01A	TCGA-COAD	Colon adenocarcinoma	0	555
TCGA-D5-6533-01A	TCGA-COAD	Colon adenocarcinoma	0	775
TCGA-D5-6534-01A	TCGA-COAD	Colon adenocarcinoma	0	1316
TCGA-D5-6535-01A	TCGA-COAD	Colon adenocarcinoma	0	460
TCGA-D5-6536-01A	TCGA-COAD	Colon adenocarcinoma	0	543
TCGA-D5-6537-01A	TCGA-COAD	Colon adenocarcinoma	1	146
TCGA-D5-6538-01A	TCGA-COAD	Colon adenocarcinoma	0	521
TCGA-D5-6539-01A	TCGA-COAD	Colon adenocarcinoma	0	380
TCGA-D5-6541-01A	TCGA-COAD	Colon adenocarcinoma	0	474
TCGA-D5-6898-01A	TCGA-COAD	Colon adenocarcinoma	0	229
TCGA-D5-6920-01A	TCGA-COAD	Colon adenocarcinoma	0	377
TCGA-D5-6922-01A	TCGA-COAD	Colon adenocarcinoma	0	308
TCGA-D5-6924-01A	TCGA-COAD	Colon adenocarcinoma	0	435
TCGA-D5-6926-01A	TCGA-COAD	Colon adenocarcinoma	0	275
TCGA-D5-6927-01A	TCGA-COAD	Colon adenocarcinoma	0	287
TCGA-D5-6928-01A	TCGA-COAD	Colon adenocarcinoma	0	354
TCGA-D5-6929-01A	TCGA-COAD	Colon adenocarcinoma	0	408
TCGA-D5-6930-01A	TCGA-COAD	Colon adenocarcinoma	0	406
TCGA-D5-6931-01A	TCGA-COAD	Colon adenocarcinoma	0	365
TCGA-D5-6932-01A	TCGA-COAD	Colon adenocarcinoma	0	346
TCGA-D5-7000-01A	TCGA-COAD	Colon adenocarcinoma	0	312
TCGA-DM-A0X9-01A	TCGA-COAD	Colon adenocarcinoma	0	3641
TCGA-DM-A0XD-01A	TCGA-COAD	Colon adenocarcinoma	1	743
TCGA-DM-A0XF-01A	TCGA-COAD	Colon adenocarcinoma	1	1162
TCGA-DM-A1D0-01A	TCGA-COAD	Colon adenocarcinoma	0	3974
TCGA-DM-A1D4-01A	TCGA-COAD	Colon adenocarcinoma	1	2821
TCGA-DM-A1D6-01A	TCGA-COAD	Colon adenocarcinoma	1	570
TCGA-DM-A1D7-01A	TCGA-COAD	Colon adenocarcinoma	1	405
TCGA-DM-A1D8-01A	TCGA-COAD	Colon adenocarcinoma	1	383
TCGA-DM-A1D9-01A	TCGA-COAD	Colon adenocarcinoma	0	4270
TCGA-DM-A1DA-01A	TCGA-COAD	Colon adenocarcinoma	1	228
TCGA-DM-A1DB-01A	TCGA-COAD	Colon adenocarcinoma	1	1348
TCGA-DM-A1HA-01A	TCGA-COAD	Colon adenocarcinoma	0	2600
TCGA-DM-A1HB-01A	TCGA-COAD	Colon adenocarcinoma	0	4126
TCGA-DM-A280-01A	TCGA-COAD	Colon adenocarcinoma	1	236
TCGA-DM-A282-01A	TCGA-COAD	Colon adenocarcinoma	0	4233
TCGA-DM-A285-01A	TCGA-COAD	Colon adenocarcinoma	1	179
TCGA-DM-A288-01A	TCGA-COAD	Colon adenocarcinoma	1	427
TCGA-DM-A28A-01A	TCGA-COAD	Colon adenocarcinoma	1	805
TCGA-DM-A28C-01A	TCGA-COAD	Colon adenocarcinoma	1	2475
TCGA-DM-A28E-01A	TCGA-COAD	Colon adenocarcinoma	0	3648
TCGA-DM-A28F-01A	TCGA-COAD	Colon adenocarcinoma	1	1094
TCGA-DM-A28G-01A	TCGA-COAD	Colon adenocarcinoma	1	1849
TCGA-DM-A28H-01A	TCGA-COAD	Colon adenocarcinoma	0	3561
TCGA-DM-A28K-01A	TCGA-COAD	Colon adenocarcinoma	0	2988
TCGA-DM-A28M-01A	TCGA-COAD	Colon adenocarcinoma	0	2895
TCGA-F4-6459-01A	TCGA-COAD	Colon adenocarcinoma	1	262
TCGA-F4-6460-01A	TCGA-COAD	Colon adenocarcinoma	1	972
TCGA-F4-6461-01A	TCGA-COAD	Colon adenocarcinoma	1	338
TCGA-F4-6463-01A	TCGA-COAD	Colon adenocarcinoma	0	1087
TCGA-F4-6569-01A	TCGA-COAD	Colon adenocarcinoma	0	1087
TCGA-F4-6570-01A	TCGA-COAD	Colon adenocarcinoma	1	188
TCGA-F4-6703-01A	TCGA-COAD	Colon adenocarcinoma	0	1456
TCGA-F4-6704-01A	TCGA-COAD	Colon adenocarcinoma	0	47
TCGA-F4-6805-01A	TCGA-COAD	Colon adenocarcinoma	0	1047
TCGA-F4-6806-01A	TCGA-COAD	Colon adenocarcinoma	0	1260
TCGA-F4-6807-01A	TCGA-COAD	Colon adenocarcinoma	0	1309
TCGA-F4-6808-01A	TCGA-COAD	Colon adenocarcinoma	0	1024
TCGA-F4-6809-01A	TCGA-COAD	Colon adenocarcinoma	1	403
TCGA-F4-6854-01A	TCGA-COAD	Colon adenocarcinoma	0	16
TCGA-F4-6855-01A	TCGA-COAD	Colon adenocarcinoma	0	1442
TCGA-F4-6856-01A	TCGA-COAD	Colon adenocarcinoma	0	1074
TCGA-G4-6293-01A	TCGA-COAD	Colon adenocarcinoma	0	4051
TCGA-G4-6294-01A	TCGA-COAD	Colon adenocarcinoma	1	858
TCGA-G4-6295-01A	TCGA-COAD	Colon adenocarcinoma	0	254
TCGA-G4-6297-01A	TCGA-COAD	Colon adenocarcinoma	0	2506
TCGA-G4-6298-01A	TCGA-COAD	Colon adenocarcinoma	NA	NA
TCGA-G4-6299-01A	TCGA-COAD	Colon adenocarcinoma	0	2268
TCGA-G4-6302-01A	TCGA-COAD	Colon adenocarcinoma	NA	NA
TCGA-G4-6303-01A	TCGA-COAD	Colon adenocarcinoma	1	2003
TCGA-G4-6304-01A	TCGA-COAD	Colon adenocarcinoma	0	1631
TCGA-G4-6306-01A	TCGA-COAD	Colon adenocarcinoma	0	1359
TCGA-G4-6307-01A	TCGA-COAD	Colon adenocarcinoma	0	1674
TCGA-G4-6309-01A	TCGA-COAD	Colon adenocarcinoma	0	2600
TCGA-G4-6310-01A	TCGA-COAD	Colon adenocarcinoma	0	1935
TCGA-G4-6311-01A	TCGA-COAD	Colon adenocarcinoma	0	1199
TCGA-G4-6314-01A	TCGA-COAD	Colon adenocarcinoma	0	1093
TCGA-G4-6315-01A	TCGA-COAD	Colon adenocarcinoma	0	1883
TCGA-G4-6317-01A	TCGA-COAD	Colon adenocarcinoma	0	1095
TCGA-G4-6320-01A	TCGA-COAD	Colon adenocarcinoma	0	804
TCGA-G4-6321-01A	TCGA-COAD	Colon adenocarcinoma	0	672
TCGA-G4-6322-01A	TCGA-COAD	Colon adenocarcinoma	0	792
TCGA-G4-6323-01A	TCGA-COAD	Colon adenocarcinoma	0	419
TCGA-G4-6586-01A	TCGA-COAD	Colon adenocarcinoma	0	1089
TCGA-G4-6588-01A	TCGA-COAD	Colon adenocarcinoma	0	796
TCGA-G4-6625-01A	TCGA-COAD	Colon adenocarcinoma	0	2792
TCGA-G4-6626-01A	TCGA-COAD	Colon adenocarcinoma	1	1
TCGA-G4-6627-01A	TCGA-COAD	Colon adenocarcinoma	0	2175
TCGA-G4-6628-01A	TCGA-COAD	Colon adenocarcinoma	0	2424
TCGA-FA-8693-01A	TCGA-DLBC	Lymphoid Neoplasm Diffuse Large B-cell Lymphoma	0	132
TCGA-FA-A4BB-01A	TCGA-DLBC	Lymphoid Neoplasm Diffuse Large B-cell Lymphoma	0	132
TCGA-FA-A4XK-01A	TCGA-DLBC	Lymphoid Neoplasm Diffuse Large B-cell Lymphoma	1	708
TCGA-FA-A6HN-01A	TCGA-DLBC	Lymphoid Neoplasm Diffuse Large B-cell Lymphoma	1	58
TCGA-FA-A6HO-01A	TCGA-DLBC	Lymphoid Neoplasm Diffuse Large B-cell Lymphoma	0	749
TCGA-FA-A7DS-01A	TCGA-DLBC	Lymphoid Neoplasm Diffuse Large B-cell Lymphoma	0	719
TCGA-FA-A7Q1-01A	TCGA-DLBC	Lymphoid Neoplasm Diffuse Large B-cell Lymphoma	1	248
TCGA-FA-A82F-01A	TCGA-DLBC	Lymphoid Neoplasm Diffuse Large B-cell Lymphoma	0	427
TCGA-FA-A86F-01A	TCGA-DLBC	Lymphoid Neoplasm Diffuse Large B-cell Lymphoma	0	553
TCGA-FF-8041-01A	TCGA-DLBC	Lymphoid Neoplasm Diffuse Large B-cell Lymphoma	0	1081
TCGA-FF-8042-01A	TCGA-DLBC	Lymphoid Neoplasm Diffuse Large B-cell Lymphoma	0	946
TCGA-FF-8043-01A	TCGA-DLBC	Lymphoid Neoplasm Diffuse Large B-cell Lymphoma	0	965
TCGA-FF-8046-01A	TCGA-DLBC	Lymphoid Neoplasm Diffuse Large B-cell Lymphoma	0	751
TCGA-FF-8047-01A	TCGA-DLBC	Lymphoid Neoplasm Diffuse Large B-cell Lymphoma	0	126
TCGA-FF-8061-01A	TCGA-DLBC	Lymphoid Neoplasm Diffuse Large B-cell Lymphoma	0	832
TCGA-FF-8062-01A	TCGA-DLBC	Lymphoid Neoplasm Diffuse Large B-cell Lymphoma	0	679
TCGA-FF-A7CQ-01A	TCGA-DLBC	Lymphoid Neoplasm Diffuse Large B-cell Lymphoma	0	298
TCGA-FF-A7CR-01A	TCGA-DLBC	Lymphoid Neoplasm Diffuse Large B-cell Lymphoma	1	313
TCGA-FF-A7CW-01A	TCGA-DLBC	Lymphoid Neoplasm Diffuse Large B-cell Lymphoma	0	791
TCGA-FF-A7CX-01A	TCGA-DLBC	Lymphoid Neoplasm Diffuse Large B-cell Lymphoma	0	385
TCGA-FM-8000-01A	TCGA-DLBC	Lymphoid Neoplasm Diffuse Large B-cell Lymphoma	0	972
TCGA-G8-6324-01A	TCGA-DLBC	Lymphoid Neoplasm Diffuse Large B-cell Lymphoma	1	1252
TCGA-G8-6325-01A	TCGA-DLBC	Lymphoid Neoplasm Diffuse Large B-cell Lymphoma	0	1581
TCGA-G8-6326-01A	TCGA-DLBC	Lymphoid Neoplasm Diffuse Large B-cell Lymphoma	0	2131
TCGA-G8-6906-01A	TCGA-DLBC	Lymphoid Neoplasm Diffuse Large B-cell Lymphoma	1	6425
TCGA-G8-6907-01A	TCGA-DLBC	Lymphoid Neoplasm Diffuse Large B-cell Lymphoma	1	595
TCGA-G8-6909-01A	TCGA-DLBC	Lymphoid Neoplasm Diffuse Large B-cell Lymphoma	1	3553
TCGA-G8-6914-01A	TCGA-DLBC	Lymphoid Neoplasm Diffuse Large B-cell Lymphoma	0	5980
TCGA-GR-7353-01A	TCGA-DLBC	Lymphoid Neoplasm Diffuse Large B-cell Lymphoma	0	2983
TCGA-GR-A4D4-01A	TCGA-DLBC	Lymphoid Neoplasm Diffuse Large B-cell Lymphoma	0	1581
TCGA-GR-A4D5-01A	TCGA-DLBC	Lymphoid Neoplasm Diffuse Large B-cell Lymphoma	0	1299
TCGA-GR-A4D6-01A	TCGA-DLBC	Lymphoid Neoplasm Diffuse Large B-cell Lymphoma	0	1334
TCGA-GR-A4D9-01B	TCGA-DLBC	Lymphoid Neoplasm Diffuse Large B-cell Lymphoma	0	1739
TCGA-GS-A9TQ-01A	TCGA-DLBC	Lymphoid Neoplasm Diffuse Large B-cell Lymphoma	0	982
TCGA-GS-A9TT-01A	TCGA-DLBC	Lymphoid Neoplasm Diffuse Large B-cell Lymphoma	0	1163
TCGA-GS-A9TU-01A	TCGA-DLBC	Lymphoid Neoplasm Diffuse Large B-cell Lymphoma	0	3897
TCGA-GS-A9TV-01A	TCGA-DLBC	Lymphoid Neoplasm Diffuse Large B-cell Lymphoma	0	730
TCGA-GS-A9TW-01A	TCGA-DLBC	Lymphoid Neoplasm Diffuse Large B-cell Lymphoma	0	1617
TCGA-GS-A9TX-01A	TCGA-DLBC	Lymphoid Neoplasm Diffuse Large B-cell Lymphoma	0	1373
TCGA-GS-A9TY-01A	TCGA-DLBC	Lymphoid Neoplasm Diffuse Large B-cell Lymphoma	0	2616
TCGA-GS-A9TZ-01A	TCGA-DLBC	Lymphoid Neoplasm Diffuse Large B-cell Lymphoma	0	765
TCGA-GS-A9U3-01A	TCGA-DLBC	Lymphoid Neoplasm Diffuse Large B-cell Lymphoma	0	3394
TCGA-GS-A9U4-01A	TCGA-DLBC	Lymphoid Neoplasm Diffuse Large B-cell Lymphoma	1	391
TCGA-RQ-A68N-01A	TCGA-DLBC	Lymphoid Neoplasm Diffuse Large B-cell Lymphoma	0	788
TCGA-RQ-A6JB-01A	TCGA-DLBC	Lymphoid Neoplasm Diffuse Large B-cell Lymphoma	0	1
TCGA-RQ-AAAT-01A	TCGA-DLBC	Lymphoid Neoplasm Diffuse Large B-cell Lymphoma	0	17
TCGA-VB-A8QN-01A	TCGA-DLBC	Lymphoid Neoplasm Diffuse Large B-cell Lymphoma	NA	NA
TCGA-2H-A9GH-01A	TCGA-ESCA	Esophageal carcinoma	1	951
TCGA-2H-A9GI-01A	TCGA-ESCA	Esophageal carcinoma	1	435
TCGA-2H-A9GJ-01A	TCGA-ESCA	Esophageal carcinoma	1	1781
TCGA-2H-A9GK-01A	TCGA-ESCA	Esophageal carcinoma	1	232
TCGA-2H-A9GL-01A	TCGA-ESCA	Esophageal carcinoma	1	180
TCGA-2H-A9GM-01A	TCGA-ESCA	Esophageal carcinoma	1	424
TCGA-2H-A9GN-01A	TCGA-ESCA	Esophageal carcinoma	1	272
TCGA-2H-A9GO-01A	TCGA-ESCA	Esophageal carcinoma	1	494
TCGA-2H-A9GQ-01A	TCGA-ESCA	Esophageal carcinoma	1	128
TCGA-2H-A9GR-01A	TCGA-ESCA	Esophageal carcinoma	1	987
TCGA-IC-A6RE-01A	TCGA-ESCA	Esophageal carcinoma	0	234
TCGA-IC-A6RF-01A	TCGA-ESCA	Esophageal carcinoma	0	477
TCGA-IG-A3I8-01A	TCGA-ESCA	Esophageal carcinoma	0	1012
TCGA-IG-A3QL-01A	TCGA-ESCA	Esophageal carcinoma	0	1071
TCGA-IG-A3YA-01A	TCGA-ESCA	Esophageal carcinoma	0	632
TCGA-IG-A3YB-01A	TCGA-ESCA	Esophageal carcinoma	0	80
TCGA-IG-A3YC-01A	TCGA-ESCA	Esophageal carcinoma	0	612
TCGA-IG-A4P3-01A	TCGA-ESCA	Esophageal carcinoma	1	567
TCGA-IG-A4QS-01A	TCGA-ESCA	Esophageal carcinoma	1	118
TCGA-IG-A50L-01A	TCGA-ESCA	Esophageal carcinoma	0	16
TCGA-IG-A51D-01A	TCGA-ESCA	Esophageal carcinoma	0	518
TCGA-IG-A5B8-01A	TCGA-ESCA	Esophageal carcinoma	1	24
TCGA-IG-A5S3-01A	TCGA-ESCA	Esophageal carcinoma	0	712
TCGA-IG-A625-01A	TCGA-ESCA	Esophageal carcinoma	1	390
TCGA-IG-A6QS-01A	TCGA-ESCA	Esophageal carcinoma	1	303
TCGA-IG-A7DP-01A	TCGA-ESCA	Esophageal carcinoma	0	452
TCGA-IG-A8O2-01A	TCGA-ESCA	Esophageal carcinoma	1	142
TCGA-IG-A97H-01A	TCGA-ESCA	Esophageal carcinoma	0	441
TCGA-IG-A97I-01A	TCGA-ESCA	Esophageal carcinoma	0	370
TCGA-JY-A6FA-01A	TCGA-ESCA	Esophageal carcinoma	1	1361
TCGA-JY-A6FB-01A	TCGA-ESCA	Esophageal carcinoma	0	1837
TCGA-JY-A6FD-01A	TCGA-ESCA	Esophageal carcinoma	0	2069
TCGA-JY-A6FE-01A	TCGA-ESCA	Esophageal carcinoma	1	112
TCGA-JY-A6FG-01A	TCGA-ESCA	Esophageal carcinoma	1	1263
TCGA-JY-A6FH-01A	TCGA-ESCA	Esophageal carcinoma	0	1441
TCGA-JY-A938-01A	TCGA-ESCA	Esophageal carcinoma	0	1060
TCGA-JY-A939-01A	TCGA-ESCA	Esophageal carcinoma	0	660
TCGA-JY-A93C-01A	TCGA-ESCA	Esophageal carcinoma	0	705
TCGA-JY-A93D-01A	TCGA-ESCA	Esophageal carcinoma	1	960
TCGA-JY-A93E-01A	TCGA-ESCA	Esophageal carcinoma	0	767
TCGA-JY-A93F-01A	TCGA-ESCA	Esophageal carcinoma	0	731
TCGA-KH-A6WC-01A	TCGA-ESCA	Esophageal carcinoma	0	191
TCGA-L5-A43C-01A	TCGA-ESCA	Esophageal carcinoma	0	96
TCGA-L5-A43E-01A	TCGA-ESCA	Esophageal carcinoma	0	920
TCGA-L5-A43J-01A	TCGA-ESCA	Esophageal carcinoma	NA	NA
TCGA-L5-A4OE-01A	TCGA-ESCA	Esophageal carcinoma	1	730
TCGA-L5-A4OG-01A	TCGA-ESCA	Esophageal carcinoma	0	143
TCGA-L5-A4OI-01A	TCGA-ESCA	Esophageal carcinoma	0	608
TCGA-L5-A4OJ-01A	TCGA-ESCA	Esophageal carcinoma	0	639
TCGA-L5-A4OM-01A	TCGA-ESCA	Esophageal carcinoma	1	1458
TCGA-L5-A4ON-01A	TCGA-ESCA	Esophageal carcinoma	1	558
TCGA-L5-A4OO-01A	TCGA-ESCA	Esophageal carcinoma	0	101
TCGA-L5-A4OP-01A	TCGA-ESCA	Esophageal carcinoma	0	218
TCGA-L5-A4OS-01A	TCGA-ESCA	Esophageal carcinoma	0	1271
TCGA-L5-A4OT-01A	TCGA-ESCA	Esophageal carcinoma	1	149
TCGA-L5-A4OU-01A	TCGA-ESCA	Esophageal carcinoma	0	882
TCGA-L5-A4OW-01A	TCGA-ESCA	Esophageal carcinoma	1	217
TCGA-L5-A4OX-01A	TCGA-ESCA	Esophageal carcinoma	1	226
TCGA-L5-A88S-01A	TCGA-ESCA	Esophageal carcinoma	0	471
TCGA-L5-A88T-01A	TCGA-ESCA	Esophageal carcinoma	0	694
TCGA-L5-A88V-01A	TCGA-ESCA	Esophageal carcinoma	0	79
TCGA-L5-A88W-01A	TCGA-ESCA	Esophageal carcinoma	1	764
TCGA-L5-A88Y-01A	TCGA-ESCA	Esophageal carcinoma	0	11
TCGA-L5-A88Z-01A	TCGA-ESCA	Esophageal carcinoma	0	225
TCGA-L5-A891-01A	TCGA-ESCA	Esophageal carcinoma	0	114
TCGA-L5-A893-01A	TCGA-ESCA	Esophageal carcinoma	0	92
TCGA-L5-A8NE-01A	TCGA-ESCA	Esophageal carcinoma	0	1688
TCGA-L5-A8NG-01A	TCGA-ESCA	Esophageal carcinoma	0	1094
TCGA-L5-A8NH-01A	TCGA-ESCA	Esophageal carcinoma	1	393
TCGA-L5-A8NI-01A	TCGA-ESCA	Esophageal carcinoma	1	410
TCGA-L5-A8NJ-01A	TCGA-ESCA	Esophageal carcinoma	0	501
TCGA-L5-A8NK-01A	TCGA-ESCA	Esophageal carcinoma	0	412
TCGA-L5-A8NL-01A	TCGA-ESCA	Esophageal carcinoma	0	402
TCGA-L5-A8NM-01A	TCGA-ESCA	Esophageal carcinoma	1	236
TCGA-L5-A8NN-01A	TCGA-ESCA	Esophageal carcinoma	0	167
TCGA-L5-A8NQ-01A	TCGA-ESCA	Esophageal carcinoma	1	650
TCGA-L5-A8NR-01A	TCGA-ESCA	Esophageal carcinoma	0	265
TCGA-L5-A8NS-01A	TCGA-ESCA	Esophageal carcinoma	0	408
TCGA-L5-A8NT-01A	TCGA-ESCA	Esophageal carcinoma	0	825
TCGA-L5-A8NU-01A	TCGA-ESCA	Esophageal carcinoma	1	2134
TCGA-L5-A8NV-01A	TCGA-ESCA	Esophageal carcinoma	1	1599
TCGA-L5-A8NW-01A	TCGA-ESCA	Esophageal carcinoma	1	1402
TCGA-L7-A56G-01A	TCGA-ESCA	Esophageal carcinoma	1	330
TCGA-L7-A6VZ-01A	TCGA-ESCA	Esophageal carcinoma	0	315
TCGA-LN-A49M-01A	TCGA-ESCA	Esophageal carcinoma	0	385
TCGA-LN-A49O-01A	TCGA-ESCA	Esophageal carcinoma	0	408
TCGA-LN-A49P-01A	TCGA-ESCA	Esophageal carcinoma	0	375
TCGA-LN-A49S-01A	TCGA-ESCA	Esophageal carcinoma	0	400
TCGA-LN-A49U-01A	TCGA-ESCA	Esophageal carcinoma	0	467
TCGA-LN-A49W-01A	TCGA-ESCA	Esophageal carcinoma	0	403
TCGA-LN-A49X-01A	TCGA-ESCA	Esophageal carcinoma	0	384
TCGA-LN-A49Y-01A	TCGA-ESCA	Esophageal carcinoma	0	379
TCGA-LN-A4A1-01A	TCGA-ESCA	Esophageal carcinoma	0	383
TCGA-LN-A4A3-01A	TCGA-ESCA	Esophageal carcinoma	0	388
TCGA-LN-A4A4-01A	TCGA-ESCA	Esophageal carcinoma	0	383
TCGA-LN-A4A5-01A	TCGA-ESCA	Esophageal carcinoma	1	681
TCGA-LN-A4A8-01A	TCGA-ESCA	Esophageal carcinoma	0	472
TCGA-LN-A4MQ-01A	TCGA-ESCA	Esophageal carcinoma	0	375
TCGA-LN-A5U5-01A	TCGA-ESCA	Esophageal carcinoma	1	136
TCGA-LN-A5U6-01A	TCGA-ESCA	Esophageal carcinoma	0	375
TCGA-LN-A5U7-01A	TCGA-ESCA	Esophageal carcinoma	0	768
TCGA-LN-A7HV-01A	TCGA-ESCA	Esophageal carcinoma	0	320
TCGA-LN-A7HW-01A	TCGA-ESCA	Esophageal carcinoma	0	365
TCGA-LN-A7HX-01A	TCGA-ESCA	Esophageal carcinoma	0	372
TCGA-LN-A7HY-01A	TCGA-ESCA	Esophageal carcinoma	0	366
TCGA-LN-A7HZ-01A	TCGA-ESCA	Esophageal carcinoma	0	401
TCGA-LN-A8HZ-01A	TCGA-ESCA	Esophageal carcinoma	0	375
TCGA-LN-A8I0-01A	TCGA-ESCA	Esophageal carcinoma	0	407
TCGA-LN-A9FO-01A	TCGA-ESCA	Esophageal carcinoma	0	4
TCGA-LN-A9FP-01A	TCGA-ESCA	Esophageal carcinoma	0	366
TCGA-LN-A9FQ-01A	TCGA-ESCA	Esophageal carcinoma	0	391
TCGA-LN-A9FR-01A	TCGA-ESCA	Esophageal carcinoma	0	373
TCGA-M9-A5M8-01A	TCGA-ESCA	Esophageal carcinoma	0	1007
TCGA-Q9-A6FW-01A	TCGA-ESCA	Esophageal carcinoma	0	238
TCGA-R6-A6DN-01B	TCGA-ESCA	Esophageal carcinoma	1	243
TCGA-R6-A6DQ-01B	TCGA-ESCA	Esophageal carcinoma	1	231
TCGA-R6-A6KZ-01A	TCGA-ESCA	Esophageal carcinoma	1	154
TCGA-R6-A6L4-01A	TCGA-ESCA	Esophageal carcinoma	1	496
TCGA-R6-A6XG-01B	TCGA-ESCA	Esophageal carcinoma	0	1168
TCGA-R6-A6XQ-01B	TCGA-ESCA	Esophageal carcinoma	1	193
TCGA-R6-A6Y0-01B	TCGA-ESCA	Esophageal carcinoma	0	1641
TCGA-R6-A8W5-01B	TCGA-ESCA	Esophageal carcinoma	1	480
TCGA-R6-A8W8-01B	TCGA-ESCA	Esophageal carcinoma	1	88
TCGA-R6-A8WC-01A	TCGA-ESCA	Esophageal carcinoma	0	70
TCGA-R6-A8WG-01A	TCGA-ESCA	Esophageal carcinoma	1	386
TCGA-RE-A7BO-01A	TCGA-ESCA	Esophageal carcinoma	1	213
TCGA-S8-A6BV-01A	TCGA-ESCA	Esophageal carcinoma	0	609
TCGA-S8-A6BW-01A	TCGA-ESCA	Esophageal carcinoma	0	620
TCGA-V5-A7RB-01A	TCGA-ESCA	Esophageal carcinoma	1	161
TCGA-V5-A7RC-01B	TCGA-ESCA	Esophageal carcinoma	1	104
TCGA-V5-A7RE-01A	TCGA-ESCA	Esophageal carcinoma	0	500
TCGA-V5-AASV-01A	TCGA-ESCA	Esophageal carcinoma	0	467
TCGA-V5-AASW-01A	TCGA-ESCA	Esophageal carcinoma	0	282
TCGA-V5-AASX-01A	TCGA-ESCA	Esophageal carcinoma	0	273
TCGA-VR-A8EO-01A	TCGA-ESCA	Esophageal carcinoma	0	785
TCGA-VR-A8EP-01A	TCGA-ESCA	Esophageal carcinoma	0	824
TCGA-VR-A8EQ-01A	TCGA-ESCA	Esophageal carcinoma	1	694
TCGA-VR-A8ER-01A	TCGA-ESCA	Esophageal carcinoma	1	378
TCGA-VR-A8ET-01A	TCGA-ESCA	Esophageal carcinoma	1	47
TCGA-VR-A8EU-01A	TCGA-ESCA	Esophageal carcinoma	1	557
TCGA-VR-A8EW-01A	TCGA-ESCA	Esophageal carcinoma	1	247
TCGA-VR-A8EY-01A	TCGA-ESCA	Esophageal carcinoma	0	1025
TCGA-VR-A8EZ-01A	TCGA-ESCA	Esophageal carcinoma	1	553
TCGA-VR-A8Q7-01A	TCGA-ESCA	Esophageal carcinoma	0	1590
TCGA-VR-AA4D-01A	TCGA-ESCA	Esophageal carcinoma	1	1405
TCGA-VR-AA4G-01A	TCGA-ESCA	Esophageal carcinoma	0	549
TCGA-VR-AA7I-01A	TCGA-ESCA	Esophageal carcinoma	1	484
TCGA-XP-A8T8-01A	TCGA-ESCA	Esophageal carcinoma	0	437
TCGA-Z6-A8JD-01A	TCGA-ESCA	Esophageal carcinoma	0	104
TCGA-Z6-A8JE-01A	TCGA-ESCA	Esophageal carcinoma	0	64
TCGA-Z6-A9VB-01A	TCGA-ESCA	Esophageal carcinoma	0	40
TCGA-Z6-AAPN-01A	TCGA-ESCA	Esophageal carcinoma	0	81
TCGA-4P-AA8J-01A	TCGA-HNSC	Head and Neck squamous cell carcinoma	0	102
TCGA-BA-5152-01A	TCGA-HNSC	Head and Neck squamous cell carcinoma	0	1288
TCGA-BA-5555-01A	TCGA-HNSC	Head and Neck squamous cell carcinoma	0	520
TCGA-BA-5556-01A	TCGA-HNSC	Head and Neck squamous cell carcinoma	0	725
TCGA-BA-5557-01A	TCGA-HNSC	Head and Neck squamous cell carcinoma	0	623
TCGA-BA-5558-01A	TCGA-HNSC	Head and Neck squamous cell carcinoma	0	1995
TCGA-BA-5559-01A	TCGA-HNSC	Head and Neck squamous cell carcinoma	1	2083
TCGA-BA-6868-01B	TCGA-HNSC	Head and Neck squamous cell carcinoma	1	472
TCGA-BA-6869-01A	TCGA-HNSC	Head and Neck squamous cell carcinoma	0	644
TCGA-BA-6870-01A	TCGA-HNSC	Head and Neck squamous cell carcinoma	1	451
TCGA-BA-6871-01A	TCGA-HNSC	Head and Neck squamous cell carcinoma	1	108
TCGA-BA-6872-01A	TCGA-HNSC	Head and Neck squamous cell carcinoma	1	384
TCGA-BA-6873-01A	TCGA-HNSC	Head and Neck squamous cell carcinoma	0	122
TCGA-BA-7269-01A	TCGA-HNSC	Head and Neck squamous cell carcinoma	0	1273
TCGA-BA-A4IF-01A	TCGA-HNSC	Head and Neck squamous cell carcinoma	0	895
TCGA-BA-A4IG-01A	TCGA-HNSC	Head and Neck squamous cell carcinoma	0	855
TCGA-BA-A4IH-01A	TCGA-HNSC	Head and Neck squamous cell carcinoma	0	622
TCGA-BA-A4II-01A	TCGA-HNSC	Head and Neck squamous cell carcinoma	0	918
TCGA-BA-A6D8-01A	TCGA-HNSC	Head and Neck squamous cell carcinoma	0	850
TCGA-BA-A6DA-01A	TCGA-HNSC	Head and Neck squamous cell carcinoma	0	351
TCGA-BA-A6DB-01A	TCGA-HNSC	Head and Neck squamous cell carcinoma	0	216
TCGA-BA-A6DD-01A	TCGA-HNSC	Head and Neck squamous cell carcinoma	1	173
TCGA-BA-A6DE-01A	TCGA-HNSC	Head and Neck squamous cell carcinoma	0	440
TCGA-BA-A6DG-01A	TCGA-HNSC	Head and Neck squamous cell carcinoma	1	69
TCGA-BA-A6DI-01A	TCGA-HNSC	Head and Neck squamous cell carcinoma	1	336
TCGA-BA-A6DJ-01A	TCGA-HNSC	Head and Neck squamous cell carcinoma	1	407
TCGA-BA-A6DL-01A	TCGA-HNSC	Head and Neck squamous cell carcinoma	0	623
TCGA-BA-A8YP-01A	TCGA-HNSC	Head and Neck squamous cell carcinoma	0	499
TCGA-BB-4217-01A	TCGA-HNSC	Head and Neck squamous cell carcinoma	0	187
TCGA-BB-4227-01A	TCGA-HNSC	Head and Neck squamous cell carcinoma	0	134
TCGA-BB-8596-01A	TCGA-HNSC	Head and Neck squamous cell carcinoma	0	2161
TCGA-BB-8601-01A	TCGA-HNSC	Head and Neck squamous cell carcinoma	0	624
TCGA-BB-A5HU-01A	TCGA-HNSC	Head and Neck squamous cell carcinoma	0	782
TCGA-BB-A5HY-01A	TCGA-HNSC	Head and Neck squamous cell carcinoma	1	321
TCGA-BB-A5HZ-01A	TCGA-HNSC	Head and Neck squamous cell carcinoma	0	827
TCGA-BB-A6UO-01A	TCGA-HNSC	Head and Neck squamous cell carcinoma	1	268
TCGA-C9-A47Z-01A	TCGA-HNSC	Head and Neck squamous cell carcinoma	1	191
TCGA-C9-A480-01A	TCGA-HNSC	Head and Neck squamous cell carcinoma	0	386
TCGA-CN-4733-01A	TCGA-HNSC	Head and Neck squamous cell carcinoma	0	1586
TCGA-CN-4738-01A	TCGA-HNSC	Head and Neck squamous cell carcinoma	1	436
TCGA-CN-4739-01A	TCGA-HNSC	Head and Neck squamous cell carcinoma	1	1394
TCGA-CN-4742-01A	TCGA-HNSC	Head and Neck squamous cell carcinoma	1	397
TCGA-CN-5358-01A	TCGA-HNSC	Head and Neck squamous cell carcinoma	1	261
TCGA-CN-5370-01A	TCGA-HNSC	Head and Neck squamous cell carcinoma	1	259
TCGA-CN-6010-01A	TCGA-HNSC	Head and Neck squamous cell carcinoma	0	1523
TCGA-CN-6011-01A	TCGA-HNSC	Head and Neck squamous cell carcinoma	0	933
TCGA-CN-6012-01A	TCGA-HNSC	Head and Neck squamous cell carcinoma	0	1460
TCGA-CN-6013-01A	TCGA-HNSC	Head and Neck squamous cell carcinoma	1	727
TCGA-CN-6016-01A	TCGA-HNSC	Head and Neck squamous cell carcinoma	0	1443
TCGA-CN-6018-01A	TCGA-HNSC	Head and Neck squamous cell carcinoma	1	580
TCGA-CN-6019-01A	TCGA-HNSC	Head and Neck squamous cell carcinoma	0	1038
TCGA-CN-6020-01A	TCGA-HNSC	Head and Neck squamous cell carcinoma	1	205
TCGA-CN-6021-01A	TCGA-HNSC	Head and Neck squamous cell carcinoma	1	276
TCGA-CN-6022-01A	TCGA-HNSC	Head and Neck squamous cell carcinoma	1	281
TCGA-CN-6024-01A	TCGA-HNSC	Head and Neck squamous cell carcinoma	1	337
TCGA-CN-6989-01A	TCGA-HNSC	Head and Neck squamous cell carcinoma	1	980
TCGA-CN-6994-01A	TCGA-HNSC	Head and Neck squamous cell carcinoma	0	1183
TCGA-CN-6995-01A	TCGA-HNSC	Head and Neck squamous cell carcinoma	1	112
TCGA-CN-6996-01A	TCGA-HNSC	Head and Neck squamous cell carcinoma	1	530
TCGA-CN-6997-01A	TCGA-HNSC	Head and Neck squamous cell carcinoma	1	988
TCGA-CN-6998-01A	TCGA-HNSC	Head and Neck squamous cell carcinoma	1	357
TCGA-CN-A497-01A	TCGA-HNSC	Head and Neck squamous cell carcinoma	0	1065
TCGA-CN-A498-01A	TCGA-HNSC	Head and Neck squamous cell carcinoma	1	773
TCGA-CN-A499-01A	TCGA-HNSC	Head and Neck squamous cell carcinoma	0	717
TCGA-CN-A49A-01A	TCGA-HNSC	Head and Neck squamous cell carcinoma	1	526
TCGA-CN-A49B-01A	TCGA-HNSC	Head and Neck squamous cell carcinoma	0	904
TCGA-CN-A49C-01A	TCGA-HNSC	Head and Neck squamous cell carcinoma	0	645
TCGA-CN-A63T-01A	TCGA-HNSC	Head and Neck squamous cell carcinoma	0	225
TCGA-CN-A63U-01A	TCGA-HNSC	Head and Neck squamous cell carcinoma	0	964
TCGA-CN-A63V-01A	TCGA-HNSC	Head and Neck squamous cell carcinoma	0	679
TCGA-CN-A63W-01A	TCGA-HNSC	Head and Neck squamous cell carcinoma	1	377
TCGA-CN-A641-01A	TCGA-HNSC	Head and Neck squamous cell carcinoma	0	367
TCGA-CN-A6UY-01A	TCGA-HNSC	Head and Neck squamous cell carcinoma	0	713
TCGA-CN-A6V3-01A	TCGA-HNSC	Head and Neck squamous cell carcinoma	0	742
TCGA-CN-A6V6-01A	TCGA-HNSC	Head and Neck squamous cell carcinoma	0	635
TCGA-CN-A6V7-01A	TCGA-HNSC	Head and Neck squamous cell carcinoma	0	594
TCGA-CQ-5323-01A	TCGA-HNSC	Head and Neck squamous cell carcinoma	0	1466
TCGA-CQ-5324-01A	TCGA-HNSC	Head and Neck squamous cell carcinoma	0	1593
TCGA-CQ-5325-01A	TCGA-HNSC	Head and Neck squamous cell carcinoma	1	654
TCGA-CQ-5326-01A	TCGA-HNSC	Head and Neck squamous cell carcinoma	1	89
TCGA-CQ-5327-01A	TCGA-HNSC	Head and Neck squamous cell carcinoma	0	1660
TCGA-CQ-5329-01A	TCGA-HNSC	Head and Neck squamous cell carcinoma	0	2143
TCGA-CQ-5330-01A	TCGA-HNSC	Head and Neck squamous cell carcinoma	0	1897
TCGA-CQ-5331-01A	TCGA-HNSC	Head and Neck squamous cell carcinoma	0	1399
TCGA-CQ-5332-01A	TCGA-HNSC	Head and Neck squamous cell carcinoma	1	317
TCGA-CQ-5334-01A	TCGA-HNSC	Head and Neck squamous cell carcinoma	1	129
TCGA-CQ-6218-01A	TCGA-HNSC	Head and Neck squamous cell carcinoma	0	1253
TCGA-CQ-6219-01A	TCGA-HNSC	Head and Neck squamous cell carcinoma	1	479
[truncated: 6,003 more rows]
