# Supplementary material for: Pan-cancer characterization of ncRNA synergistic competition uncovers potential carcinogenic biomarkers
Source: PLoS Comput Biol. 2023 Oct 9;19(10):e1011308. doi: 10.1371/journal.pcbi.1011308 (PMC10586676; doi:10.1371/journal.pcbi.1011308)
Supplement: S10 Data — (XLSX) [file pcbi.1011308.s010.xlsx]

## Sheet: lncRNA_immCell_SCOMNet
Table S10 Relationships between ncRNA synergistic competition networks and immune cells across malignant tumors.
Tumor	lncRNA.ID	lncRNA.Symbol	Immune.Cell	P.Value	R.Value
ACC	ENSG00000099869	IGF2-AS	Macrophage M2_QUANTISEQ	0.00344585	-0.325261
ACC	ENSG00000099869	IGF2-AS	T cell regulatory (Tregs)_QUANTISEQ	0.00436114	-0.317457
ACC	ENSG00000099869	IGF2-AS	Common myeloid progenitor_XCELL	0.00421436	-0.318604
ACC	ENSG00000116652	DLEU2L	T cell regulatory (Tregs)_XCELL	0.00234339	0.337618
ACC	ENSG00000117242	PINK1-AS	T cell CD4+_TIMER	0.0054828	0.310808
ACC	ENSG00000117242	PINK1-AS	NK cell_MCPCOUNTER	0.00520674	0.31261
ACC	ENSG00000163597	SNHG16	T cell CD8+_CIBERSORT	0.00132156	-0.355102
ACC	ENSG00000163597	SNHG16	T cell CD8+_MCPCOUNTER	0.00602998	-0.306381
ACC	ENSG00000163597	SNHG16	Endothelial cell_MCPCOUNTER	0.000481899	0.386271
ACC	ENSG00000163597	SNHG16	T cell CD4+ effector memory_XCELL	1.37e-05	-0.467933
ACC	ENSG00000163597	SNHG16	T cell CD8+_XCELL	0.00156774	-0.349991
ACC	ENSG00000163597	SNHG16	T cell NK_XCELL	0.0011016	-0.362512
ACC	ENSG00000163597	SNHG16	T cell CD4+ Th2_XCELL	0.0027813	0.332189
ACC	ENSG00000163597	SNHG16	Cancer associated fibroblast_EPIC	0.00675359	0.303432
ACC	ENSG00000163597	SNHG16	T cell CD8+_EPIC	0.00326268	-0.328457
ACC	ENSG00000177410	ZFAS1	Endothelial cell_XCELL	0.00296437	0.330144
ACC	ENSG00000177410	ZFAS1	T cell CD4+_EPIC	0.000452717	-0.387999
ACC	ENSG00000177410	ZFAS1	T cell CD8+_EPIC	0.00620502	-0.306451
ACC	ENSG00000177640	CASC2	T cell follicular helper_CIBERSORT	0.00185933	-0.344801
ACC	ENSG00000177640	CASC2	T cell follicular helper_CIBERSORT-ABS	0.000780811	-0.370342
ACC	ENSG00000177640	CASC2	Monocyte_QUANTISEQ	5.64e-06	0.48592
ACC	ENSG00000177640	CASC2	Neutrophil_QUANTISEQ	0.00350193	-0.324733
ACC	ENSG00000177640	CASC2	Myeloid dendritic cell_QUANTISEQ	2.64e-06	-0.500473
ACC	ENSG00000177640	CASC2	T cell CD4+ memory_XCELL	0.00466956	-0.315155
ACC	ENSG00000177640	CASC2	Plasmacytoid dendritic cell_XCELL	0.00338934	-0.325802
ACC	ENSG00000177640	CASC2	T cell CD4+ Th2_XCELL	0.0001856	-0.408545
ACC	ENSG00000178803	ADORA2A-AS1	B cell_EPIC	0.00711188	-0.300578
ACC	ENSG00000179935	LINC00652	Eosinophil_CIBERSORT	0.00235531	0.337458
ACC	ENSG00000179935	LINC00652	B cell naive_CIBERSORT-ABS	0.00454249	-0.316087
ACC	ENSG00000179935	LINC00652	B cell plasma_CIBERSORT-ABS	0.00368902	-0.323023
ACC	ENSG00000179935	LINC00652	Eosinophil_CIBERSORT-ABS	0.00262668	0.334012
ACC	ENSG00000179935	LINC00652	Macrophage M1_QUANTISEQ	0.00289709	-0.330882
ACC	ENSG00000179935	LINC00652	Neutrophil_MCPCOUNTER	0.000814879	-0.371373
ACC	ENSG00000179935	LINC00652	Cancer associated fibroblast_MCPCOUNTER	5.58e-05	-0.441358
ACC	ENSG00000179935	LINC00652	Cancer associated fibroblast_EPIC	0.00299011	-0.331329
ACC	ENSG00000180769	WDFY3-AS2	B cell plasma_CIBERSORT	0.00143781	0.35259
ACC	ENSG00000180769	WDFY3-AS2	T cell CD4+ memory activated_CIBERSORT	0.00366532	-0.323235
ACC	ENSG00000180769	WDFY3-AS2	T cell CD4+ memory activated_CIBERSORT-ABS	0.00362274	-0.32362
ACC	ENSG00000180769	WDFY3-AS2	B cell_QUANTISEQ	0.00027461	0.398576
ACC	ENSG00000180769	WDFY3-AS2	Macrophage M1_QUANTISEQ	0.00141528	-0.353062
ACC	ENSG00000180769	WDFY3-AS2	Class-switched memory B cell_XCELL	0.00247314	0.335921
ACC	ENSG00000180769	WDFY3-AS2	B cell plasma_XCELL	0.00560494	0.308916
ACC	ENSG00000180769	WDFY3-AS2	T cell CD8+_EPIC	8.97e-05	0.429966
ACC	ENSG00000188185	LINC00265	T cell CD4+ Th1_XCELL	0.00175442	-0.346577
ACC	ENSG00000196696	PDXDC2P	B cell_TIMER	0.00440705	-0.318354
ACC	ENSG00000196696	PDXDC2P	Myeloid dendritic cell_QUANTISEQ	0.00044652	-0.385755
ACC	ENSG00000196696	PDXDC2P	B cell_EPIC	0.00484308	-0.315117
ACC	ENSG00000196756	SNHG17	T cell CD4+ memory resting_CIBERSORT	0.00317823	-0.327894
ACC	ENSG00000196756	SNHG17	T cell CD4+ memory resting_CIBERSORT-ABS	0.00155045	-0.350325
ACC	ENSG00000196756	SNHG17	NK cell_QUANTISEQ	0.00397992	-0.320512
ACC	ENSG00000196756	SNHG17	T cell CD4+ Th1_XCELL	0.00664645	0.302972
ACC	ENSG00000196756	SNHG17	B cell_EPIC	0.000810104	-0.371543
ACC	ENSG00000196756	SNHG17	T cell CD4+_EPIC	0.00263134	-0.335492
ACC	ENSG00000196951	SCOC-AS1	B cell plasma_CIBERSORT	0.00305346	-0.32919
ACC	ENSG00000196951	SCOC-AS1	B cell plasma_CIBERSORT-ABS	0.00366453	-0.323242
ACC	ENSG00000196951	SCOC-AS1	B cell_QUANTISEQ	0.000133979	-0.416607
ACC	ENSG00000196951	SCOC-AS1	Macrophage M1_QUANTISEQ	0.00389511	-0.321226
ACC	ENSG00000196951	SCOC-AS1	Myeloid dendritic cell_QUANTISEQ	0.00165851	-0.348288
ACC	ENSG00000196951	SCOC-AS1	Cancer associated fibroblast_MCPCOUNTER	0.00100985	-0.365093
ACC	ENSG00000196951	SCOC-AS1	T cell CD4+ naive_XCELL	0.0025291	0.335213
ACC	ENSG00000196951	SCOC-AS1	Cancer associated fibroblast_EPIC	5.52e-05	-0.441626
ACC	ENSG00000197182	MIRLET7BHG	T cell CD8+_TIMER	0.00162338	-0.350755
ACC	ENSG00000197182	MIRLET7BHG	Endothelial cell_MCPCOUNTER	0.0011016	-0.362512
ACC	ENSG00000197182	MIRLET7BHG	B cell_EPIC	0.00296357	-0.331621
ACC	ENSG00000197182	MIRLET7BHG	T cell CD4+_EPIC	0.00645649	-0.305039
ACC	ENSG00000203706	SERTAD4-AS1	T cell CD4+_TIMER	0.00513611	0.311917
ACC	ENSG00000203706	SERTAD4-AS1	B cell plasma_CIBERSORT	0.00189616	-0.344198
ACC	ENSG00000203706	SERTAD4-AS1	T cell CD8+_CIBERSORT	1.3e-06	0.513585
ACC	ENSG00000203706	SERTAD4-AS1	T cell gamma delta_CIBERSORT	3.55e-05	0.447493
ACC	ENSG00000203706	SERTAD4-AS1	Macrophage M1_CIBERSORT	6.73e-06	0.482411
ACC	ENSG00000203706	SERTAD4-AS1	Myeloid dendritic cell activated_CIBERSORT	2.7e-05	-0.453505
ACC	ENSG00000203706	SERTAD4-AS1	Mast cell activated_CIBERSORT	0.00211348	0.340844
ACC	ENSG00000203706	SERTAD4-AS1	Eosinophil_CIBERSORT	0.00431924	-0.317781
ACC	ENSG00000203706	SERTAD4-AS1	T cell CD8+_CIBERSORT-ABS	6.73e-07	0.525176
ACC	ENSG00000203706	SERTAD4-AS1	T cell CD4+ memory resting_CIBERSORT-ABS	0.00111435	0.360123
ACC	ENSG00000203706	SERTAD4-AS1	T cell gamma delta_CIBERSORT-ABS	2.97e-05	0.451452
ACC	ENSG00000203706	SERTAD4-AS1	Macrophage M1_CIBERSORT-ABS	3.97e-06	0.492753
ACC	ENSG00000203706	SERTAD4-AS1	Macrophage M2_CIBERSORT-ABS	0.00289049	0.330956
ACC	ENSG00000203706	SERTAD4-AS1	Myeloid dendritic cell activated_CIBERSORT-ABS	0.00054299	-0.380445
ACC	ENSG00000203706	SERTAD4-AS1	Mast cell activated_CIBERSORT-ABS	0.000766018	0.370882
ACC	ENSG00000203706	SERTAD4-AS1	Eosinophil_CIBERSORT-ABS	0.004696	-0.314964
ACC	ENSG00000203706	SERTAD4-AS1	T cell CD8+_QUANTISEQ	0.000322624	0.394384
ACC	ENSG00000203706	SERTAD4-AS1	T cell CD8+_MCPCOUNTER	2.29e-05	0.457039
ACC	ENSG00000203706	SERTAD4-AS1	cytotoxicity score_MCPCOUNTER	6.42e-05	0.434084
ACC	ENSG00000203706	SERTAD4-AS1	NK cell_MCPCOUNTER	9.7e-05	0.424394
ACC	ENSG00000203706	SERTAD4-AS1	Monocyte_MCPCOUNTER	0.000442848	0.385977
ACC	ENSG00000203706	SERTAD4-AS1	Macrophage/Monocyte_MCPCOUNTER	0.000442848	0.385977
ACC	ENSG00000203706	SERTAD4-AS1	Myeloid dendritic cell_MCPCOUNTER	0.000197859	0.406939
ACC	ENSG00000203706	SERTAD4-AS1	T cell CD4+ naive_XCELL	0.000627064	0.37648
ACC	ENSG00000203706	SERTAD4-AS1	T cell CD8+_XCELL	0.00224699	0.338934
ACC	ENSG00000203706	SERTAD4-AS1	T cell CD8+ central memory_XCELL	0.000101312	0.423361
ACC	ENSG00000203706	SERTAD4-AS1	Endothelial cell_XCELL	0.00200487	0.342479
ACC	ENSG00000203706	SERTAD4-AS1	Cancer associated fibroblast_XCELL	0.000104382	0.422647
ACC	ENSG00000203706	SERTAD4-AS1	Hematopoietic stem cell_XCELL	0.000690885	0.373782
ACC	ENSG00000203706	SERTAD4-AS1	T cell NK_XCELL	0.00152386	0.350846
ACC	ENSG00000203706	SERTAD4-AS1	stroma score_XCELL	1.96e-05	0.460377
ACC	ENSG00000203706	SERTAD4-AS1	microenvironment score_XCELL	0.00115022	0.359197
ACC	ENSG00000203804	ADAMTSL4-AS1	Neutrophil_TIMER	0.00427445	0.31813
ACC	ENSG00000203993	ARRDC1-AS1	B cell_TIMER	0.00519581	-0.312683
ACC	ENSG00000203993	ARRDC1-AS1	T cell CD8+_TIMER	0.00718788	-0.301193
ACC	ENSG00000203993	ARRDC1-AS1	T cell CD4+ memory resting_CIBERSORT-ABS	0.0010659	-0.361419
ACC	ENSG00000203993	ARRDC1-AS1	Macrophage M2_CIBERSORT-ABS	0.00282979	-0.33313
ACC	ENSG00000203993	ARRDC1-AS1	T cell regulatory (Tregs)_QUANTISEQ	0.00433916	-0.317627
ACC	ENSG00000203993	ARRDC1-AS1	cytotoxicity score_MCPCOUNTER	0.00421602	-0.319864
ACC	ENSG00000203993	ARRDC1-AS1	Myeloid dendritic cell_MCPCOUNTER	5.11e-05	-0.443427
ACC	ENSG00000203993	ARRDC1-AS1	T cell CD4+ central memory_XCELL	0.00602766	0.306395
ACC	ENSG00000203993	ARRDC1-AS1	Common myeloid progenitor_XCELL	0.000184879	-0.408642
ACC	ENSG00000203993	ARRDC1-AS1	T cell CD4+ Th1_XCELL	5.61e-06	0.486017
ACC	ENSG00000203993	ARRDC1-AS1	microenvironment score_XCELL	0.00558671	-0.310151
ACC	ENSG00000203993	ARRDC1-AS1	B cell_EPIC	1.99e-05	-0.464825
ACC	ENSG00000204860	FAM201A	B cell plasma_XCELL	0.000128295	0.417664
ACC	ENSG00000206337	HCP5	T cell CD8+_TIMER	0.0032126	0.328968
ACC	ENSG00000206337	HCP5	Macrophage_TIMER	0.000162588	0.415141
ACC	ENSG00000206337	HCP5	B cell plasma_CIBERSORT	0.000141842	-0.415211
ACC	ENSG00000206337	HCP5	T cell CD8+_CIBERSORT	0.00535346	0.310497
ACC	ENSG00000206337	HCP5	T cell CD4+ naive_CIBERSORT	0.00599672	-0.306574
ACC	ENSG00000206337	HCP5	Macrophage M2_CIBERSORT	0.00668502	0.303797
ACC	ENSG00000206337	HCP5	Neutrophil_CIBERSORT	0.00259128	0.334443
ACC	ENSG00000206337	HCP5	T cell CD8+_CIBERSORT-ABS	0.000547776	0.380205
ACC	ENSG00000206337	HCP5	T cell CD4+ naive_CIBERSORT-ABS	0.00681518	-0.302088
ACC	ENSG00000206337	HCP5	T cell CD4+ memory resting_CIBERSORT-ABS	0.0052302	0.311296
ACC	ENSG00000206337	HCP5	Macrophage M1_CIBERSORT-ABS	0.00562449	0.308796
ACC	ENSG00000206337	HCP5	Macrophage M2_CIBERSORT-ABS	0.000301319	0.399051
ACC	ENSG00000206337	HCP5	Neutrophil_CIBERSORT-ABS	0.00277583	0.332252
ACC	ENSG00000206337	HCP5	B cell_QUANTISEQ	3.49e-06	-0.495187
ACC	ENSG00000206337	HCP5	Macrophage M2_QUANTISEQ	0.00188859	0.344321
ACC	ENSG00000206337	HCP5	Myeloid dendritic cell_QUANTISEQ	0.000843364	-0.368156
ACC	ENSG00000206337	HCP5	uncharacterized cell_QUANTISEQ	0.00737931	-0.300243
ACC	ENSG00000206337	HCP5	T cell CD8+_MCPCOUNTER	0.00142017	0.352959
ACC	ENSG00000206337	HCP5	cytotoxicity score_MCPCOUNTER	0.00410853	0.32074
ACC	ENSG00000206337	HCP5	NK cell_MCPCOUNTER	0.000217121	0.407692
ACC	ENSG00000206337	HCP5	Monocyte_MCPCOUNTER	3.77e-05	0.450511
ACC	ENSG00000206337	HCP5	Macrophage/Monocyte_MCPCOUNTER	3.77e-05	0.450511
ACC	ENSG00000206337	HCP5	Myeloid dendritic cell_MCPCOUNTER	3.15e-07	0.546178
ACC	ENSG00000206337	HCP5	T cell CD4+ naive_XCELL	0.00476923	0.31444
ACC	ENSG00000206337	HCP5	T cell CD8+_XCELL	0.00157857	0.349783
ACC	ENSG00000206337	HCP5	Myeloid dendritic cell_XCELL	0.00127465	0.356173
ACC	ENSG00000206337	HCP5	Endothelial cell_XCELL	0.00131643	0.355218
ACC	ENSG00000206337	HCP5	Macrophage_XCELL	0.00200732	0.342442
ACC	ENSG00000206337	HCP5	Macrophage M2_XCELL	0.000126902	0.417929
ACC	ENSG00000206337	HCP5	Monocyte_XCELL	0.00056469	0.379371
ACC	ENSG00000206337	HCP5	T cell NK_XCELL	5.89e-05	0.440068
ACC	ENSG00000206337	HCP5	immune score_XCELL	0.000304354	0.398783
ACC	ENSG00000206337	HCP5	stroma score_XCELL	0.00265919	0.335151
ACC	ENSG00000206337	HCP5	microenvironment score_XCELL	2.8e-06	0.505648
ACC	ENSG00000206573	THUMPD3-AS1	T cell CD4+ memory resting_CIBERSORT	0.00639226	-0.304343
ACC	ENSG00000206573	THUMPD3-AS1	T cell follicular helper_CIBERSORT	4.68e-05	0.4413
ACC	ENSG00000206573	THUMPD3-AS1	T cell regulatory (Tregs)_CIBERSORT	0.00349157	0.32483
ACC	ENSG00000206573	THUMPD3-AS1	T cell follicular helper_CIBERSORT-ABS	0.000254334	0.400553
ACC	ENSG00000206573	THUMPD3-AS1	T cell regulatory (Tregs)_CIBERSORT-ABS	0.00397562	0.320548
ACC	ENSG00000206573	THUMPD3-AS1	T cell CD4+ central memory_XCELL	0.000704468	0.373237
ACC	ENSG00000206573	THUMPD3-AS1	Common lymphoid progenitor_XCELL	0.00673165	-0.302523
ACC	ENSG00000206573	THUMPD3-AS1	T cell CD4+_EPIC	0.00424937	-0.319596
ACC	ENSG00000206573	THUMPD3-AS1	NK cell_EPIC	0.00455815	0.315971
ACC	ENSG00000214106	PAXIP1-AS2	T cell CD4+ memory resting_CIBERSORT	0.0068007	0.302163
ACC	ENSG00000214106	PAXIP1-AS2	T cell follicular helper_CIBERSORT	8.99e-05	-0.426219
ACC	ENSG00000214106	PAXIP1-AS2	T cell CD4+ memory resting_CIBERSORT-ABS	0.00344432	0.325276
ACC	ENSG00000214106	PAXIP1-AS2	T cell follicular helper_CIBERSORT-ABS	0.00115474	-0.359082
ACC	ENSG00000214106	PAXIP1-AS2	Monocyte_QUANTISEQ	0.00189365	0.344239
ACC	ENSG00000214106	PAXIP1-AS2	Myeloid dendritic cell_QUANTISEQ	6.32e-05	-0.434448
ACC	ENSG00000214106	PAXIP1-AS2	uncharacterized cell_QUANTISEQ	0.00323636	-0.328724
ACC	ENSG00000214106	PAXIP1-AS2	Myeloid dendritic cell_MCPCOUNTER	0.0033281	0.327799
ACC	ENSG00000214106	PAXIP1-AS2	Common lymphoid progenitor_XCELL	0.000254987	0.400487
ACC	ENSG00000214106	PAXIP1-AS2	Plasmacytoid dendritic cell_XCELL	0.00168602	-0.347788
ACC	ENSG00000214106	PAXIP1-AS2	T cell CD4+ Th1_XCELL	0.000435424	-0.386431
ACC	ENSG00000214106	PAXIP1-AS2	T cell CD4+ Th2_XCELL	1.05e-05	-0.473422
ACC	ENSG00000214106	PAXIP1-AS2	B cell_EPIC	0.000510564	0.384664
ACC	ENSG00000214106	PAXIP1-AS2	NK cell_EPIC	4.35e-05	-0.442992
ACC	ENSG00000214145	LINC00887	B cell plasma_CIBERSORT-ABS	0.00692675	-0.301513
ACC	ENSG00000214145	LINC00887	B cell_QUANTISEQ	0.00444981	-0.316781
ACC	ENSG00000214145	LINC00887	T cell CD4+ effector memory_XCELL	3.8e-05	0.446016
ACC	ENSG00000214145	LINC00887	T cell NK_XCELL	6.29e-06	0.483742
ACC	ENSG00000214145	LINC00887	T cell CD4+ Th2_XCELL	0.00413186	-0.319264
ACC	ENSG00000214145	LINC00887	T cell regulatory (Tregs)_XCELL	4.19e-05	0.443832
ACC	ENSG00000214145	LINC00887	Cancer associated fibroblast_EPIC	0.00545731	-0.309836
ACC	ENSG00000214293	APTR	Monocyte_QUANTISEQ	0.00551465	0.309476
ACC	ENSG00000214293	APTR	T cell regulatory (Tregs)_QUANTISEQ	0.00357056	-0.324096
ACC	ENSG00000214293	APTR	Myeloid dendritic cell_QUANTISEQ	0.00617644	-0.305544
ACC	ENSG00000214293	APTR	T cell CD4+ effector memory_XCELL	0.000267675	-0.399237
ACC	ENSG00000214353	VAC14-AS1	T cell CD4+_TIMER	0.000487882	0.383361
ACC	ENSG00000214353	VAC14-AS1	NK cell_QUANTISEQ	0.00279606	0.33202
ACC	ENSG00000214353	VAC14-AS1	T cell CD8+_MCPCOUNTER	0.00608556	0.306062
ACC	ENSG00000214353	VAC14-AS1	cytotoxicity score_MCPCOUNTER	0.00552401	0.309418
ACC	ENSG00000214353	VAC14-AS1	Monocyte_MCPCOUNTER	0.00588718	0.307215
ACC	ENSG00000214353	VAC14-AS1	Macrophage/Monocyte_MCPCOUNTER	0.00588718	0.307215
ACC	ENSG00000214353	VAC14-AS1	T cell CD4+ naive_XCELL	0.000930022	0.36536
ACC	ENSG00000214353	VAC14-AS1	T cell NK_XCELL	0.000289317	0.397225
ACC	ENSG00000214353	VAC14-AS1	T cell regulatory (Tregs)_XCELL	0.00102706	0.362497
ACC	ENSG00000214353	VAC14-AS1	microenvironment score_XCELL	0.00614587	0.305718
ACC	ENSG00000214401	KANSL1-AS1	T cell CD8+_CIBERSORT	0.000120986	0.419089
ACC	ENSG00000214401	KANSL1-AS1	T cell gamma delta_CIBERSORT	0.00607841	0.306103
ACC	ENSG00000214401	KANSL1-AS1	Macrophage M1_CIBERSORT	0.00432635	0.317726
ACC	ENSG00000214401	KANSL1-AS1	Eosinophil_CIBERSORT	0.00393478	-0.32089
ACC	ENSG00000214401	KANSL1-AS1	T cell CD8+_CIBERSORT-ABS	5.47e-05	0.437788
ACC	ENSG00000214401	KANSL1-AS1	Macrophage M1_CIBERSORT-ABS	0.00306617	0.329056
ACC	ENSG00000214401	KANSL1-AS1	Eosinophil_CIBERSORT-ABS	0.00378416	-0.322183
ACC	ENSG00000214401	KANSL1-AS1	T cell CD8+_QUANTISEQ	0.00051541	0.381869
ACC	ENSG00000214401	KANSL1-AS1	T cell CD8+_MCPCOUNTER	0.000199057	0.406786
ACC	ENSG00000214401	KANSL1-AS1	Neutrophil_MCPCOUNTER	0.00159418	-0.351315
ACC	ENSG00000214401	KANSL1-AS1	Myeloid dendritic cell activated_XCELL	0.00457628	0.315837
ACC	ENSG00000214401	KANSL1-AS1	T cell CD8+ central memory_XCELL	0.00244625	0.336266
ACC	ENSG00000214401	KANSL1-AS1	Myeloid dendritic cell_XCELL	0.00146617	0.352005
ACC	ENSG00000214401	KANSL1-AS1	T cell NK_XCELL	0.00584813	0.308544
ACC	ENSG00000214548	MEG3	T cell CD8+_CIBERSORT	0.00528366	-0.310947
ACC	ENSG00000214548	MEG3	T cell CD8+_CIBERSORT-ABS	0.00156971	-0.349953
ACC	ENSG00000214548	MEG3	T cell CD4+ memory resting_CIBERSORT-ABS	0.00705811	-0.300848
ACC	ENSG00000214548	MEG3	Macrophage M2_CIBERSORT-ABS	0.00281713	-0.333277
ACC	ENSG00000214548	MEG3	Macrophage M2_QUANTISEQ	0.00256578	-0.334757
ACC	ENSG00000214548	MEG3	Monocyte_QUANTISEQ	0.00471048	0.31486
ACC	ENSG00000214548	MEG3	T cell CD8+_MCPCOUNTER	0.000779718	-0.370382
ACC	ENSG00000214548	MEG3	cytotoxicity score_MCPCOUNTER	0.00385044	-0.322931
ACC	ENSG00000214548	MEG3	microenvironment score_XCELL	0.00708663	-0.301704
ACC	ENSG00000214548	MEG3	B cell_EPIC	0.00535812	-0.311611
ACC	ENSG00000214548	MEG3	NK cell_EPIC	0.00309873	0.328714
ACC	ENSG00000215039	CD27-AS1	Monocyte_QUANTISEQ	0.000145748	0.414543
ACC	ENSG00000215039	CD27-AS1	Myeloid dendritic cell_QUANTISEQ	0.00259737	-0.334369
ACC	ENSG00000215039	CD27-AS1	T cell CD4+ central memory_XCELL	0.0031879	0.327796
ACC	ENSG00000215039	CD27-AS1	T cell CD8+_XCELL	0.00589568	0.307165
ACC	ENSG00000215256	DHRS4-AS1	T cell CD8+_TIMER	0.00282556	-0.333179
ACC	ENSG00000215256	DHRS4-AS1	T cell CD8+_CIBERSORT	0.00245353	-0.336172
ACC	ENSG00000215256	DHRS4-AS1	T cell CD4+ naive_CIBERSORT	0.0017086	0.347384
ACC	ENSG00000215256	DHRS4-AS1	T cell regulatory (Tregs)_CIBERSORT	0.00229011	-0.338339
ACC	ENSG00000215256	DHRS4-AS1	T cell CD8+_CIBERSORT-ABS	0.00102205	-0.362638
ACC	ENSG00000215256	DHRS4-AS1	T cell CD4+ naive_CIBERSORT-ABS	0.00189732	0.344179
ACC	ENSG00000215256	DHRS4-AS1	T cell regulatory (Tregs)_CIBERSORT-ABS	0.000802013	-0.369584
ACC	ENSG00000215256	DHRS4-AS1	Macrophage M2_CIBERSORT-ABS	0.00595816	-0.307887
ACC	ENSG00000215256	DHRS4-AS1	Macrophage M1_QUANTISEQ	0.00521264	-0.311411
ACC	ENSG00000215256	DHRS4-AS1	T cell CD8+_MCPCOUNTER	0.00628132	-0.304956
ACC	ENSG00000215256	DHRS4-AS1	cytotoxicity score_MCPCOUNTER	0.000206025	-0.409056
ACC	ENSG00000215256	DHRS4-AS1	Monocyte_MCPCOUNTER	0.00487737	-0.314873
ACC	ENSG00000215256	DHRS4-AS1	Macrophage/Monocyte_MCPCOUNTER	0.00487737	-0.314873
ACC	ENSG00000215256	DHRS4-AS1	Myeloid dendritic cell_MCPCOUNTER	0.00717819	-0.301241
ACC	ENSG00000215256	DHRS4-AS1	Myeloid dendritic cell_XCELL	5.93e-05	-0.43593
ACC	ENSG00000215256	DHRS4-AS1	Endothelial cell_XCELL	0.0023763	-0.33718
ACC	ENSG00000215256	DHRS4-AS1	Macrophage_XCELL	0.000392598	-0.3892
ACC	ENSG00000215256	DHRS4-AS1	Macrophage M1_XCELL	0.00281681	-0.331783
ACC	ENSG00000215256	DHRS4-AS1	immune score_XCELL	0.0026692	-0.335029
ACC	ENSG00000215256	DHRS4-AS1	microenvironment score_XCELL	0.00218802	-0.341407
ACC	ENSG00000216863	LY86-AS1	Myeloid dendritic cell_TIMER	0.000583541	-0.378468
ACC	ENSG00000216863	LY86-AS1	T cell_MCPCOUNTER	0.00643006	-0.304136
ACC	ENSG00000223482	NUTM2A-AS1	cytotoxicity score_MCPCOUNTER	0.00418592	-0.320107
ACC	ENSG00000223482	NUTM2A-AS1	T cell NK_XCELL	0.00118442	-0.360346
ACC	ENSG00000224032	EPB41L4A-AS1	B cell_TIMER	0.00213497	-0.342186
ACC	ENSG00000224078	SNHG14	Mast cell activated_CIBERSORT	0.00489152	-0.313581
ACC	ENSG00000224078	SNHG14	B cell plasma_XCELL	0.00509671	0.31218
ACC	ENSG00000224078	SNHG14	T cell gamma delta_XCELL	0.0046903	0.315005
ACC	ENSG00000224281	SLC25A5-AS1	Macrophage M1_QUANTISEQ	0.00280917	-0.33187
ACC	ENSG00000224281	SLC25A5-AS1	Cancer associated fibroblast_MCPCOUNTER	0.00274227	-0.334153
ACC	ENSG00000224281	SLC25A5-AS1	Cancer associated fibroblast_EPIC	0.00217465	-0.341602
ACC	ENSG00000225377	NRSN2-AS1	T cell CD4+ memory resting_CIBERSORT	0.00208013	0.341338
ACC	ENSG00000225377	NRSN2-AS1	T cell CD4+ memory resting_CIBERSORT-ABS	0.00222141	0.339292
ACC	ENSG00000225377	NRSN2-AS1	Myeloid dendritic cell_QUANTISEQ	0.00158308	-0.349697
ACC	ENSG00000225377	NRSN2-AS1	T cell NK_XCELL	0.00145056	0.354211
ACC	ENSG00000225377	NRSN2-AS1	T cell regulatory (Tregs)_XCELL	0.000365106	0.391127
ACC	ENSG00000225377	NRSN2-AS1	B cell_EPIC	0.00599525	0.307668
ACC	ENSG00000225465	RFPL1S	T cell follicular helper_CIBERSORT	0.00356989	-0.324103
ACC	ENSG00000225465	RFPL1S	T cell regulatory (Tregs)_CIBERSORT	0.00371706	-0.322773
ACC	ENSG00000225465	RFPL1S	T cell follicular helper_CIBERSORT-ABS	0.00207231	-0.341455
ACC	ENSG00000225465	RFPL1S	T cell regulatory (Tregs)_CIBERSORT-ABS	0.00186932	-0.344636
ACC	ENSG00000225465	RFPL1S	Myeloid dendritic cell activated_XCELL	0.00329908	-0.326682
ACC	ENSG00000225465	RFPL1S	Common lymphoid progenitor_XCELL	0.002189	0.339751
ACC	ENSG00000225465	RFPL1S	Plasmacytoid dendritic cell_XCELL	0.000237871	-0.402267
ACC	ENSG00000225783	MIAT	Myeloid dendritic cell_TIMER	0.000732122	0.374464
ACC	ENSG00000225783	MIAT	T cell CD8+_CIBERSORT	7.15e-08	0.561841
ACC	ENSG00000225783	MIAT	T cell CD4+ memory activated_CIBERSORT	0.00399138	0.320416
ACC	ENSG00000225783	MIAT	T cell regulatory (Tregs)_CIBERSORT	0.00678419	0.302249
ACC	ENSG00000225783	MIAT	NK cell resting_CIBERSORT	0.00263108	-0.333959
ACC	ENSG00000225783	MIAT	Myeloid dendritic cell activated_CIBERSORT	0.00128923	-0.355837
ACC	ENSG00000225783	MIAT	T cell CD8+_CIBERSORT-ABS	1.4e-09	0.617037
ACC	ENSG00000225783	MIAT	T cell CD4+ naive_CIBERSORT-ABS	0.00719507	-0.300165
ACC	ENSG00000225783	MIAT	T cell CD4+ memory activated_CIBERSORT-ABS	0.00386994	0.321441
ACC	ENSG00000225783	MIAT	T cell follicular helper_CIBERSORT-ABS	0.0050614	0.312418
ACC	ENSG00000225783	MIAT	T cell regulatory (Tregs)_CIBERSORT-ABS	0.00189782	0.344171
ACC	ENSG00000225783	MIAT	Macrophage M1_CIBERSORT-ABS	0.00196773	0.343057
ACC	ENSG00000225783	MIAT	Macrophage M2_CIBERSORT-ABS	0.000250778	0.403919
ACC	ENSG00000225783	MIAT	Macrophage M2_QUANTISEQ	0.00157113	0.349926
ACC	ENSG00000225783	MIAT	T cell CD8+_QUANTISEQ	5.81e-08	0.565035
ACC	ENSG00000225783	MIAT	uncharacterized cell_QUANTISEQ	0.00316789	-0.32943
ACC	ENSG00000225783	MIAT	T cell CD8+_MCPCOUNTER	3.59e-10	0.633913
ACC	ENSG00000225783	MIAT	cytotoxicity score_MCPCOUNTER	2.52e-06	0.507717
ACC	ENSG00000225783	MIAT	Monocyte_MCPCOUNTER	3.35e-05	0.453189
ACC	ENSG00000225783	MIAT	Macrophage/Monocyte_MCPCOUNTER	3.35e-05	0.453189
ACC	ENSG00000225783	MIAT	Myeloid dendritic cell activated_XCELL	0.00318493	0.327826
ACC	ENSG00000225783	MIAT	T cell CD4+ memory_XCELL	0.000299436	0.396331
ACC	ENSG00000225783	MIAT	T cell CD4+ naive_XCELL	0.00115179	0.359157
ACC	ENSG00000225783	MIAT	T cell CD4+ effector memory_XCELL	0.000108161	0.421793
ACC	ENSG00000225783	MIAT	T cell CD8+_XCELL	1.63e-05	0.464316
ACC	ENSG00000225783	MIAT	T cell CD8+ central memory_XCELL	4.94e-06	0.488515
ACC	ENSG00000225783	MIAT	Myeloid dendritic cell_XCELL	7.06e-05	0.431883
ACC	ENSG00000225783	MIAT	Macrophage_XCELL	0.00243867	0.336364
ACC	ENSG00000225783	MIAT	Macrophage M2_XCELL	0.000642954	0.375786
ACC	ENSG00000225783	MIAT	B cell memory_XCELL	0.00225019	0.33889
ACC	ENSG00000225783	MIAT	Monocyte_XCELL	0.00104214	0.362074
ACC	ENSG00000225783	MIAT	T cell NK_XCELL	0.000990064	0.365677
ACC	ENSG00000225783	MIAT	T cell regulatory (Tregs)_XCELL	0.00230741	0.338103
ACC	ENSG00000225783	MIAT	immune score_XCELL	8.75e-06	0.482546
ACC	ENSG00000225783	MIAT	microenvironment score_XCELL	5.53e-05	0.441577
ACC	ENSG00000225791	TRAM2-AS1	Myeloid dendritic cell_MCPCOUNTER	0.00740916	0.300097
ACC	ENSG00000225791	TRAM2-AS1	T cell CD4+ Th1_XCELL	0.00272328	-0.332862
ACC	ENSG00000225791	TRAM2-AS1	T cell CD4+_EPIC	0.00105568	0.363778
ACC	ENSG00000225791	TRAM2-AS1	uncharacterized cell_EPIC	0.00151662	-0.352848
ACC	ENSG00000225880	LINC00115	T cell CD4+ memory resting_CIBERSORT-ABS	0.00322872	-0.327383
ACC	ENSG00000225880	LINC00115	Monocyte_CIBERSORT-ABS	0.00386916	-0.321448
ACC	ENSG00000225880	LINC00115	T cell regulatory (Tregs)_QUANTISEQ	0.00363198	-0.323536
ACC	ENSG00000225880	LINC00115	Endothelial cell_MCPCOUNTER	0.00101234	-0.365019
ACC	ENSG00000225880	LINC00115	T cell CD4+ Th1_XCELL	7.95e-06	0.479074
ACC	ENSG00000225880	LINC00115	B cell_EPIC	7.52e-05	-0.434226
ACC	ENSG00000225880	LINC00115	T cell CD4+_EPIC	4.55e-06	-0.495983
ACC	ENSG00000225880	LINC00115	NK cell_EPIC	0.0036651	0.323237
ACC	ENSG00000227036	LINC00511	T cell CD8+ effector memory_XCELL	0.00404727	0.319954
ACC	ENSG00000227036	LINC00511	Mast cell_XCELL	0.0014082	-0.353212
ACC	ENSG00000227036	LINC00511	B cell plasma_XCELL	0.000500078	0.382691
ACC	ENSG00000227036	LINC00511	Macrophage_EPIC	0.00592698	-0.306981
ACC	ENSG00000227036	LINC00511	uncharacterized cell_EPIC	0.00685522	0.301881
ACC	ENSG00000227110	LMCD1-AS1	T cell CD8+ central memory_XCELL	0.00495361	0.313152
ACC	ENSG00000227110	LMCD1-AS1	T cell CD4+ Th1_XCELL	0.00532825	-0.310659
ACC	ENSG00000227165	WDR11-AS1	T cell CD4+ (non-regulatory)_QUANTISEQ	0.00443989	-0.316856
ACC	ENSG00000227354	RBM26-AS1	Monocyte_QUANTISEQ	0.00222478	0.339245
ACC	ENSG00000227354	RBM26-AS1	Myeloid dendritic cell_QUANTISEQ	5.49e-05	-0.437673
ACC	ENSG00000227354	RBM26-AS1	T cell CD4+ Th2_XCELL	0.000407333	-0.388217
ACC	ENSG00000227398	KIF9-AS1	T cell CD4+ effector memory_XCELL	0.00650531	-0.303727
ACC	ENSG00000227617	CERS6-AS1	T cell regulatory (Tregs)_QUANTISEQ	0.00267975	-0.333376
ACC	ENSG00000228223	HCG11	T cell CD8+_TIMER	0.000272967	0.40168
ACC	ENSG00000228223	HCG11	Macrophage_TIMER	7.95e-05	0.432887
ACC	ENSG00000228223	HCG11	T cell gamma delta_CIBERSORT	0.00374989	0.322483
ACC	ENSG00000228223	HCG11	NK cell resting_CIBERSORT	0.00223065	-0.339163
ACC	ENSG00000228223	HCG11	Macrophage M1_CIBERSORT	2.38e-07	0.542712
ACC	ENSG00000228223	HCG11	Macrophage M2_CIBERSORT	0.000108931	0.425195
ACC	ENSG00000228223	HCG11	Myeloid dendritic cell activated_CIBERSORT	8.51e-05	-0.427493
ACC	ENSG00000228223	HCG11	Eosinophil_CIBERSORT	3.56e-05	-0.447437
ACC	ENSG00000228223	HCG11	T cell CD8+_CIBERSORT-ABS	1.35e-05	0.468272
ACC	ENSG00000228223	HCG11	T cell CD4+ memory resting_CIBERSORT-ABS	0.00136576	0.354125
ACC	ENSG00000228223	HCG11	T cell gamma delta_CIBERSORT-ABS	0.00266373	0.333567
ACC	ENSG00000228223	HCG11	NK cell resting_CIBERSORT-ABS	0.00575154	-0.308023
ACC	ENSG00000228223	HCG11	NK cell activated_CIBERSORT-ABS	0.00173307	0.346951
ACC	ENSG00000228223	HCG11	Macrophage M1_CIBERSORT-ABS	7.78e-09	0.594215
ACC	ENSG00000228223	HCG11	Macrophage M2_CIBERSORT-ABS	0	0.646543
ACC	ENSG00000228223	HCG11	Myeloid dendritic cell activated_CIBERSORT-ABS	0.00184293	-0.345072
ACC	ENSG00000228223	HCG11	Eosinophil_CIBERSORT-ABS	5.15e-05	-0.439153
ACC	ENSG00000228223	HCG11	Macrophage M2_QUANTISEQ	0.00103173	0.362365
ACC	ENSG00000228223	HCG11	T cell CD8+_QUANTISEQ	0.000169269	0.410844
ACC	ENSG00000228223	HCG11	T cell regulatory (Tregs)_QUANTISEQ	0.00308479	0.32886
ACC	ENSG00000228223	HCG11	uncharacterized cell_QUANTISEQ	0.000581617	-0.381013
ACC	ENSG00000228223	HCG11	T cell CD8+_MCPCOUNTER	8.85e-07	0.520386
ACC	ENSG00000228223	HCG11	cytotoxicity score_MCPCOUNTER	5.44e-05	0.441967
ACC	ENSG00000228223	HCG11	NK cell_MCPCOUNTER	0.00400927	0.321568
ACC	ENSG00000228223	HCG11	Monocyte_MCPCOUNTER	2.32e-06	0.509299
ACC	ENSG00000228223	HCG11	Macrophage/Monocyte_MCPCOUNTER	2.32e-06	0.509299
ACC	ENSG00000228223	HCG11	Myeloid dendritic cell_MCPCOUNTER	3.69e-09	0.610492
ACC	ENSG00000228223	HCG11	Cancer associated fibroblast_MCPCOUNTER	0.00400061	0.321641
ACC	ENSG00000228223	HCG11	T cell CD4+ memory_XCELL	0.00360824	0.323752
ACC	ENSG00000228223	HCG11	T cell CD4+ naive_XCELL	0.00490438	0.313491
ACC	ENSG00000228223	HCG11	T cell CD4+ effector memory_XCELL	0.00107415	0.361194
ACC	ENSG00000228223	HCG11	T cell CD8+_XCELL	2.81e-06	0.499332
ACC	ENSG00000228223	HCG11	T cell CD8+ central memory_XCELL	8.02e-07	0.522116
ACC	ENSG00000228223	HCG11	Myeloid dendritic cell_XCELL	1.62e-07	0.548958
ACC	ENSG00000228223	HCG11	Endothelial cell_XCELL	1.33e-05	0.468585
ACC	ENSG00000228223	HCG11	Cancer associated fibroblast_XCELL	0.000429802	0.38678
ACC	ENSG00000228223	HCG11	Hematopoietic stem cell_XCELL	3.05e-08	0.574699
ACC	ENSG00000228223	HCG11	Macrophage_XCELL	0.00240491	0.336803
ACC	ENSG00000228223	HCG11	Macrophage M2_XCELL	0.00222825	0.339196
ACC	ENSG00000228223	HCG11	Monocyte_XCELL	6.19e-07	0.526606
ACC	ENSG00000228223	HCG11	T cell CD4+ Th1_XCELL	0.000221212	-0.404117
ACC	ENSG00000228223	HCG11	T cell regulatory (Tregs)_XCELL	0.00429046	0.318005
ACC	ENSG00000228223	HCG11	immune score_XCELL	7.59e-05	0.434031
ACC	ENSG00000228223	HCG11	stroma score_XCELL	4.46e-07	0.540019
ACC	ENSG00000228223	HCG11	microenvironment score_XCELL	2.57e-09	0.613754
ACC	ENSG00000228223	HCG11	Endothelial cell_EPIC	0.0041174	0.320667
ACC	ENSG00000228223	HCG11	Macrophage_EPIC	0.00360956	0.325097
ACC	ENSG00000228223	HCG11	uncharacterized cell_EPIC	0.00413814	-0.320497
ACC	ENSG00000228544	CCDC183-AS1	B cell memory_CIBERSORT	0.00427946	-0.318091
ACC	ENSG00000228544	CCDC183-AS1	B cell memory_CIBERSORT-ABS	0.00454165	-0.316093
ACC	ENSG00000228791	THRB-AS1	uncharacterized cell_QUANTISEQ	0.00219761	-0.339629
ACC	ENSG00000228791	THRB-AS1	B cell memory_XCELL	0.00239388	0.336948
ACC	ENSG00000228791	THRB-AS1	T cell CD4+ Th1_XCELL	0.00606414	-0.306185
ACC	ENSG00000228794	LINC01128	NK cell_QUANTISEQ	0.0043885	-0.317247
ACC	ENSG00000228794	LINC01128	T cell_MCPCOUNTER	0.00694889	-0.30241
ACC	ENSG00000228794	LINC01128	T cell CD4+ effector memory_XCELL	0.000669149	-0.374674
ACC	ENSG00000228794	LINC01128	T cell regulatory (Tregs)_XCELL	0.00307452	-0.328968
ACC	ENSG00000229589	ACVR2B-AS1	Macrophage M2_QUANTISEQ	0.00278262	0.332174
ACC	ENSG00000229589	ACVR2B-AS1	NK cell_QUANTISEQ	0.00098179	0.3638
ACC	ENSG00000229589	ACVR2B-AS1	Myeloid dendritic cell_QUANTISEQ	0.00251777	-0.335355
ACC	ENSG00000229589	ACVR2B-AS1	T cell CD4+ memory_XCELL	0.000305756	0.395787
ACC	ENSG00000229589	ACVR2B-AS1	T cell CD4+ effector memory_XCELL	8.38e-06	0.478013
ACC	ENSG00000229589	ACVR2B-AS1	T cell CD8+_XCELL	0.00415612	0.319069
ACC	ENSG00000229589	ACVR2B-AS1	T cell CD8+ central memory_XCELL	0.00622993	0.305243
ACC	ENSG00000229589	ACVR2B-AS1	Mast cell_XCELL	0.00171228	0.347318
ACC	ENSG00000229589	ACVR2B-AS1	T cell NK_XCELL	0.00252066	0.336879
ACC	ENSG00000229589	ACVR2B-AS1	T cell CD4+ Th2_XCELL	0.000390399	-0.389349
ACC	ENSG00000229589	ACVR2B-AS1	T cell regulatory (Tregs)_XCELL	0.000377911	0.390213
ACC	ENSG00000229619	MBNL1-AS1	Myeloid dendritic cell resting_CIBERSORT	0.0038307	0.321779
ACC	ENSG00000229619	MBNL1-AS1	T cell CD8+_CIBERSORT-ABS	0.00119612	0.358049
ACC	ENSG00000229619	MBNL1-AS1	Myeloid dendritic cell resting_CIBERSORT-ABS	0.00372343	0.322717
ACC	ENSG00000229619	MBNL1-AS1	Macrophage M2_QUANTISEQ	0.00254711	0.334988
ACC	ENSG00000229619	MBNL1-AS1	T cell CD8+_QUANTISEQ	0.00625989	0.305075
ACC	ENSG00000229619	MBNL1-AS1	T cell regulatory (Tregs)_QUANTISEQ	0.00104306	0.362048
ACC	ENSG00000229619	MBNL1-AS1	cytotoxicity score_MCPCOUNTER	0.00379234	0.323442
ACC	ENSG00000229619	MBNL1-AS1	NK cell_MCPCOUNTER	0.00427988	0.319352
ACC	ENSG00000229619	MBNL1-AS1	T cell CD4+ memory_XCELL	0.000343083	0.392769
ACC	ENSG00000229619	MBNL1-AS1	T cell CD4+ effector memory_XCELL	0.00435867	0.317476
ACC	ENSG00000229619	MBNL1-AS1	T cell CD8+_XCELL	6.99e-05	0.432111
ACC	ENSG00000229619	MBNL1-AS1	T cell CD8+ central memory_XCELL	0.00019097	0.407829
ACC	ENSG00000229619	MBNL1-AS1	T cell CD8+ effector memory_XCELL	0.00089634	0.366417
ACC	ENSG00000229619	MBNL1-AS1	Common myeloid progenitor_XCELL	0.0032973	0.326699
ACC	ENSG00000229619	MBNL1-AS1	Myeloid dendritic cell_XCELL	0.00158474	0.349665
ACC	ENSG00000229619	MBNL1-AS1	Monocyte_XCELL	0.00438091	0.317305
ACC	ENSG00000229619	MBNL1-AS1	T cell regulatory (Tregs)_XCELL	0.000105362	0.422423
ACC	ENSG00000229619	MBNL1-AS1	immune score_XCELL	0.00158288	0.351534
ACC	ENSG00000229891	LINC01315	B cell plasma_CIBERSORT	0.00217922	0.339891
ACC	ENSG00000229891	LINC01315	B cell plasma_CIBERSORT-ABS	0.00162484	0.34891
ACC	ENSG00000229891	LINC01315	uncharacterized cell_QUANTISEQ	0.0043446	-0.318841
ACC	ENSG00000230530	LIMD1-AS1	T cell CD8+_CIBERSORT-ABS	0.00148523	0.351618
ACC	ENSG00000230530	LIMD1-AS1	NK cell activated_CIBERSORT-ABS	0.00427106	0.318157
ACC	ENSG00000230530	LIMD1-AS1	Monocyte_CIBERSORT-ABS	0.00592148	0.307013
ACC	ENSG00000230530	LIMD1-AS1	uncharacterized cell_QUANTISEQ	0.0062435	-0.305167
ACC	ENSG00000230530	LIMD1-AS1	Myeloid dendritic cell_MCPCOUNTER	0.00676372	0.302355
ACC	ENSG00000230530	LIMD1-AS1	T cell CD8+_XCELL	0.0044099	0.317084
ACC	ENSG00000230530	LIMD1-AS1	Macrophage M2_XCELL	9.92e-06	0.474609
ACC	ENSG00000230530	LIMD1-AS1	Monocyte_XCELL	0.00583211	0.307541
ACC	ENSG00000230530	LIMD1-AS1	immune score_XCELL	0.00138945	0.353612
ACC	ENSG00000230530	LIMD1-AS1	microenvironment score_XCELL	0.00433071	0.317692
ACC	ENSG00000230590	FTX	T cell CD8+_TIMER	0.0033281	-0.327799
ACC	ENSG00000230590	FTX	T cell follicular helper_CIBERSORT	0.00145954	-0.352141
ACC	ENSG00000230590	FTX	T cell follicular helper_CIBERSORT-ABS	0.0024485	-0.336237
ACC	ENSG00000230590	FTX	Monocyte_QUANTISEQ	0.0036109	0.323727
ACC	ENSG00000230590	FTX	Myeloid dendritic cell_QUANTISEQ	0.000321108	-0.394507
ACC	ENSG00000230590	FTX	Plasmacytoid dendritic cell_XCELL	0.000618888	-0.376844
ACC	ENSG00000230590	FTX	T cell CD4+ Th2_XCELL	0.000176093	-0.409859
ACC	ENSG00000230590	FTX	Macrophage_EPIC	0.00084266	-0.370399
ACC	ENSG00000230590	FTX	NK cell_EPIC	0.00349529	-0.324795
ACC	ENSG00000231160	KLF3-AS1	B cell_TIMER	0.00628643	-0.305988
ACC	ENSG00000231160	KLF3-AS1	T cell CD8+_TIMER	0.00316789	-0.32943
ACC	ENSG00000231160	KLF3-AS1	Macrophage_TIMER	0.000606199	-0.379844
ACC	ENSG00000231160	KLF3-AS1	B cell plasma_CIBERSORT	0.00128519	0.35593
ACC	ENSG00000231160	KLF3-AS1	T cell regulatory (Tregs)_CIBERSORT	0.00025481	-0.400505
ACC	ENSG00000231160	KLF3-AS1	NK cell activated_CIBERSORT	0.00667212	0.302836
ACC	ENSG00000231160	KLF3-AS1	T cell regulatory (Tregs)_CIBERSORT-ABS	0.000112107	-0.420931
ACC	ENSG00000231160	KLF3-AS1	Macrophage M2_CIBERSORT-ABS	0.00624347	-0.306232
ACC	ENSG00000231160	KLF3-AS1	B cell_QUANTISEQ	0.000154643	0.413084
ACC	ENSG00000231160	KLF3-AS1	Macrophage M1_QUANTISEQ	0.00218519	-0.339805
ACC	ENSG00000231160	KLF3-AS1	Monocyte_QUANTISEQ	0.00539116	0.310256
ACC	ENSG00000231160	KLF3-AS1	cytotoxicity score_MCPCOUNTER	0.00026923	-0.402045
ACC	ENSG00000231160	KLF3-AS1	Monocyte_MCPCOUNTER	0.000970636	-0.366261
ACC	ENSG00000231160	KLF3-AS1	Macrophage/Monocyte_MCPCOUNTER	0.000970636	-0.366261
ACC	ENSG00000231160	KLF3-AS1	Myeloid dendritic cell_MCPCOUNTER	0.00111518	-0.362147
ACC	ENSG00000231160	KLF3-AS1	T cell CD4+ central memory_XCELL	0.00057966	0.378652
ACC	ENSG00000231160	KLF3-AS1	T cell CD8+_XCELL	0.0050213	-0.312689
ACC	ENSG00000231160	KLF3-AS1	Myeloid dendritic cell_XCELL	0.000262579	-0.399732
ACC	ENSG00000231160	KLF3-AS1	Endothelial cell_XCELL	0.00389986	-0.321186
ACC	ENSG00000231160	KLF3-AS1	B cell plasma_XCELL	0.00572872	0.308161
ACC	ENSG00000231160	KLF3-AS1	immune score_XCELL	0.00684133	-0.30297
ACC	ENSG00000231160	KLF3-AS1	microenvironment score_XCELL	0.000463618	-0.387342
ACC	ENSG00000231160	KLF3-AS1	T cell CD8+_EPIC	0.00158915	0.351412
ACC	ENSG00000231607	DLEU2	Neutrophil_TIMER	0.00443541	0.318135
ACC	ENSG00000231607	DLEU2	NK cell_QUANTISEQ	0.000853389	-0.36782
ACC	ENSG00000231607	DLEU2	T cell CD4+ Th2_XCELL	1.71e-06	0.508551
ACC	ENSG00000231607	DLEU2	B cell_EPIC	0.0047348	-0.315896
ACC	ENSG00000231607	DLEU2	NK cell_EPIC	0.00265731	0.333644
ACC	ENSG00000232504	ST3GAL5-AS1	Myeloid dendritic cell activated_CIBERSORT	0.000513558	0.381967
ACC	ENSG00000232504	ST3GAL5-AS1	Myeloid dendritic cell activated_CIBERSORT-ABS	9.43e-05	0.425062
ACC	ENSG00000232504	ST3GAL5-AS1	B cell_QUANTISEQ	0.000190995	0.407826
ACC	ENSG00000232504	ST3GAL5-AS1	Myeloid dendritic cell_MCPCOUNTER	0.000412326	-0.387892
ACC	ENSG00000232677	LINC00665	T cell CD4+_EPIC	0.0037188	-0.324099
ACC	ENSG00000232956	SNHG15	Monocyte_CIBERSORT	0.00378189	-0.322203
ACC	ENSG00000232956	SNHG15	Monocyte_CIBERSORT-ABS	0.00144874	-0.352363
ACC	ENSG00000232956	SNHG15	Mast cell_XCELL	0.00023017	-0.403107
ACC	ENSG00000232956	SNHG15	T cell CD4+_EPIC	4.16e-05	-0.448199
ACC	ENSG00000233016	SNHG7	T cell CD4+ memory resting_CIBERSORT-ABS	0.0035787	-0.324022
ACC	ENSG00000233016	SNHG7	T cell CD4+ (non-regulatory)_QUANTISEQ	0.00114664	-0.359288
ACC	ENSG00000233016	SNHG7	NK cell_MCPCOUNTER	0.003189	-0.329211
ACC	ENSG00000233016	SNHG7	T cell CD4+ Th1_XCELL	0.00164552	0.348526
ACC	ENSG00000233016	SNHG7	B cell_EPIC	0.000629024	-0.378797
ACC	ENSG00000233033	CASK-AS1	T cell CD8+_TIMER	0.0040613	-0.319838
ACC	ENSG00000233033	CASK-AS1	Endothelial cell_XCELL	0.000198707	-0.406831
ACC	ENSG00000233033	CASK-AS1	Hematopoietic stem cell_XCELL	0.00323478	-0.327322
ACC	ENSG00000233237	LINC00472	T cell CD4+ memory resting_CIBERSORT-ABS	0.00348687	0.324874
ACC	ENSG00000233237	LINC00472	Monocyte_MCPCOUNTER	0.00673982	0.303505
ACC	ENSG00000233237	LINC00472	Macrophage/Monocyte_MCPCOUNTER	0.00673982	0.303505
ACC	ENSG00000233705	SLC26A4-AS1	Macrophage_TIMER	0.00314026	-0.328284
ACC	ENSG00000233705	SLC26A4-AS1	B cell plasma_CIBERSORT	0.00068282	0.37411
ACC	ENSG00000233705	SLC26A4-AS1	T cell CD4+ memory resting_CIBERSORT	0.00691068	-0.301596
ACC	ENSG00000233705	SLC26A4-AS1	Macrophage M2_CIBERSORT	0.00617376	-0.30556
ACC	ENSG00000233705	SLC26A4-AS1	Mast cell activated_CIBERSORT	0.00124268	-0.356924
ACC	ENSG00000233705	SLC26A4-AS1	B cell plasma_CIBERSORT-ABS	0.00442213	0.316991
ACC	ENSG00000233705	SLC26A4-AS1	Mast cell activated_CIBERSORT-ABS	0.00108624	-0.360869
ACC	ENSG00000233705	SLC26A4-AS1	B cell_QUANTISEQ	1.12e-05	0.472175
ACC	ENSG00000233705	SLC26A4-AS1	T cell_MCPCOUNTER	0.00678387	0.30225
ACC	ENSG00000233705	SLC26A4-AS1	Monocyte_MCPCOUNTER	0.00197818	-0.342894
ACC	ENSG00000233705	SLC26A4-AS1	Macrophage/Monocyte_MCPCOUNTER	0.00197818	-0.342894
ACC	ENSG00000233705	SLC26A4-AS1	Myeloid dendritic cell_MCPCOUNTER	0.000762552	-0.37101
ACC	ENSG00000233705	SLC26A4-AS1	T cell CD4+ central memory_XCELL	0.00258767	0.334487
ACC	ENSG00000233705	SLC26A4-AS1	Endothelial cell_XCELL	0.00193257	-0.343613
ACC	ENSG00000233705	SLC26A4-AS1	Hematopoietic stem cell_XCELL	0.00651746	-0.303662
ACC	ENSG00000233705	SLC26A4-AS1	Macrophage M2_XCELL	0.00188103	-0.344444
ACC	ENSG00000233705	SLC26A4-AS1	B cell plasma_XCELL	9.55e-05	0.42476
ACC	ENSG00000233705	SLC26A4-AS1	stroma score_XCELL	0.000594655	-0.377948
ACC	ENSG00000233705	SLC26A4-AS1	microenvironment score_XCELL	0.00319053	-0.327769
ACC	ENSG00000234161	PABPC5-AS1	T cell CD4+ (non-regulatory)_QUANTISEQ	0.00225479	0.338826
ACC	ENSG00000234161	PABPC5-AS1	B cell plasma_XCELL	0.00421016	0.318637
ACC	ENSG00000234161	PABPC5-AS1	B cell_EPIC	0.00564055	0.308697
ACC	ENSG00000234161	PABPC5-AS1	T cell CD8+_EPIC	0.00205813	0.341668
ACC	ENSG00000234336	JAZF1-AS1	Common lymphoid progenitor_XCELL	0.00213242	0.340567
ACC	ENSG00000234456	MAGI2-AS3	Neutrophil_CIBERSORT	0.00489084	-0.313585
ACC	ENSG00000234456	MAGI2-AS3	Neutrophil_CIBERSORT-ABS	0.00446008	-0.316703
ACC	ENSG00000234456	MAGI2-AS3	Macrophage M1_QUANTISEQ	0.000842088	-0.368199
ACC	ENSG00000234456	MAGI2-AS3	Monocyte_QUANTISEQ	0.00129358	0.355737
ACC	ENSG00000234456	MAGI2-AS3	Myeloid dendritic cell_QUANTISEQ	0.00219865	-0.339614
ACC	ENSG00000234456	MAGI2-AS3	T cell CD4+ central memory_XCELL	0.00557386	0.309108
ACC	ENSG00000234456	MAGI2-AS3	T cell CD4+ Th2_XCELL	4.97e-05	-0.439961
ACC	ENSG00000234608	MAPKAPK5-AS1	Monocyte_QUANTISEQ	0.00341256	0.325579
ACC	ENSG00000234608	MAPKAPK5-AS1	Neutrophil_QUANTISEQ	0.00304386	-0.329291
ACC	ENSG00000234608	MAPKAPK5-AS1	Neutrophil_MCPCOUNTER	0.00354438	-0.325706
ACC	ENSG00000234684	SDCBP2-AS1	T cell CD8+_TIMER	0.000836335	0.370618
ACC	ENSG00000234684	SDCBP2-AS1	NK cell activated_CIBERSORT-ABS	0.000460395	0.38493
ACC	ENSG00000234684	SDCBP2-AS1	T cell CD8+_XCELL	0.00478347	0.314339
ACC	ENSG00000234684	SDCBP2-AS1	Myeloid dendritic cell_XCELL	0.00203704	0.341987
ACC	ENSG00000234684	SDCBP2-AS1	Plasmacytoid dendritic cell_XCELL	0.00483095	0.314004
ACC	ENSG00000234684	SDCBP2-AS1	immune score_XCELL	0.00385601	0.322882
ACC	ENSG00000234684	SDCBP2-AS1	Macrophage_EPIC	0.00569237	0.309494
ACC	ENSG00000234883	MIR155HG	T cell CD4+_TIMER	0.00180899	0.347395
ACC	ENSG00000234883	MIR155HG	Macrophage_TIMER	0.00130401	0.357449
ACC	ENSG00000234883	MIR155HG	T cell regulatory (Tregs)_CIBERSORT	0.00643771	0.304094
ACC	ENSG00000234883	MIR155HG	T cell gamma delta_CIBERSORT	0.00323044	0.327365
ACC	ENSG00000234883	MIR155HG	T cell CD8+_CIBERSORT-ABS	7.88e-05	0.429315
ACC	ENSG00000234883	MIR155HG	T cell follicular helper_CIBERSORT-ABS	0.00010158	0.423298
ACC	ENSG00000234883	MIR155HG	T cell regulatory (Tregs)_CIBERSORT-ABS	0.00132092	0.355117
ACC	ENSG00000234883	MIR155HG	T cell gamma delta_CIBERSORT-ABS	0.00226841	0.338637
ACC	ENSG00000234883	MIR155HG	NK cell activated_CIBERSORT-ABS	0.000366633	0.391016
ACC	ENSG00000234883	MIR155HG	Macrophage M1_CIBERSORT-ABS	0.00241282	0.336699
ACC	ENSG00000234883	MIR155HG	Macrophage M2_CIBERSORT-ABS	9.23e-06	0.481426
ACC	ENSG00000234883	MIR155HG	Macrophage M1_QUANTISEQ	0.00126319	0.35644
ACC	ENSG00000234883	MIR155HG	Macrophage M2_QUANTISEQ	0.0032466	0.327203
ACC	ENSG00000234883	MIR155HG	T cell CD8+_QUANTISEQ	0.000397001	0.388903
ACC	ENSG00000234883	MIR155HG	T cell_MCPCOUNTER	8.72e-06	0.482619
ACC	ENSG00000234883	MIR155HG	T cell CD8+_MCPCOUNTER	0.000142225	0.415144
ACC	ENSG00000234883	MIR155HG	cytotoxicity score_MCPCOUNTER	1.56e-06	0.516918
ACC	ENSG00000234883	MIR155HG	Monocyte_MCPCOUNTER	0.000710102	0.375341
ACC	ENSG00000234883	MIR155HG	Macrophage/Monocyte_MCPCOUNTER	0.000710102	0.375341
ACC	ENSG00000234883	MIR155HG	T cell CD4+ memory_XCELL	0.00390071	0.321179
ACC	ENSG00000234883	MIR155HG	T cell CD4+ naive_XCELL	0.00702633	0.301008
ACC	ENSG00000234883	MIR155HG	T cell CD8+ central memory_XCELL	9.6e-05	0.424648
ACC	ENSG00000234883	MIR155HG	Myeloid dendritic cell_XCELL	0.00235754	0.337429
ACC	ENSG00000234883	MIR155HG	Macrophage_XCELL	0.000919302	0.365693
ACC	ENSG00000234883	MIR155HG	Macrophage M2_XCELL	0.00357626	0.324044
ACC	ENSG00000234883	MIR155HG	Monocyte_XCELL	0.00533421	0.310621
ACC	ENSG00000234883	MIR155HG	immune score_XCELL	0.000840547	0.370472
ACC	ENSG00000234883	MIR155HG	microenvironment score_XCELL	0.000664455	0.37724
ACC	ENSG00000234883	MIR155HG	Macrophage_EPIC	0.00364124	0.324805
ACC	ENSG00000235079	ZRANB2-AS1	Plasmacytoid dendritic cell_XCELL	0.00425052	-0.318318
ACC	ENSG00000235314	LINC00957	NK cell resting_CIBERSORT	0.00444924	-0.316785
ACC	ENSG00000235314	LINC00957	Myeloid dendritic cell activated_CIBERSORT	9.75e-05	0.424288
ACC	ENSG00000235314	LINC00957	Myeloid dendritic cell activated_CIBERSORT-ABS	5.01e-06	0.488214
ACC	ENSG00000235314	LINC00957	Cancer associated fibroblast_MCPCOUNTER	0.00291329	-0.332181
ACC	ENSG00000235448	LURAP1L-AS1	Macrophage_TIMER	0.00174357	0.346767
ACC	ENSG00000235448	LURAP1L-AS1	T cell CD4+ memory resting_CIBERSORT	0.00169546	0.347619
ACC	ENSG00000235448	LURAP1L-AS1	T cell CD4+ memory resting_CIBERSORT-ABS	1.51e-06	0.510814
ACC	ENSG00000235448	LURAP1L-AS1	uncharacterized cell_QUANTISEQ	0.00442318	-0.316983
ACC	ENSG00000235448	LURAP1L-AS1	Myeloid dendritic cell_MCPCOUNTER	0.00149972	0.351326
ACC	ENSG00000235448	LURAP1L-AS1	Endothelial cell_MCPCOUNTER	0.00669491	0.302716
ACC	ENSG00000235448	LURAP1L-AS1	T cell CD4+ Th1_XCELL	0.00578143	-0.307844
ACC	ENSG00000235706	DICER1-AS1	B cell_TIMER	7.41e-06	-0.486003
ACC	ENSG00000235706	DICER1-AS1	T cell CD8+_TIMER	0.000638263	-0.378384
ACC	ENSG00000235706	DICER1-AS1	Macrophage_TIMER	0.000637716	-0.378408
ACC	ENSG00000235706	DICER1-AS1	Macrophage M2_CIBERSORT-ABS	0.00276081	-0.333934
ACC	ENSG00000235706	DICER1-AS1	Macrophage M1_QUANTISEQ	5.43e-05	-0.437958
ACC	ENSG00000235706	DICER1-AS1	Monocyte_QUANTISEQ	0.00253786	0.335104
ACC	ENSG00000235706	DICER1-AS1	Myeloid dendritic cell_QUANTISEQ	0.00671382	-0.302617
ACC	ENSG00000235706	DICER1-AS1	Endothelial cell_MCPCOUNTER	0.00289598	-0.332376
ACC	ENSG00000235706	DICER1-AS1	T cell CD4+ central memory_XCELL	3.83e-05	0.445836
ACC	ENSG00000235706	DICER1-AS1	T cell CD4+ Th2_XCELL	0.00549331	-0.30961
ACC	ENSG00000235706	DICER1-AS1	T cell CD8+_EPIC	0.00207987	0.343014
ACC	ENSG00000235706	DICER1-AS1	Macrophage_EPIC	0.00469143	-0.316212
ACC	ENSG00000236017	ASMTL-AS1	B cell_TIMER	0.00335509	-0.327532
ACC	ENSG00000236088	COX10-AS1	Neutrophil_TIMER	0.00673524	0.30353
ACC	ENSG00000236088	COX10-AS1	T cell_MCPCOUNTER	0.00129982	0.357546
ACC	ENSG00000236269	ENO1-IT1	Neutrophil_MCPCOUNTER	0.000285074	0.397608
ACC	ENSG00000236269	ENO1-IT1	T cell CD8+ central memory_XCELL	0.0067404	-0.302477
ACC	ENSG00000236778	INTS6-AS1	Myeloid dendritic cell activated_CIBERSORT-ABS	0.00679624	-0.302186
ACC	ENSG00000236778	INTS6-AS1	B cell_EPIC	0.00254553	-0.336563
ACC	ENSG00000237036	ZEB1-AS1	NK cell resting_CIBERSORT	0.00546266	0.309803
ACC	ENSG00000237036	ZEB1-AS1	B cell_MCPCOUNTER	0.00189993	-0.345862
ACC	ENSG00000237036	ZEB1-AS1	Myeloid dendritic cell_MCPCOUNTER	0.00113259	-0.361685
ACC	ENSG00000237036	ZEB1-AS1	T cell CD4+ Th1_XCELL	0.00125268	0.356687
ACC	ENSG00000237036	ZEB1-AS1	Macrophage_EPIC	0.00670325	-0.3037
ACC	ENSG00000237399	PITRM1-AS1	T cell CD8+_TIMER	0.00323636	-0.328724
ACC	ENSG00000237399	PITRM1-AS1	B cell plasma_CIBERSORT	0.00284784	0.331432
ACC	ENSG00000237399	PITRM1-AS1	T cell CD4+ naive_CIBERSORT	0.000411161	0.387968
ACC	ENSG00000237399	PITRM1-AS1	T cell CD4+ naive_CIBERSORT-ABS	0.000394096	0.389099
ACC	ENSG00000237399	PITRM1-AS1	T cell CD4+ memory resting_CIBERSORT-ABS	0.000490925	-0.383193
ACC	ENSG00000237399	PITRM1-AS1	Macrophage M2_CIBERSORT-ABS	0.00172605	-0.348856
ACC	ENSG00000237399	PITRM1-AS1	T cell CD8+_MCPCOUNTER	0.0058243	-0.307587
ACC	ENSG00000237399	PITRM1-AS1	cytotoxicity score_MCPCOUNTER	0.00100985	-0.365093
ACC	ENSG00000237399	PITRM1-AS1	Monocyte_MCPCOUNTER	0.00395188	-0.322055
ACC	ENSG00000237399	PITRM1-AS1	Macrophage/Monocyte_MCPCOUNTER	0.00395188	-0.322055
ACC	ENSG00000237399	PITRM1-AS1	Myeloid dendritic cell_MCPCOUNTER	0.000288135	-0.400243
ACC	ENSG00000237399	PITRM1-AS1	Neutrophil_MCPCOUNTER	0.00210563	0.342624
ACC	ENSG00000237399	PITRM1-AS1	T cell CD4+ naive_XCELL	0.000631504	-0.376285
ACC	ENSG00000237399	PITRM1-AS1	T cell CD8+ central memory_XCELL	0.00514448	-0.311862
ACC	ENSG00000237399	PITRM1-AS1	Myeloid dendritic cell_XCELL	7.51e-05	-0.430445
ACC	ENSG00000237399	PITRM1-AS1	Endothelial cell_XCELL	0.000199516	-0.406728
ACC	ENSG00000237399	PITRM1-AS1	Hematopoietic stem cell_XCELL	2.49e-05	-0.455249
ACC	ENSG00000237399	PITRM1-AS1	Macrophage_XCELL	0.000547053	-0.380241
ACC	ENSG00000237399	PITRM1-AS1	Macrophage M1_XCELL	0.000969519	-0.364163
ACC	ENSG00000237399	PITRM1-AS1	Macrophage M2_XCELL	0.00217838	-0.339903
ACC	ENSG00000237399	PITRM1-AS1	Monocyte_XCELL	0.00250971	-0.335457
ACC	ENSG00000237399	PITRM1-AS1	Plasmacytoid dendritic cell_XCELL	0.00180027	-0.345789
ACC	ENSG00000237399	PITRM1-AS1	B cell plasma_XCELL	0.000780505	0.370353
ACC	ENSG00000237399	PITRM1-AS1	immune score_XCELL	0.000819679	-0.371203
ACC	ENSG00000237399	PITRM1-AS1	stroma score_XCELL	0.00161444	-0.350925
ACC	ENSG00000237399	PITRM1-AS1	microenvironment score_XCELL	8.7e-05	-0.430721
ACC	ENSG00000237399	PITRM1-AS1	Macrophage_EPIC	0.000496476	-0.385443
ACC	ENSG00000238121	LINC00426	B cell_TIMER	0.000234298	0.402654
ACC	ENSG00000238121	LINC00426	T cell CD8+_TIMER	3.46e-05	0.448058
ACC	ENSG00000238121	LINC00426	Macrophage_TIMER	2.42e-09	0.609957
ACC	ENSG00000238121	LINC00426	Myeloid dendritic cell_TIMER	0.0031432	0.328253
ACC	ENSG00000238121	LINC00426	B cell plasma_CIBERSORT	0.00314541	-0.32823
ACC	ENSG00000238121	LINC00426	T cell CD8+_CIBERSORT	7.44e-07	0.523435
ACC	ENSG00000238121	LINC00426	T cell CD4+ naive_CIBERSORT	0.000130469	-0.417254
ACC	ENSG00000238121	LINC00426	T cell gamma delta_CIBERSORT	3.46e-05	0.448059
ACC	ENSG00000238121	LINC00426	Macrophage M1_CIBERSORT	1.31e-05	0.468854
ACC	ENSG00000238121	LINC00426	Myeloid dendritic cell resting_CIBERSORT	0.000733722	0.372096
ACC	ENSG00000238121	LINC00426	Myeloid dendritic cell activated_CIBERSORT	0.000114249	-0.420474
ACC	ENSG00000238121	LINC00426	Eosinophil_CIBERSORT	0.00623387	-0.305221
ACC	ENSG00000238121	LINC00426	T cell CD8+_CIBERSORT-ABS	2.84e-13	0.708355
ACC	ENSG00000238121	LINC00426	T cell CD4+ naive_CIBERSORT-ABS	0.000129865	-0.417368
ACC	ENSG00000238121	LINC00426	T cell CD4+ memory resting_CIBERSORT-ABS	0.000377848	0.390218
ACC	ENSG00000238121	LINC00426	T cell follicular helper_CIBERSORT-ABS	0.000734642	0.37206
ACC	ENSG00000238121	LINC00426	T cell gamma delta_CIBERSORT-ABS	2.21e-05	0.457824
ACC	ENSG00000238121	LINC00426	NK cell activated_CIBERSORT-ABS	2.45e-06	0.501924
ACC	ENSG00000238121	LINC00426	Macrophage M1_CIBERSORT-ABS	1.2e-07	0.553738
ACC	ENSG00000238121	LINC00426	Macrophage M2_CIBERSORT-ABS	2.74e-11	0.66325
ACC	ENSG00000238121	LINC00426	Myeloid dendritic cell resting_CIBERSORT-ABS	0.000689842	0.373824
ACC	ENSG00000238121	LINC00426	Myeloid dendritic cell activated_CIBERSORT-ABS	0.00362139	-0.323632
ACC	ENSG00000238121	LINC00426	Macrophage M1_QUANTISEQ	0.000892041	0.366555
ACC	ENSG00000238121	LINC00426	Macrophage M2_QUANTISEQ	5.34e-05	0.438322
ACC	ENSG00000238121	LINC00426	T cell CD8+_QUANTISEQ	5.25e-06	0.487303
ACC	ENSG00000238121	LINC00426	uncharacterized cell_QUANTISEQ	1.55e-05	-0.465368
ACC	ENSG00000238121	LINC00426	T cell CD8+_MCPCOUNTER	3.89e-14	0.725635
ACC	ENSG00000238121	LINC00426	cytotoxicity score_MCPCOUNTER	5.46e-10	0.628801
ACC	ENSG00000238121	LINC00426	NK cell_MCPCOUNTER	2.38e-05	0.456287
ACC	ENSG00000238121	LINC00426	Monocyte_MCPCOUNTER	5.69e-13	0.701984
ACC	ENSG00000238121	LINC00426	Macrophage/Monocyte_MCPCOUNTER	5.69e-13	0.701984
ACC	ENSG00000238121	LINC00426	Myeloid dendritic cell_MCPCOUNTER	1.72e-10	0.642629
ACC	ENSG00000238121	LINC00426	Myeloid dendritic cell activated_XCELL	0.000112632	0.420818
ACC	ENSG00000238121	LINC00426	T cell CD4+ memory_XCELL	0.000574959	0.378876
ACC	ENSG00000238121	LINC00426	T cell CD4+ naive_XCELL	4.17e-05	0.4439
ACC	ENSG00000238121	LINC00426	T cell CD4+ effector memory_XCELL	0.000589359	0.378194
ACC	ENSG00000238121	LINC00426	T cell CD8+_XCELL	5.89e-09	0.598037
ACC	ENSG00000238121	LINC00426	T cell CD8+ central memory_XCELL	6.82e-10	0.626068
ACC	ENSG00000238121	LINC00426	Myeloid dendritic cell_XCELL	3.4e-10	0.634545
ACC	ENSG00000238121	LINC00426	Endothelial cell_XCELL	0.00144166	0.35251
ACC	ENSG00000238121	LINC00426	Macrophage_XCELL	6.99e-06	0.481664
ACC	ENSG00000238121	LINC00426	Macrophage M1_XCELL	0.00131513	0.355247
ACC	ENSG00000238121	LINC00426	Macrophage M2_XCELL	2.49e-07	0.541991
ACC	ENSG00000238121	LINC00426	Monocyte_XCELL	2e-08	0.580862
ACC	ENSG00000238121	LINC00426	T cell NK_XCELL	1.14e-05	0.47182
ACC	ENSG00000238121	LINC00426	Plasmacytoid dendritic cell_XCELL	6.33e-05	0.434398
ACC	ENSG00000238121	LINC00426	T cell CD4+ Th1_XCELL	0.00288407	-0.331027
ACC	ENSG00000238121	LINC00426	T cell regulatory (Tregs)_XCELL	1.72e-05	0.463231
ACC	ENSG00000238121	LINC00426	immune score_XCELL	4.2e-11	0.658576
ACC	ENSG00000238121	LINC00426	microenvironment score_XCELL	3.57e-09	0.604796
ACC	ENSG00000238121	LINC00426	Endothelial cell_EPIC	0.00688713	0.301716
ACC	ENSG00000238121	LINC00426	Macrophage_EPIC	4e-05	0.444869
ACC	ENSG00000239569	KMT2E-AS1	T cell follicular helper_CIBERSORT	0.00682124	0.302056
ACC	ENSG00000239569	KMT2E-AS1	T cell regulatory (Tregs)_QUANTISEQ	0.00279324	-0.332052
ACC	ENSG00000239569	KMT2E-AS1	Endothelial cell_MCPCOUNTER	0.00186191	-0.346495
ACC	ENSG00000239569	KMT2E-AS1	Common lymphoid progenitor_XCELL	0.000883255	-0.366838
ACC	ENSG00000239569	KMT2E-AS1	T cell CD4+ Th1_XCELL	0.00446225	0.316687
ACC	ENSG00000239569	KMT2E-AS1	T cell CD4+_EPIC	2.96e-05	-0.456037
ACC	ENSG00000239569	KMT2E-AS1	NK cell_EPIC	0.00168948	0.347726
ACC	ENSG00000240288	GHRLOS	T cell CD4+ central memory_XCELL	0.00554628	0.309279
ACC	ENSG00000240288	GHRLOS	T cell CD4+_EPIC	0.000474759	-0.386685
ACC	ENSG00000240990	HOXA11-AS	B cell_TIMER	0.00601684	-0.306457
ACC	ENSG00000240990	HOXA11-AS	T cell CD8+_TIMER	0.00279085	-0.33208
ACC	ENSG00000240990	HOXA11-AS	Myeloid dendritic cell_TIMER	0.000961291	-0.364409
ACC	ENSG00000240990	HOXA11-AS	T cell CD8+_CIBERSORT	0.000425754	-0.387034
ACC	ENSG00000240990	HOXA11-AS	T cell CD4+ naive_CIBERSORT	0.00168951	0.347725
ACC	ENSG00000240990	HOXA11-AS	Macrophage M0_CIBERSORT	0.00106942	0.361323
ACC	ENSG00000240990	HOXA11-AS	Eosinophil_CIBERSORT	0.00515921	0.311764
ACC	ENSG00000240990	HOXA11-AS	T cell CD8+_CIBERSORT-ABS	6.59e-05	-0.43348
ACC	ENSG00000240990	HOXA11-AS	T cell CD4+ naive_CIBERSORT-ABS	0.00186487	0.344709
ACC	ENSG00000240990	HOXA11-AS	T cell CD4+ memory resting_CIBERSORT-ABS	0.00142048	-0.352953
ACC	ENSG00000240990	HOXA11-AS	NK cell activated_CIBERSORT-ABS	0.00628481	-0.304936
ACC	ENSG00000240990	HOXA11-AS	Macrophage M0_CIBERSORT-ABS	0.00134412	0.3546
ACC	ENSG00000240990	HOXA11-AS	Macrophage M2_CIBERSORT-ABS	0.000737707	-0.371943
ACC	ENSG00000240990	HOXA11-AS	Eosinophil_CIBERSORT-ABS	0.00630848	0.304805
ACC	ENSG00000240990	HOXA11-AS	Macrophage M2_QUANTISEQ	0.000171687	-0.410491
ACC	ENSG00000240990	HOXA11-AS	T cell CD8+_MCPCOUNTER	9.02e-06	-0.47653
ACC	ENSG00000240990	HOXA11-AS	cytotoxicity score_MCPCOUNTER	3.66e-06	-0.494297
ACC	ENSG00000240990	HOXA11-AS	NK cell_MCPCOUNTER	0.00163707	-0.348682
ACC	ENSG00000240990	HOXA11-AS	Monocyte_MCPCOUNTER	2.73e-06	-0.499848
ACC	ENSG00000240990	HOXA11-AS	Macrophage/Monocyte_MCPCOUNTER	2.73e-06	-0.499848
ACC	ENSG00000240990	HOXA11-AS	Myeloid dendritic cell_MCPCOUNTER	3.09e-05	-0.450575
ACC	ENSG00000240990	HOXA11-AS	T cell CD4+ naive_XCELL	0.00030245	-0.39607
ACC	ENSG00000240990	HOXA11-AS	T cell CD8+_XCELL	3.97e-06	-0.492713
ACC	ENSG00000240990	HOXA11-AS	T cell CD8+ central memory_XCELL	2.43e-05	-0.455792
ACC	ENSG00000240990	HOXA11-AS	Common myeloid progenitor_XCELL	0.00241323	-0.336694
ACC	ENSG00000240990	HOXA11-AS	Myeloid dendritic cell_XCELL	0.000824548	-0.368798
ACC	ENSG00000240990	HOXA11-AS	Endothelial cell_XCELL	0.000168118	-0.411014
ACC	ENSG00000240990	HOXA11-AS	Cancer associated fibroblast_XCELL	0.00423679	-0.318427
ACC	ENSG00000240990	HOXA11-AS	Monocyte_XCELL	0.00100771	-0.363047
ACC	ENSG00000240990	HOXA11-AS	T cell NK_XCELL	1.39e-05	-0.467604
ACC	ENSG00000240990	HOXA11-AS	T cell regulatory (Tregs)_XCELL	0.00098925	-0.363582
ACC	ENSG00000240990	HOXA11-AS	immune score_XCELL	0.000871139	-0.367233
ACC	ENSG00000240990	HOXA11-AS	stroma score_XCELL	3.56e-05	-0.447435
ACC	ENSG00000240990	HOXA11-AS	microenvironment score_XCELL	1.27e-06	-0.513943
ACC	ENSG00000240990	HOXA11-AS	B cell_EPIC	0.00429469	-0.317972
ACC	ENSG00000241769	LINC00893	Mast cell_XCELL	0.00391297	0.321075
ACC	ENSG00000241769	LINC00893	T cell regulatory (Tregs)_XCELL	0.0023156	0.337992
ACC	ENSG00000242125	SNHG3	T cell CD4+ memory resting_CIBERSORT-ABS	0.00368219	-0.323084
ACC	ENSG00000242125	SNHG3	Monocyte_CIBERSORT-ABS	0.00304205	-0.329311
ACC	ENSG00000242125	SNHG3	T cell CD4+ (non-regulatory)_QUANTISEQ	2.06e-05	-0.459315
ACC	ENSG00000242125	SNHG3	T cell CD4+ Th1_XCELL	1.2e-05	0.47067
ACC	ENSG00000242125	SNHG3	B cell_EPIC	1.88e-06	-0.513413
ACC	ENSG00000242125	SNHG3	T cell CD4+_EPIC	0.000163055	-0.415068
ACC	ENSG00000242125	SNHG3	T cell CD8+_EPIC	0.000439325	-0.388827
ACC	ENSG00000242125	SNHG3	NK cell_EPIC	0.00322701	0.3274
ACC	ENSG00000244578	LINC01391	T cell CD8+_TIMER	0.00456122	-0.315948
ACC	ENSG00000244578	LINC01391	Macrophage_TIMER	0.00514613	-0.311851
ACC	ENSG00000244578	LINC01391	Macrophage M0_CIBERSORT	0.00114939	0.359218
ACC	ENSG00000244578	LINC01391	NK cell activated_CIBERSORT-ABS	0.00122443	-0.35736
ACC	ENSG00000244578	LINC01391	Macrophage M0_CIBERSORT-ABS	0.00175542	0.34656
ACC	ENSG00000244578	LINC01391	B cell_QUANTISEQ	0.00358144	0.323996
ACC	ENSG00000244578	LINC01391	T cell CD4+ (non-regulatory)_QUANTISEQ	0.00400218	-0.320326
ACC	ENSG00000244578	LINC01391	cytotoxicity score_MCPCOUNTER	0.0010046	-0.363137
ACC	ENSG00000244578	LINC01391	NK cell_MCPCOUNTER	0.00268116	-0.333359
ACC	ENSG00000244578	LINC01391	Monocyte_MCPCOUNTER	0.000519	-0.38168
ACC	ENSG00000244578	LINC01391	Macrophage/Monocyte_MCPCOUNTER	0.000519	-0.38168
ACC	ENSG00000244578	LINC01391	Myeloid dendritic cell_MCPCOUNTER	0.00393136	-0.320919
ACC	ENSG00000244578	LINC01391	Macrophage_XCELL	0.00634459	-0.304605
ACC	ENSG00000244578	LINC01391	Macrophage M2_XCELL	0.00232148	-0.337913
ACC	ENSG00000244578	LINC01391	Monocyte_XCELL	0.00367764	-0.323125
ACC	ENSG00000244578	LINC01391	Neutrophil_XCELL	0.00607758	-0.306107
ACC	ENSG00000244578	LINC01391	T cell NK_XCELL	0.00642108	-0.304185
ACC	ENSG00000244578	LINC01391	immune score_XCELL	0.000178289	-0.40955
ACC	ENSG00000244578	LINC01391	microenvironment score_XCELL	0.000927507	-0.365438
ACC	ENSG00000244578	LINC01391	B cell_EPIC	0.004533	-0.316157
ACC	ENSG00000244625	MIATNB	B cell plasma_CIBERSORT-ABS	0.00645313	0.30401
ACC	ENSG00000244625	MIATNB	B cell memory_XCELL	0.00292859	0.330535
ACC	ENSG00000244879	GABPB1-AS1	Endothelial cell_XCELL	0.00662714	-0.303075
ACC	ENSG00000244879	GABPB1-AS1	T cell CD4+ Th1_XCELL	0.00328744	0.326797
ACC	ENSG00000244879	GABPB1-AS1	T cell CD4+_EPIC	0.00736939	-0.300292
ACC	ENSG00000244879	GABPB1-AS1	T cell CD8+_EPIC	0.00456344	0.317162
ACC	ENSG00000245248	USP2-AS1	T cell CD8+_TIMER	0.00449277	0.316458
ACC	ENSG00000245248	USP2-AS1	B cell_QUANTISEQ	0.00397989	-0.320512
ACC	ENSG00000245248	USP2-AS1	Myeloid dendritic cell_MCPCOUNTER	0.000132531	0.416872
ACC	ENSG00000245248	USP2-AS1	Endothelial cell_XCELL	0.00188751	0.344339
ACC	ENSG00000245248	USP2-AS1	B cell plasma_XCELL	4.29e-05	-0.443304
ACC	ENSG00000245248	USP2-AS1	Macrophage_EPIC	0.00010531	0.422434
ACC	ENSG00000245275	SAP30L-AS1	Common lymphoid progenitor_XCELL	0.00100501	0.363125
ACC	ENSG00000245526	LINC00461	B cell_TIMER	0.00147012	-0.351925
ACC	ENSG00000245526	LINC00461	Macrophage_TIMER	4.59e-05	-0.441778
ACC	ENSG00000245526	LINC00461	T cell CD8+_CIBERSORT	0.00346845	-0.325047
ACC	ENSG00000245526	LINC00461	Myeloid dendritic cell resting_CIBERSORT	0.00255091	-0.334941
ACC	ENSG00000245526	LINC00461	Myeloid dendritic cell activated_CIBERSORT	0.00435301	0.31752
ACC	ENSG00000245526	LINC00461	T cell CD8+_CIBERSORT-ABS	0.000255356	-0.40045
ACC	ENSG00000245526	LINC00461	Macrophage M2_CIBERSORT-ABS	0.00438728	-0.317257
ACC	ENSG00000245526	LINC00461	Myeloid dendritic cell resting_CIBERSORT-ABS	0.0024762	-0.335881
ACC	ENSG00000245526	LINC00461	Macrophage M2_QUANTISEQ	6.3e-05	-0.434542
ACC	ENSG00000245526	LINC00461	T cell CD8+_QUANTISEQ	0.00577908	-0.307858
ACC	ENSG00000245526	LINC00461	T cell regulatory (Tregs)_QUANTISEQ	1.85e-05	-0.461613
ACC	ENSG00000245526	LINC00461	T cell_MCPCOUNTER	0.0020301	-0.342093
ACC	ENSG00000245526	LINC00461	T cell CD8+_MCPCOUNTER	0.000327198	-0.394015
ACC	ENSG00000245526	LINC00461	cytotoxicity score_MCPCOUNTER	0.0037533	-0.322453
ACC	ENSG00000245526	LINC00461	Monocyte_MCPCOUNTER	5.08e-06	-0.487937
ACC	ENSG00000245526	LINC00461	Macrophage/Monocyte_MCPCOUNTER	5.08e-06	-0.487937
ACC	ENSG00000245526	LINC00461	T cell CD4+ memory_XCELL	0.00154068	-0.350516
ACC	ENSG00000245526	LINC00461	T cell CD4+ effector memory_XCELL	0.00542485	-0.310042
ACC	ENSG00000245526	LINC00461	T cell CD8+_XCELL	2.06e-05	-0.459358
ACC	ENSG00000245526	LINC00461	T cell CD8+ central memory_XCELL	0.00177957	-0.346143
ACC	ENSG00000245526	LINC00461	Common myeloid progenitor_XCELL	0.000254438	-0.400542
ACC	ENSG00000245526	LINC00461	Myeloid dendritic cell_XCELL	0.000225098	-0.403674
ACC	ENSG00000245526	LINC00461	Macrophage M2_XCELL	0.00172164	-0.347152
ACC	ENSG00000245526	LINC00461	Mast cell_XCELL	0.00169164	-0.347687
ACC	ENSG00000245526	LINC00461	Monocyte_XCELL	0.00035885	-0.391584
ACC	ENSG00000245526	LINC00461	T cell NK_XCELL	0.00571732	-0.30823
ACC	ENSG00000245526	LINC00461	T cell CD4+ Th1_XCELL	0.00346484	0.325082
ACC	ENSG00000245526	LINC00461	T cell regulatory (Tregs)_XCELL	8.92e-06	-0.47675
ACC	ENSG00000245526	LINC00461	immune score_XCELL	9.26e-05	-0.425505
ACC	ENSG00000245526	LINC00461	microenvironment score_XCELL	0.000104151	-0.4227
ACC	ENSG00000245526	LINC00461	uncharacterized cell_EPIC	0.00246744	0.335993
ACC	ENSG00000245910	SNHG6	T cell follicular helper_CIBERSORT	0.00247576	0.335887
ACC	ENSG00000245910	SNHG6	T cell CD4+ memory resting_CIBERSORT-ABS	0.00155421	-0.350252
ACC	ENSG00000245910	SNHG6	Myeloid dendritic cell activated_XCELL	0.00459613	0.315691
ACC	ENSG00000245910	SNHG6	Common lymphoid progenitor_XCELL	0.00383309	-0.321758
ACC	ENSG00000245910	SNHG6	T cell CD4+ Th1_XCELL	0.00152661	0.350792
ACC	ENSG00000245910	SNHG6	B cell_EPIC	0.00186336	-0.34647
ACC	ENSG00000245910	SNHG6	T cell CD4+_EPIC	7.07e-06	-0.486977
ACC	ENSG00000245910	SNHG6	NK cell_EPIC	0.00470158	0.314924
ACC	ENSG00000246228	CASC8	T cell follicular helper_CIBERSORT	0.000102071	0.423183
ACC	ENSG00000246228	CASC8	Macrophage M2_CIBERSORT	0.00142594	-0.352838
ACC	ENSG00000246228	CASC8	Myeloid dendritic cell activated_CIBERSORT	0.00299371	0.329827
ACC	ENSG00000246228	CASC8	Mast cell activated_CIBERSORT	2.58e-05	-0.454493
ACC	ENSG00000246228	CASC8	T cell follicular helper_CIBERSORT-ABS	0.00142308	0.352898
ACC	ENSG00000246228	CASC8	Myeloid dendritic cell activated_CIBERSORT-ABS	0.00103175	0.362364
ACC	ENSG00000246228	CASC8	Mast cell activated_CIBERSORT-ABS	2.46e-05	-0.455548
ACC	ENSG00000246228	CASC8	Macrophage M2_QUANTISEQ	8.12e-05	-0.428604
ACC	ENSG00000246228	CASC8	NK cell_QUANTISEQ	0.000380192	-0.390054
ACC	ENSG00000246228	CASC8	Myeloid dendritic cell_QUANTISEQ	0.00281183	0.33184
ACC	ENSG00000246228	CASC8	T cell CD8+_MCPCOUNTER	0.00559608	-0.308971
ACC	ENSG00000246228	CASC8	Myeloid dendritic cell_MCPCOUNTER	0.00132151	-0.355104
ACC	ENSG00000246228	CASC8	T cell CD8+_XCELL	0.00398561	-0.320464
ACC	ENSG00000246228	CASC8	Myeloid dendritic cell_XCELL	0.00624055	-0.305184
ACC	ENSG00000246228	CASC8	Cancer associated fibroblast_XCELL	0.00170764	-0.347401
ACC	ENSG00000246228	CASC8	Mast cell_XCELL	0.00146235	-0.352083
ACC	ENSG00000246228	CASC8	Monocyte_XCELL	0.00375148	-0.322469
ACC	ENSG00000246228	CASC8	T cell CD4+ Th1_XCELL	0.00564757	0.308654
ACC	ENSG00000246228	CASC8	T cell CD4+ Th2_XCELL	0.000652068	0.375394
ACC	ENSG00000246228	CASC8	stroma score_XCELL	0.00047403	-0.384141
ACC	ENSG00000246228	CASC8	microenvironment score_XCELL	0.0019361	-0.343557
ACC	ENSG00000247095	MIR210HG	T cell CD8+_TIMER	0.00188816	-0.346056
ACC	ENSG00000247095	MIR210HG	Macrophage M0_CIBERSORT	0.00579996	0.307733
ACC	ENSG00000247095	MIR210HG	Macrophage M1_CIBERSORT	0.000117162	-0.419866
ACC	ENSG00000247095	MIR210HG	T cell CD8+_CIBERSORT-ABS	0.00388559	-0.321307
ACC	ENSG00000247095	MIR210HG	Macrophage M1_CIBERSORT-ABS	6.61e-05	-0.433422
ACC	ENSG00000247095	MIR210HG	Macrophage M2_CIBERSORT-ABS	0.000301044	-0.399075
ACC	ENSG00000247095	MIR210HG	T cell CD8+_QUANTISEQ	0.00418295	-0.318854
ACC	ENSG00000247095	MIR210HG	T cell CD8+_MCPCOUNTER	0.00014558	-0.414572
ACC	ENSG00000247095	MIR210HG	Myeloid dendritic cell_MCPCOUNTER	0.000844071	-0.370351
ACC	ENSG00000247095	MIR210HG	T cell CD4+ effector memory_XCELL	0.00266314	-0.333574
ACC	ENSG00000247095	MIR210HG	T cell CD8+_XCELL	0.00215847	-0.340189
ACC	ENSG00000247095	MIR210HG	T cell CD8+ central memory_XCELL	0.000161526	-0.412006
ACC	ENSG00000247095	MIR210HG	Myeloid dendritic cell_XCELL	0.00112373	-0.359878
ACC	ENSG00000247095	MIR210HG	Endothelial cell_XCELL	0.000724444	-0.372453
ACC	ENSG00000247095	MIR210HG	Hematopoietic stem cell_XCELL	4.47e-05	-0.442359
ACC	ENSG00000247095	MIR210HG	T cell CD4+ Th1_XCELL	0.000103709	0.422802
ACC	ENSG00000247095	MIR210HG	immune score_XCELL	0.00325309	-0.328554
ACC	ENSG00000247095	MIR210HG	stroma score_XCELL	0.00462212	-0.316723
ACC	ENSG00000247095	MIR210HG	microenvironment score_XCELL	0.000710706	-0.375316
ACC	ENSG00000247095	MIR210HG	B cell_EPIC	0.00149272	-0.353335
ACC	ENSG00000247095	MIR210HG	NK cell_EPIC	0.000711535	0.372957
ACC	ENSG00000247157	LINC01252	B cell_TIMER	0.00512349	-0.313169
ACC	ENSG00000247157	LINC01252	Macrophage M1_QUANTISEQ	0.00593227	-0.30695
ACC	ENSG00000247157	LINC01252	Monocyte_QUANTISEQ	0.000146038	0.414495
ACC	ENSG00000247157	LINC01252	Neutrophil_QUANTISEQ	0.0010701	-0.361304
ACC	ENSG00000247157	LINC01252	Myeloid dendritic cell_QUANTISEQ	0.0060966	-0.305998
ACC	ENSG00000247157	LINC01252	Monocyte_MCPCOUNTER	0.00659456	-0.304284
ACC	ENSG00000247157	LINC01252	Macrophage/Monocyte_MCPCOUNTER	0.00659456	-0.304284
ACC	ENSG00000247157	LINC01252	Cancer associated fibroblast_MCPCOUNTER	0.00556734	-0.310273
ACC	ENSG00000247240	UBL7-AS1	NK cell activated_CIBERSORT-ABS	0.0023555	0.337456
ACC	ENSG00000247240	UBL7-AS1	B cell_MCPCOUNTER	0.00346754	0.326436
ACC	ENSG00000247240	UBL7-AS1	T cell CD4+ central memory_XCELL	0.00305934	-0.329128
ACC	ENSG00000247240	UBL7-AS1	Common lymphoid progenitor_XCELL	5.04e-05	0.439651
ACC	ENSG00000247556	OIP5-AS1	Macrophage M1_CIBERSORT	0.00229607	-0.338258
ACC	ENSG00000247556	OIP5-AS1	Macrophage M1_CIBERSORT-ABS	0.000983935	-0.363737
ACC	ENSG00000247556	OIP5-AS1	B cell_QUANTISEQ	0.00348788	0.324865
ACC	ENSG00000247556	OIP5-AS1	T cell NK_XCELL	0.000807387	-0.371641
ACC	ENSG00000247556	OIP5-AS1	B cell plasma_XCELL	0.00328497	0.326821
ACC	ENSG00000247572	CKMT2-AS1	B cell_TIMER	0.00499908	-0.314021
ACC	ENSG00000247572	CKMT2-AS1	Eosinophil_CIBERSORT	0.00570595	-0.308299
ACC	ENSG00000247572	CKMT2-AS1	Eosinophil_CIBERSORT-ABS	0.00482707	-0.314031
ACC	ENSG00000247572	CKMT2-AS1	Myeloid dendritic cell_QUANTISEQ	0.000440326	-0.38613
ACC	ENSG00000247572	CKMT2-AS1	Plasmacytoid dendritic cell_XCELL	0.000733854	-0.372091
ACC	ENSG00000247708	STX18-AS1	T cell regulatory (Tregs)_CIBERSORT	0.00177544	-0.346214
ACC	ENSG00000247708	STX18-AS1	T cell regulatory (Tregs)_CIBERSORT-ABS	0.0013424	-0.354638
ACC	ENSG00000247708	STX18-AS1	Common lymphoid progenitor_XCELL	0.000343723	0.39272
ACC	ENSG00000247708	STX18-AS1	Myeloid dendritic cell_XCELL	0.000358095	-0.39164
ACC	ENSG00000247708	STX18-AS1	Endothelial cell_XCELL	0.00144373	-0.352467
ACC	ENSG00000247708	STX18-AS1	Macrophage M1_XCELL	0.00331502	-0.326525
ACC	ENSG00000247708	STX18-AS1	Monocyte_XCELL	0.00526262	-0.311084
ACC	ENSG00000247708	STX18-AS1	Plasmacytoid dendritic cell_XCELL	1.51e-05	-0.465985
ACC	ENSG00000247708	STX18-AS1	microenvironment score_XCELL	0.00210726	-0.3426
ACC	ENSG00000247708	STX18-AS1	Macrophage_EPIC	0.000167311	-0.414411
ACC	ENSG00000247708	STX18-AS1	NK cell_EPIC	2.11e-05	-0.458876
ACC	ENSG00000247809	NR2F2-AS1	Cancer associated fibroblast_EPIC	0.000457532	0.387707
ACC	ENSG00000247828	TMEM161B-AS1	B cell_TIMER	0.000190359	-0.4111
ACC	ENSG00000247828	TMEM161B-AS1	Monocyte_QUANTISEQ	0.00171559	0.34726
ACC	ENSG00000247950	SEC24B-AS1	Endothelial cell_MCPCOUNTER	0.00221669	-0.340993
ACC	ENSG00000247950	SEC24B-AS1	T cell CD4+ naive_XCELL	0.00208234	0.341305
ACC	ENSG00000248019	FAM13A-AS1	T cell CD8+_CIBERSORT	0.00609549	0.306005
ACC	ENSG00000248019	FAM13A-AS1	Mast cell activated_CIBERSORT	6.64e-05	0.433292
ACC	ENSG00000248019	FAM13A-AS1	Eosinophil_CIBERSORT	0.00176627	-0.346372
ACC	ENSG00000248019	FAM13A-AS1	Mast cell activated_CIBERSORT-ABS	0.000190981	0.407828
ACC	ENSG00000248019	FAM13A-AS1	Eosinophil_CIBERSORT-ABS	0.00166725	-0.348128
ACC	ENSG00000248019	FAM13A-AS1	Myeloid dendritic cell_QUANTISEQ	0.000211174	-0.405295
ACC	ENSG00000248019	FAM13A-AS1	T cell CD8+_XCELL	0.00362992	0.323554
ACC	ENSG00000248019	FAM13A-AS1	Cancer associated fibroblast_XCELL	0.00184287	0.345073
ACC	ENSG00000248019	FAM13A-AS1	T cell NK_XCELL	0.00623063	0.306305
ACC	ENSG00000248049	UBA6-AS1	B cell_QUANTISEQ	0.000541969	-0.380497
ACC	ENSG00000248049	UBA6-AS1	Monocyte_QUANTISEQ	0.0028012	0.331961
ACC	ENSG00000248049	UBA6-AS1	Neutrophil_QUANTISEQ	0.000913389	-0.365878
ACC	ENSG00000248049	UBA6-AS1	T cell CD4+ (non-regulatory)_QUANTISEQ	5.21e-05	0.438893
ACC	ENSG00000248049	UBA6-AS1	Myeloid dendritic cell_QUANTISEQ	0.00232189	-0.337907
ACC	ENSG00000248049	UBA6-AS1	Plasmacytoid dendritic cell_XCELL	0.0043097	-0.317855
ACC	ENSG00000248092	NNT-AS1	T cell CD4+ naive_XCELL	0.00329983	0.326674
ACC	ENSG00000248092	NNT-AS1	T cell CD4+ effector memory_XCELL	0.00500806	0.312779
ACC	ENSG00000248092	NNT-AS1	T cell CD4+ Th1_XCELL	0.00128192	-0.356005
ACC	ENSG00000248092	NNT-AS1	B cell_EPIC	0.000192345	0.410833
ACC	ENSG00000248092	NNT-AS1	Cancer associated fibroblast_EPIC	0.000207188	-0.408909
ACC	ENSG00000248441	LINC01197	T cell CD8+_CIBERSORT	0.00432604	0.317728
ACC	ENSG00000248441	LINC01197	Macrophage M1_CIBERSORT	5.57e-06	0.486138
ACC	ENSG00000248441	LINC01197	Myeloid dendritic cell activated_CIBERSORT	0.00127968	-0.356057
ACC	ENSG00000248441	LINC01197	T cell CD8+_CIBERSORT-ABS	4.81e-05	0.44071
ACC	ENSG00000248441	LINC01197	T cell CD4+ memory resting_CIBERSORT-ABS	0.000992426	0.363489
ACC	ENSG00000248441	LINC01197	Macrophage M1_CIBERSORT-ABS	1.3e-06	0.513522
ACC	ENSG00000248441	LINC01197	Macrophage M2_CIBERSORT-ABS	2.08e-05	0.463948
ACC	ENSG00000248441	LINC01197	T cell CD8+_QUANTISEQ	0.00204813	0.341819
ACC	ENSG00000248441	LINC01197	T cell CD8+_MCPCOUNTER	5.17e-05	0.439049
ACC	ENSG00000248441	LINC01197	cytotoxicity score_MCPCOUNTER	0.00225947	0.340385
ACC	ENSG00000248441	LINC01197	NK cell_MCPCOUNTER	0.000852586	0.370058
ACC	ENSG00000248441	LINC01197	Monocyte_MCPCOUNTER	0.00186191	0.346495
ACC	ENSG00000248441	LINC01197	Macrophage/Monocyte_MCPCOUNTER	0.00186191	0.346495
ACC	ENSG00000248441	LINC01197	Myeloid dendritic cell_MCPCOUNTER	4.92e-06	0.494426
ACC	ENSG00000248441	LINC01197	Cancer associated fibroblast_MCPCOUNTER	1.3e-06	0.520448
ACC	ENSG00000248441	LINC01197	T cell CD8+ central memory_XCELL	0.00554955	0.309259
ACC	ENSG00000248441	LINC01197	Endothelial cell_XCELL	5.9e-06	0.485017
ACC	ENSG00000248441	LINC01197	Cancer associated fibroblast_XCELL	1.95e-07	0.545996
ACC	ENSG00000248441	LINC01197	Hematopoietic stem cell_XCELL	1.92e-11	0.667068
ACC	ENSG00000248441	LINC01197	Macrophage M2_XCELL	0.00124444	0.356882
ACC	ENSG00000248441	LINC01197	B cell plasma_XCELL	0.000843952	-0.368137
ACC	ENSG00000248441	LINC01197	stroma score_XCELL	0	0.671446
ACC	ENSG00000248441	LINC01197	microenvironment score_XCELL	1.06e-05	0.478457
ACC	ENSG00000248441	LINC01197	Cancer associated fibroblast_EPIC	0.00027879	0.40112
ACC	ENSG00000248698	LINC01085	B cell plasma_CIBERSORT-ABS	0.00570446	-0.308308
ACC	ENSG00000248698	LINC01085	B cell_QUANTISEQ	0.00170674	-0.347417
ACC	ENSG00000248698	LINC01085	Myeloid dendritic cell_QUANTISEQ	0.00394809	-0.320778
ACC	ENSG00000248698	LINC01085	T cell CD4+ naive_XCELL	0.00543904	0.309952
ACC	ENSG00000248698	LINC01085	Neutrophil_XCELL	0.00296329	-0.330156
ACC	ENSG00000249464	LINC01091	Macrophage M1_CIBERSORT-ABS	0.00155871	0.350165
ACC	ENSG00000249464	LINC01091	Macrophage M2_CIBERSORT-ABS	0.00177561	0.346211
ACC	ENSG00000249464	LINC01091	T cell CD8+_MCPCOUNTER	0.00190536	0.344049
ACC	ENSG00000249464	LINC01091	NK cell_MCPCOUNTER	0.00208638	0.341245
ACC	ENSG00000249464	LINC01091	Myeloid dendritic cell_MCPCOUNTER	0.00435427	0.31751
ACC	ENSG00000249464	LINC01091	Hematopoietic stem cell_XCELL	0.00200902	0.342415
ACC	ENSG00000249673	NOP14-AS1	B cell_TIMER	0.00234725	0.339167
ACC	ENSG00000249673	NOP14-AS1	Myeloid dendritic cell resting_CIBERSORT	0.0023077	0.3381
ACC	ENSG00000249673	NOP14-AS1	Myeloid dendritic cell resting_CIBERSORT-ABS	0.00231862	0.337951
ACC	ENSG00000249673	NOP14-AS1	Macrophage M2_QUANTISEQ	0.00499217	0.312887
ACC	ENSG00000249673	NOP14-AS1	Common lymphoid progenitor_XCELL	0.00287138	-0.331168
ACC	ENSG00000249786	EAF1-AS1	T cell regulatory (Tregs)_XCELL	0.00664854	0.302961
ACC	ENSG00000249859	PVT1	B cell_TIMER	0.00722814	-0.300002
ACC	ENSG00000249859	PVT1	T cell CD4+ memory resting_CIBERSORT-ABS	2.75e-05	-0.453083
ACC	ENSG00000249859	PVT1	Mast cell activated_CIBERSORT-ABS	0.00337781	-0.325913
ACC	ENSG00000249859	PVT1	Macrophage M2_QUANTISEQ	2.1e-07	-0.544794
ACC	ENSG00000249859	PVT1	Neutrophil_QUANTISEQ	0.00512761	-0.311974
ACC	ENSG00000249859	PVT1	NK cell_QUANTISEQ	0.00563039	-0.30876
ACC	ENSG00000249859	PVT1	T cell regulatory (Tregs)_QUANTISEQ	0.00037679	-0.390292
ACC	ENSG00000249859	PVT1	Myeloid dendritic cell_MCPCOUNTER	0.00570126	-0.308327
ACC	ENSG00000249859	PVT1	T cell CD4+ Th1_XCELL	2.2e-05	0.457993
ACC	ENSG00000249859	PVT1	T cell CD4+ Th2_XCELL	0.00340526	0.325649
ACC	ENSG00000249859	PVT1	T cell regulatory (Tregs)_XCELL	0.000217693	-0.404524
ACC	ENSG00000249859	PVT1	B cell_EPIC	7.35e-05	-0.43093
ACC	ENSG00000249859	PVT1	T cell CD4+_EPIC	0.000250056	-0.400988
ACC	ENSG00000249859	PVT1	NK cell_EPIC	0.0033548	0.326136
ACC	ENSG00000251022	THAP9-AS1	T cell CD8+_CIBERSORT	0.00489204	0.313577
ACC	ENSG00000251022	THAP9-AS1	T cell follicular helper_CIBERSORT	0.001968	0.343053
ACC	ENSG00000251022	THAP9-AS1	T cell follicular helper_CIBERSORT-ABS	0.0044755	0.316587
ACC	ENSG00000251022	THAP9-AS1	T cell CD4+ central memory_XCELL	0.00614501	0.305723
ACC	ENSG00000251396	LINC01301	Neutrophil_MCPCOUNTER	3.38e-05	0.448606
ACC	ENSG00000251396	LINC01301	Macrophage M1_XCELL	0.00362949	-0.323558
ACC	ENSG00000251442	LINC01094	B cell_TIMER	1.54e-05	0.470472
ACC	ENSG00000251442	LINC01094	Macrophage_TIMER	0	0.653603
ACC	ENSG00000251442	LINC01094	B cell naive_CIBERSORT	0.000483578	-0.383601
ACC	ENSG00000251442	LINC01094	B cell plasma_CIBERSORT	6.77e-08	-0.562682
ACC	ENSG00000251442	LINC01094	T cell CD4+ naive_CIBERSORT	0.000383354	-0.389834
ACC	ENSG00000251442	LINC01094	Macrophage M0_CIBERSORT	0.00137434	-0.353938
ACC	ENSG00000251442	LINC01094	Macrophage M2_CIBERSORT	2.45e-06	0.508301
ACC	ENSG00000251442	LINC01094	Myeloid dendritic cell activated_CIBERSORT	0.00101261	-0.362907
ACC	ENSG00000251442	LINC01094	T cell CD8+_CIBERSORT-ABS	2.78e-05	0.452884
ACC	ENSG00000251442	LINC01094	T cell CD4+ naive_CIBERSORT-ABS	0.000399993	-0.388703
ACC	ENSG00000251442	LINC01094	T cell CD4+ memory resting_CIBERSORT-ABS	8.07e-07	0.522005
ACC	ENSG00000251442	LINC01094	NK cell activated_CIBERSORT-ABS	0.000807311	0.369397
ACC	ENSG00000251442	LINC01094	Monocyte_CIBERSORT-ABS	0.00469313	0.314985
ACC	ENSG00000251442	LINC01094	Macrophage M0_CIBERSORT-ABS	0.00172211	-0.347144
ACC	ENSG00000251442	LINC01094	Macrophage M1_CIBERSORT-ABS	0.000860852	0.367572
ACC	ENSG00000251442	LINC01094	Macrophage M2_CIBERSORT-ABS	0	0.662463
ACC	ENSG00000251442	LINC01094	B cell_QUANTISEQ	0.000522903	-0.381476
ACC	ENSG00000251442	LINC01094	Macrophage M2_QUANTISEQ	4.09e-09	0.602991
ACC	ENSG00000251442	LINC01094	T cell CD8+_MCPCOUNTER	6.06e-06	0.484494
ACC	ENSG00000251442	LINC01094	cytotoxicity score_MCPCOUNTER	0.00302583	0.33094
ACC	ENSG00000251442	LINC01094	Monocyte_MCPCOUNTER	0	0.758763
ACC	ENSG00000251442	LINC01094	Macrophage/Monocyte_MCPCOUNTER	0	0.758763
ACC	ENSG00000251442	LINC01094	Myeloid dendritic cell_MCPCOUNTER	2.32e-06	0.509299
ACC	ENSG00000251442	LINC01094	Myeloid dendritic cell activated_XCELL	0.000369631	0.390801
ACC	ENSG00000251442	LINC01094	T cell CD4+ naive_XCELL	0.000644124	0.375735
ACC	ENSG00000251442	LINC01094	T cell CD4+ central memory_XCELL	0.00426853	-0.318177
ACC	ENSG00000251442	LINC01094	T cell CD8+_XCELL	0.000158452	0.412482
ACC	ENSG00000251442	LINC01094	T cell CD8+ central memory_XCELL	0.00049187	0.38314
ACC	ENSG00000251442	LINC01094	Myeloid dendritic cell_XCELL	3.05e-06	0.497794
ACC	ENSG00000251442	LINC01094	Endothelial cell_XCELL	0.00648196	0.303854
ACC	ENSG00000251442	LINC01094	Macrophage_XCELL	4.42e-10	0.631376
ACC	ENSG00000251442	LINC01094	Macrophage M1_XCELL	5.52e-06	0.48633
ACC	ENSG00000251442	LINC01094	Macrophage M2_XCELL	1.27e-07	0.552814
ACC	ENSG00000251442	LINC01094	Monocyte_XCELL	2.36e-09	0.610263
ACC	ENSG00000251442	LINC01094	T cell NK_XCELL	0.00196132	0.344864
ACC	ENSG00000251442	LINC01094	Plasmacytoid dendritic cell_XCELL	0.00602695	0.306399
ACC	ENSG00000251442	LINC01094	B cell plasma_XCELL	0.000201687	-0.406456
ACC	ENSG00000251442	LINC01094	T cell regulatory (Tregs)_XCELL	2.57e-06	0.501001
ACC	ENSG00000251442	LINC01094	immune score_XCELL	9.02e-08	0.567235
ACC	ENSG00000251442	LINC01094	microenvironment score_XCELL	2.62e-06	0.506962
ACC	ENSG00000251442	LINC01094	Macrophage_EPIC	0.00288306	0.332522
ACC	ENSG00000253405	EVX1-AS	T cell CD8+_TIMER	0.000395062	-0.389033
ACC	ENSG00000253405	EVX1-AS	Macrophage_TIMER	2.81e-06	-0.499297
ACC	ENSG00000253405	EVX1-AS	Macrophage M2_CIBERSORT-ABS	0.0050152	-0.312731
ACC	ENSG00000253405	EVX1-AS	B cell_QUANTISEQ	0.0067474	0.302441
ACC	ENSG00000253405	EVX1-AS	Macrophage M1_QUANTISEQ	0.0012655	-0.356386
ACC	ENSG00000253405	EVX1-AS	Macrophage M2_QUANTISEQ	0.00177958	-0.346143
ACC	ENSG00000253405	EVX1-AS	T cell CD8+_MCPCOUNTER	0.00175891	-0.346499
ACC	ENSG00000253405	EVX1-AS	cytotoxicity score_MCPCOUNTER	0.00491488	-0.313419
ACC	ENSG00000253405	EVX1-AS	Monocyte_MCPCOUNTER	0.000115352	-0.420242
ACC	ENSG00000253405	EVX1-AS	Macrophage/Monocyte_MCPCOUNTER	0.000115352	-0.420242
ACC	ENSG00000253405	EVX1-AS	Myeloid dendritic cell_MCPCOUNTER	6.4e-05	-0.434151
ACC	ENSG00000253405	EVX1-AS	T cell CD4+ naive_XCELL	0.00439109	-0.317227
ACC	ENSG00000253405	EVX1-AS	T cell CD4+ central memory_XCELL	8.05e-05	0.428815
ACC	ENSG00000253405	EVX1-AS	T cell CD8+ central memory_XCELL	0.0025637	-0.334783
ACC	ENSG00000253405	EVX1-AS	Myeloid dendritic cell_XCELL	0.00510256	-0.312141
ACC	ENSG00000253405	EVX1-AS	Endothelial cell_XCELL	5.68e-05	-0.436914
ACC	ENSG00000253405	EVX1-AS	Hematopoietic stem cell_XCELL	0.00691936	-0.301551
ACC	ENSG00000253405	EVX1-AS	Macrophage_XCELL	0.00365434	-0.323334
ACC	ENSG00000253405	EVX1-AS	Macrophage M2_XCELL	0.00192561	-0.343724
ACC	ENSG00000253405	EVX1-AS	Monocyte_XCELL	0.000352368	-0.392065
ACC	ENSG00000253405	EVX1-AS	T cell NK_XCELL	0.00620507	-0.305383
ACC	ENSG00000253405	EVX1-AS	immune score_XCELL	6.62e-05	-0.433365
ACC	ENSG00000253405	EVX1-AS	microenvironment score_XCELL	1.46e-05	-0.466638
ACC	ENSG00000253405	EVX1-AS	Macrophage_EPIC	0.00224579	-0.338951
ACC	ENSG00000253552	HOXA-AS2	T cell CD4+_EPIC	0.00280453	-0.333423
ACC	ENSG00000254211	LINC01485	Neutrophil_QUANTISEQ	0.00374403	-0.322535
ACC	ENSG00000254211	LINC01485	T cell CD4+ (non-regulatory)_QUANTISEQ	0.000393913	0.389111
ACC	ENSG00000254211	LINC01485	T cell_MCPCOUNTER	0.00623063	-0.306305
ACC	ENSG00000254211	LINC01485	T cell CD4+_EPIC	0.000925877	0.367648
ACC	ENSG00000254860	TMEM9B-AS1	T cell CD4+ (non-regulatory)_QUANTISEQ	0.00326766	0.326993
ACC	ENSG00000254860	TMEM9B-AS1	B cell_MCPCOUNTER	0.00317491	0.329357
ACC	ENSG00000254860	TMEM9B-AS1	T cell CD4+ Th1_XCELL	0.000900494	-0.366285
ACC	ENSG00000254860	TMEM9B-AS1	T cell CD4+_EPIC	0.000788599	0.372322
ACC	ENSG00000255717	SNHG1	T cell CD4+ memory resting_CIBERSORT	8.85e-06	-0.476924
ACC	ENSG00000255717	SNHG1	T cell follicular helper_CIBERSORT	0.000274566	0.39858
ACC	ENSG00000255717	SNHG1	Macrophage M0_CIBERSORT	5.04e-05	0.439644
ACC	ENSG00000255717	SNHG1	T cell CD4+ memory resting_CIBERSORT-ABS	4.5e-07	-0.532064
ACC	ENSG00000255717	SNHG1	T cell follicular helper_CIBERSORT-ABS	0.00365771	0.323304
ACC	ENSG00000255717	SNHG1	Macrophage M0_CIBERSORT-ABS	4.09e-05	0.444339
ACC	ENSG00000255717	SNHG1	B cell_QUANTISEQ	0.000588774	0.378222
ACC	ENSG00000255717	SNHG1	Macrophage M2_QUANTISEQ	0.00665376	-0.302933
ACC	ENSG00000255717	SNHG1	T cell CD4+ (non-regulatory)_QUANTISEQ	7.66e-05	-0.429967
ACC	ENSG00000255717	SNHG1	Myeloid dendritic cell_MCPCOUNTER	0.000216513	-0.407765
ACC	ENSG00000255717	SNHG1	T cell CD4+ Th1_XCELL	6.71e-05	0.433057
ACC	ENSG00000255717	SNHG1	T cell CD4+ Th2_XCELL	0.00178694	0.346017
ACC	ENSG00000255717	SNHG1	B cell_EPIC	3.41e-08	-0.582425
ACC	ENSG00000255717	SNHG1	T cell CD4+_EPIC	6.56e-05	-0.437512
ACC	ENSG00000255717	SNHG1	NK cell_EPIC	0.000219002	0.404372
ACC	ENSG00000256628	ZBTB11-AS1	B cell_TIMER	0.00483625	0.315166
ACC	ENSG00000256628	ZBTB11-AS1	T cell CD4+ memory resting_CIBERSORT	0.000940175	-0.365048
ACC	ENSG00000256628	ZBTB11-AS1	T cell follicular helper_CIBERSORT	0.00643595	0.304104
ACC	ENSG00000256628	ZBTB11-AS1	T cell follicular helper_CIBERSORT-ABS	0.000841479	0.36822
ACC	ENSG00000256628	ZBTB11-AS1	NK cell activated_CIBERSORT-ABS	0.00678355	0.302252
ACC	ENSG00000256628	ZBTB11-AS1	Myeloid dendritic cell activated_XCELL	0.00669953	0.302692
ACC	ENSG00000256628	ZBTB11-AS1	T cell CD8+_XCELL	0.00625782	0.305087
ACC	ENSG00000256628	ZBTB11-AS1	T cell CD8+ central memory_XCELL	4.65e-05	0.441442
ACC	ENSG00000256628	ZBTB11-AS1	Myeloid dendritic cell_XCELL	0.00173813	0.346862
ACC	ENSG00000256628	ZBTB11-AS1	immune score_XCELL	0.002999	0.331232
ACC	ENSG00000257097	CLIP1-AS1	Common lymphoid progenitor_XCELL	0.00571585	0.308239
ACC	ENSG00000257097	CLIP1-AS1	T cell CD4+ Th1_XCELL	0.000300119	-0.396272
ACC	ENSG00000257167	TMPO-AS1	B cell_TIMER	0.00692068	-0.302556
ACC	ENSG00000257167	TMPO-AS1	Myeloid dendritic cell_TIMER	0.00369457	-0.324318
ACC	ENSG00000257167	TMPO-AS1	Monocyte_CIBERSORT-ABS	0.00237768	-0.337161
ACC	ENSG00000257167	TMPO-AS1	Macrophage M2_CIBERSORT-ABS	0.00120282	-0.359883
ACC	ENSG00000257167	TMPO-AS1	Macrophage M1_QUANTISEQ	0.00667768	-0.302807
ACC	ENSG00000257167	TMPO-AS1	Macrophage M2_QUANTISEQ	0.000386274	-0.389632
ACC	ENSG00000257167	TMPO-AS1	Neutrophil_QUANTISEQ	0.00349405	-0.324807
ACC	ENSG00000257167	TMPO-AS1	T cell regulatory (Tregs)_QUANTISEQ	0.000235958	-0.402473
ACC	ENSG00000257167	TMPO-AS1	cytotoxicity score_MCPCOUNTER	0.0052801	-0.312123
ACC	ENSG00000257167	TMPO-AS1	Monocyte_MCPCOUNTER	0.000760523	-0.373369
ACC	ENSG00000257167	TMPO-AS1	Macrophage/Monocyte_MCPCOUNTER	0.000760523	-0.373369
ACC	ENSG00000257167	TMPO-AS1	T cell CD4+ effector memory_XCELL	4.87e-05	-0.440435
ACC	ENSG00000257167	TMPO-AS1	Common myeloid progenitor_XCELL	0.00399243	-0.320407
ACC	ENSG00000257167	TMPO-AS1	Myeloid dendritic cell_XCELL	1.69e-06	-0.508739
ACC	ENSG00000257167	TMPO-AS1	Macrophage_XCELL	0.00571518	-0.308243
ACC	ENSG00000257167	TMPO-AS1	Monocyte_XCELL	0.000523494	-0.381445
ACC	ENSG00000257167	TMPO-AS1	Plasmacytoid dendritic cell_XCELL	0.000247815	-0.401219
ACC	ENSG00000257167	TMPO-AS1	T cell CD4+ Th1_XCELL	0.00475473	0.314543
ACC	ENSG00000257167	TMPO-AS1	T cell CD4+ Th2_XCELL	0.0024794	0.335841
ACC	ENSG00000257167	TMPO-AS1	T cell regulatory (Tregs)_XCELL	0.000310343	-0.395398
ACC	ENSG00000257167	TMPO-AS1	immune score_XCELL	0.000567211	-0.381719
ACC	ENSG00000257167	TMPO-AS1	microenvironment score_XCELL	0.000398096	-0.391529
ACC	ENSG00000258708	SLC25A21-AS1	B cell_TIMER	0.00654527	-0.304552
ACC	ENSG00000258708	SLC25A21-AS1	T cell CD4+ naive_CIBERSORT	0.00233624	0.337714
ACC	ENSG00000258708	SLC25A21-AS1	T cell follicular helper_CIBERSORT	0.00265553	-0.333665
ACC	ENSG00000258708	SLC25A21-AS1	T cell CD4+ naive_CIBERSORT-ABS	0.00229174	0.338317
ACC	ENSG00000258708	SLC25A21-AS1	T cell follicular helper_CIBERSORT-ABS	0.00515848	-0.311769
ACC	ENSG00000258708	SLC25A21-AS1	Macrophage M1_QUANTISEQ	0.00174621	-0.346721
ACC	ENSG00000258708	SLC25A21-AS1	Myeloid dendritic cell_QUANTISEQ	0.00014806	-0.414156
ACC	ENSG00000258708	SLC25A21-AS1	T cell CD4+ Th2_XCELL	0.00091133	-0.365942
ACC	ENSG00000259248	USP3-AS1	Monocyte_QUANTISEQ	0.00434546	0.317578
ACC	ENSG00000259248	USP3-AS1	Myeloid dendritic cell_QUANTISEQ	0.00465168	-0.315285
ACC	ENSG00000259248	USP3-AS1	Cancer associated fibroblast_MCPCOUNTER	0.00707383	-0.300769
ACC	ENSG00000260924	LINC01311	T cell CD4+ memory resting_CIBERSORT	0.00103942	-0.36215
ACC	ENSG00000260924	LINC01311	T cell follicular helper_CIBERSORT	0.000402764	0.388519
ACC	ENSG00000260924	LINC01311	T cell CD4+ memory resting_CIBERSORT-ABS	0.000980776	-0.36383
ACC	ENSG00000260924	LINC01311	T cell follicular helper_CIBERSORT-ABS	0.0043283	0.317711
ACC	ENSG00000260924	LINC01311	Monocyte_CIBERSORT-ABS	0.00554084	-0.309313
ACC	ENSG00000260924	LINC01311	T cell CD4+ Th1_XCELL	0.000156805	0.412741
ACC	ENSG00000260924	LINC01311	B cell_EPIC	0.00277532	-0.333763
ACC	ENSG00000260924	LINC01311	NK cell_EPIC	0.00343344	0.325379
ACC	ENSG00000261326	LINC01355	Common lymphoid progenitor_XCELL	0.000125875	-0.418127
ACC	ENSG00000261326	LINC01355	B cell_EPIC	0.00480222	-0.315409
ACC	ENSG00000261326	LINC01355	T cell CD4+_EPIC	0.00539187	-0.311392
ACC	ENSG00000261326	LINC01355	NK cell_EPIC	0.00114756	0.359265
ACC	ENSG00000261485	PAN3-AS1	T cell CD4+ memory resting_CIBERSORT	0.000697602	-0.373511
ACC	ENSG00000261485	PAN3-AS1	Eosinophil_CIBERSORT	0.00119124	0.358169
ACC	ENSG00000261485	PAN3-AS1	T cell CD4+ memory resting_CIBERSORT-ABS	0.00259507	-0.334397
ACC	ENSG00000261485	PAN3-AS1	Eosinophil_CIBERSORT-ABS	0.00131489	0.355253
ACC	ENSG00000261485	PAN3-AS1	Myeloid dendritic cell_MCPCOUNTER	0.00628212	-0.306013
ACC	ENSG00000261485	PAN3-AS1	T cell CD4+ effector memory_XCELL	0.00500446	-0.312804
ACC	ENSG00000261485	PAN3-AS1	T cell CD8+_XCELL	0.00221503	-0.339382
ACC	ENSG00000261485	PAN3-AS1	T cell NK_XCELL	0.00358336	-0.325341
ACC	ENSG00000261485	PAN3-AS1	T cell regulatory (Tregs)_XCELL	0.00021782	-0.404509
ACC	ENSG00000261485	PAN3-AS1	microenvironment score_XCELL	0.00199037	-0.344401
ACC	ENSG00000261485	PAN3-AS1	B cell_EPIC	0.00190289	-0.345813
ACC	ENSG00000261801	LOXL1-AS1	T cell follicular helper_CIBERSORT	0.00134015	-0.354688
ACC	ENSG00000261801	LOXL1-AS1	Macrophage M0_CIBERSORT	0.000314644	-0.395039
ACC	ENSG00000261801	LOXL1-AS1	Macrophage M2_CIBERSORT	0.00348279	0.32629
ACC	ENSG00000261801	LOXL1-AS1	T cell CD4+ memory resting_CIBERSORT-ABS	0.00118096	0.358423
ACC	ENSG00000261801	LOXL1-AS1	Macrophage M0_CIBERSORT-ABS	0.000272895	-0.398738
ACC	ENSG00000261801	LOXL1-AS1	Macrophage M2_CIBERSORT-ABS	0.00549808	0.310711
ACC	ENSG00000261801	LOXL1-AS1	B cell_QUANTISEQ	0.00598559	-0.306639
ACC	ENSG00000261801	LOXL1-AS1	T cell CD4+ (non-regulatory)_QUANTISEQ	0.00131307	0.355294
ACC	ENSG00000261801	LOXL1-AS1	T cell regulatory (Tregs)_QUANTISEQ	0.00338425	0.325851
ACC	ENSG00000261801	LOXL1-AS1	Myeloid dendritic cell_QUANTISEQ	0.000260787	-0.399909
ACC	ENSG00000261801	LOXL1-AS1	uncharacterized cell_QUANTISEQ	0.00240321	-0.338413
ACC	ENSG00000261801	LOXL1-AS1	cytotoxicity score_MCPCOUNTER	0.00019917	0.409932
ACC	ENSG00000261801	LOXL1-AS1	Myeloid dendritic cell_MCPCOUNTER	0.000265296	0.402434
ACC	ENSG00000261801	LOXL1-AS1	T cell CD8+_XCELL	0.00438044	0.317309
ACC	ENSG00000261801	LOXL1-AS1	T cell CD4+ Th1_XCELL	6.83e-05	-0.432668
ACC	ENSG00000261801	LOXL1-AS1	T cell CD4+ Th2_XCELL	0.00259047	-0.334453
ACC	ENSG00000261801	LOXL1-AS1	B cell_EPIC	1.21e-05	0.47573
ACC	ENSG00000261801	LOXL1-AS1	T cell CD4+_EPIC	0.00693947	0.302459
ACC	ENSG00000263072	ZNF213-AS1	B cell_TIMER	6.27e-06	-0.48946
ACC	ENSG00000263072	ZNF213-AS1	T cell CD8+_TIMER	0.000241884	-0.404869
ACC	ENSG00000263072	ZNF213-AS1	Macrophage_TIMER	8.3e-07	-0.528773
ACC	ENSG00000263072	ZNF213-AS1	Macrophage M1_CIBERSORT-ABS	0.00642833	-0.304145
ACC	ENSG00000263072	ZNF213-AS1	Macrophage M2_CIBERSORT-ABS	3.69e-05	-0.450998
ACC	ENSG00000263072	ZNF213-AS1	Macrophage M1_QUANTISEQ	0.00112973	-0.359723
ACC	ENSG00000263072	ZNF213-AS1	T cell CD8+_MCPCOUNTER	0.00127928	-0.356066
ACC	ENSG00000263072	ZNF213-AS1	cytotoxicity score_MCPCOUNTER	0.00187499	-0.346276
ACC	ENSG00000263072	ZNF213-AS1	Monocyte_MCPCOUNTER	8.72e-05	-0.430648
ACC	ENSG00000263072	ZNF213-AS1	Macrophage/Monocyte_MCPCOUNTER	8.72e-05	-0.430648
ACC	ENSG00000263072	ZNF213-AS1	Myeloid dendritic cell_MCPCOUNTER	0.000309381	-0.398345
ACC	ENSG00000263072	ZNF213-AS1	Endothelial cell_MCPCOUNTER	0.00211375	-0.342502
ACC	ENSG00000263072	ZNF213-AS1	T cell CD4+ memory_XCELL	0.00502788	-0.312644
ACC	ENSG00000263072	ZNF213-AS1	T cell CD4+ central memory_XCELL	0.000773798	0.370597
ACC	ENSG00000263072	ZNF213-AS1	Myeloid dendritic cell_XCELL	0.000873901	-0.367142
ACC	ENSG00000263072	ZNF213-AS1	Macrophage_XCELL	0.00282836	-0.331652
ACC	ENSG00000263072	ZNF213-AS1	Monocyte_XCELL	0.000930575	-0.365343
ACC	ENSG00000263072	ZNF213-AS1	Plasmacytoid dendritic cell_XCELL	0.0015393	-0.350543
ACC	ENSG00000263072	ZNF213-AS1	T cell CD4+ Th1_XCELL	0.000112471	0.420853
ACC	ENSG00000263072	ZNF213-AS1	immune score_XCELL	0.00190881	-0.345716
ACC	ENSG00000263072	ZNF213-AS1	microenvironment score_XCELL	0.000919748	-0.367843
ACC	ENSG00000263072	ZNF213-AS1	Macrophage_EPIC	9.12e-05	-0.429552
ACC	ENSG00000263753	LINC00667	T cell CD8+_CIBERSORT	0.000901481	-0.366254
ACC	ENSG00000263753	LINC00667	T cell CD8+_CIBERSORT-ABS	0.000469641	-0.384393
ACC	ENSG00000263753	LINC00667	Plasmacytoid dendritic cell_XCELL	0.0039132	-0.321073
ACC	ENSG00000264575	LINC00526	T cell CD8+_MCPCOUNTER	0.00213648	-0.340508
ACC	ENSG00000264575	LINC00526	Plasmacytoid dendritic cell_XCELL	0.00572585	-0.308178
ACC	ENSG00000266904	LINC00663	Neutrophil_TIMER	0.00176846	-0.348101
ACC	ENSG00000266904	LINC00663	T cell regulatory (Tregs)_CIBERSORT-ABS	0.00474441	-0.314617
ACC	ENSG00000266904	LINC00663	Macrophage M1_QUANTISEQ	0.00522235	-0.311347
ACC	ENSG00000266904	LINC00663	Monocyte_QUANTISEQ	9.78e-05	0.424214
ACC	ENSG00000266904	LINC00663	Myeloid dendritic cell_QUANTISEQ	0.000218473	-0.404433
ACC	ENSG00000266904	LINC00663	T cell CD4+ central memory_XCELL	0.00331131	0.326561
ACC	ENSG00000266904	LINC00663	Myeloid dendritic cell_XCELL	0.00515222	-0.31181
ACC	ENSG00000266904	LINC00663	Plasmacytoid dendritic cell_XCELL	0.000228076	-0.40334
ACC	ENSG00000266904	LINC00663	T cell CD4+ Th2_XCELL	0.000586389	-0.378334
ACC	ENSG00000267322	SNHG22	T cell CD8+_CIBERSORT	0.00125898	0.356539
ACC	ENSG00000267322	SNHG22	T cell gamma delta_CIBERSORT	0.00414411	0.319166
ACC	ENSG00000267322	SNHG22	Macrophage M1_CIBERSORT	0.00293265	0.33049
ACC	ENSG00000267322	SNHG22	Myeloid dendritic cell activated_CIBERSORT	0.00125243	-0.356693
ACC	ENSG00000267322	SNHG22	T cell CD8+_CIBERSORT-ABS	0.000100744	0.423496
ACC	ENSG00000267322	SNHG22	T cell gamma delta_CIBERSORT-ABS	0.00378861	0.322144
ACC	ENSG00000267322	SNHG22	Macrophage M1_CIBERSORT-ABS	0.000676385	0.374374
ACC	ENSG00000267322	SNHG22	Macrophage M2_CIBERSORT-ABS	4.93e-05	0.444255
ACC	ENSG00000267322	SNHG22	Macrophage M2_QUANTISEQ	0.00157748	0.349804
ACC	ENSG00000267322	SNHG22	T cell CD8+_QUANTISEQ	2.85e-05	0.452338
ACC	ENSG00000267322	SNHG22	uncharacterized cell_QUANTISEQ	0.00478529	-0.315531
ACC	ENSG00000267322	SNHG22	T cell_MCPCOUNTER	0.000667299	0.377118
ACC	ENSG00000267322	SNHG22	T cell CD8+_MCPCOUNTER	2.35e-06	0.502672
ACC	ENSG00000267322	SNHG22	cytotoxicity score_MCPCOUNTER	2.1e-07	0.553165
ACC	ENSG00000267322	SNHG22	Monocyte_MCPCOUNTER	3.59e-05	0.451582
ACC	ENSG00000267322	SNHG22	Macrophage/Monocyte_MCPCOUNTER	3.59e-05	0.451582
ACC	ENSG00000267322	SNHG22	Myeloid dendritic cell activated_XCELL	3.22e-05	0.449662
ACC	ENSG00000267322	SNHG22	T cell CD4+ memory_XCELL	0.00045603	0.385187
ACC	ENSG00000267322	SNHG22	T cell CD4+ naive_XCELL	0.000228216	0.403324
ACC	ENSG00000267322	SNHG22	T cell CD4+ effector memory_XCELL	7.2e-05	0.431432
ACC	ENSG00000267322	SNHG22	T cell CD8+_XCELL	3.77e-05	0.446154
ACC	ENSG00000267322	SNHG22	T cell CD8+ central memory_XCELL	1.2e-05	0.470655
ACC	ENSG00000267322	SNHG22	Myeloid dendritic cell_XCELL	9.91e-09	0.59086
ACC	ENSG00000267322	SNHG22	Macrophage_XCELL	0.00390054	0.32118
ACC	ENSG00000267322	SNHG22	Macrophage M2_XCELL	0.000699204	0.373447
ACC	ENSG00000267322	SNHG22	Monocyte_XCELL	1.33e-05	0.468541
ACC	ENSG00000267322	SNHG22	T cell NK_XCELL	3.15e-06	0.503359
ACC	ENSG00000267322	SNHG22	T cell regulatory (Tregs)_XCELL	2.14e-05	0.458582
ACC	ENSG00000267322	SNHG22	immune score_XCELL	2.21e-06	0.510321
ACC	ENSG00000267322	SNHG22	stroma score_XCELL	0.00360956	0.325097
ACC	ENSG00000267322	SNHG22	microenvironment score_XCELL	1.52e-07	0.558593
ACC	ENSG00000267365	KCNJ2-AS1	T cell CD4+ effector memory_XCELL	0.000118501	0.419591
ACC	ENSG00000267365	KCNJ2-AS1	Endothelial cell_XCELL	0.000811813	0.36924
ACC	ENSG00000267365	KCNJ2-AS1	Macrophage M2_XCELL	0.0063403	0.304629
ACC	ENSG00000267365	KCNJ2-AS1	stroma score_XCELL	9.68e-05	0.428092
ACC	ENSG00000267365	KCNJ2-AS1	microenvironment score_XCELL	0.00408792	0.32091
ACC	ENSG00000267454	ZNF582-AS1	B cell plasma_CIBERSORT	0.00276871	-0.332334
ACC	ENSG00000267454	ZNF582-AS1	T cell CD8+_CIBERSORT	0.00305171	0.329208
ACC	ENSG00000267454	ZNF582-AS1	Myeloid dendritic cell activated_CIBERSORT	7.6e-06	-0.479994
ACC	ENSG00000267454	ZNF582-AS1	Mast cell activated_CIBERSORT	0.00374847	0.322496
ACC	ENSG00000267454	ZNF582-AS1	T cell CD8+_CIBERSORT-ABS	0.0045362	0.316134
ACC	ENSG00000267454	ZNF582-AS1	Myeloid dendritic cell activated_CIBERSORT-ABS	5.3e-06	-0.487138
ACC	ENSG00000267454	ZNF582-AS1	Mast cell activated_CIBERSORT-ABS	0.00324023	0.327267
ACC	ENSG00000267454	ZNF582-AS1	Monocyte_MCPCOUNTER	0.00724143	0.300925
ACC	ENSG00000267454	ZNF582-AS1	Macrophage/Monocyte_MCPCOUNTER	0.00724143	0.300925
ACC	ENSG00000267454	ZNF582-AS1	Myeloid dendritic cell_MCPCOUNTER	0.00602008	0.307522
ACC	ENSG00000267454	ZNF582-AS1	T cell CD4+ naive_XCELL	0.000565009	0.379356
ACC	ENSG00000267454	ZNF582-AS1	T cell CD8+_XCELL	0.00120574	0.357813
ACC	ENSG00000267454	ZNF582-AS1	T cell CD8+ central memory_XCELL	0.00193397	0.343591
ACC	ENSG00000267454	ZNF582-AS1	Endothelial cell_XCELL	0.00027053	0.398963
ACC	ENSG00000267454	ZNF582-AS1	Cancer associated fibroblast_XCELL	0.000293177	0.396881
ACC	ENSG00000267454	ZNF582-AS1	Monocyte_XCELL	0.00486115	0.313792
ACC	ENSG00000267454	ZNF582-AS1	stroma score_XCELL	9.31e-06	0.481232
ACC	ENSG00000267454	ZNF582-AS1	microenvironment score_XCELL	0.000317929	0.397614
ACC	ENSG00000267470	ZNF571-AS1	T cell CD8+_TIMER	6e-05	-0.43963
ACC	ENSG00000267470	ZNF571-AS1	Myeloid dendritic cell_TIMER	0.0042585	-0.319523
ACC	ENSG00000267470	ZNF571-AS1	T cell CD8+_CIBERSORT	0.00434493	-0.317582
ACC	ENSG00000267470	ZNF571-AS1	T cell CD8+_CIBERSORT-ABS	0.00117158	-0.358657
ACC	ENSG00000267470	ZNF571-AS1	T cell CD8+_QUANTISEQ	0.00335062	-0.326177
ACC	ENSG00000267470	ZNF571-AS1	uncharacterized cell_QUANTISEQ	0.0033428	0.327653
ACC	ENSG00000267470	ZNF571-AS1	T cell CD8+_MCPCOUNTER	0.00196559	-0.343091
ACC	ENSG00000267470	ZNF571-AS1	cytotoxicity score_MCPCOUNTER	0.000362724	-0.39406
ACC	ENSG00000267470	ZNF571-AS1	Myeloid dendritic cell_MCPCOUNTER	0.0024772	-0.337439
ACC	ENSG00000267470	ZNF571-AS1	T cell CD8+_XCELL	0.000103727	-0.422798
ACC	ENSG00000267470	ZNF571-AS1	T cell CD8+ central memory_XCELL	0.00147402	-0.351845
ACC	ENSG00000267470	ZNF571-AS1	Common lymphoid progenitor_XCELL	0.00575719	0.307989
ACC	ENSG00000267470	ZNF571-AS1	Myeloid dendritic cell_XCELL	0.00015128	-0.413626
ACC	ENSG00000267470	ZNF571-AS1	Monocyte_XCELL	0.00539133	-0.310255
ACC	ENSG00000267470	ZNF571-AS1	Plasmacytoid dendritic cell_XCELL	2.97e-05	-0.451408
ACC	ENSG00000267470	ZNF571-AS1	immune score_XCELL	0.00137276	-0.355891
ACC	ENSG00000267470	ZNF571-AS1	Macrophage_EPIC	7.36e-06	-0.486149
ACC	ENSG00000267470	ZNF571-AS1	NK cell_EPIC	0.00397712	-0.320535
ACC	ENSG00000267470	ZNF571-AS1	uncharacterized cell_EPIC	0.00308241	0.330331
ACC	ENSG00000267858	MZF1-AS1	T cell CD8+_TIMER	0.00423721	-0.319693
ACC	ENSG00000267858	MZF1-AS1	T cell CD8+_MCPCOUNTER	0.00124545	-0.356858
ACC	ENSG00000267858	MZF1-AS1	Myeloid dendritic cell_MCPCOUNTER	0.0010705	-0.363364
ACC	ENSG00000267858	MZF1-AS1	T cell CD4+ central memory_XCELL	0.00014674	0.414377
ACC	ENSG00000267858	MZF1-AS1	Plasmacytoid dendritic cell_XCELL	0.00362672	-0.323583
ACC	ENSG00000267858	MZF1-AS1	T cell CD4+ Th1_XCELL	0.00580577	0.307698
ACC	ENSG00000267858	MZF1-AS1	uncharacterized cell_EPIC	0.00681351	0.303116
ACC	ENSG00000268658	LINC00664	B cell_QUANTISEQ	0.00374805	-0.322499
ACC	ENSG00000268658	LINC00664	T cell CD4+ memory_XCELL	0.00568568	0.308422
ACC	ENSG00000269386	RAB11B-AS1	Macrophage_TIMER	0.000376645	-0.393038
ACC	ENSG00000269386	RAB11B-AS1	NK cell_MCPCOUNTER	0.00604085	-0.3074
ACC	ENSG00000269386	RAB11B-AS1	Myeloid dendritic cell_MCPCOUNTER	0.00216135	-0.341796
ACC	ENSG00000269386	RAB11B-AS1	Neutrophil_MCPCOUNTER	0.00625633	-0.306159
ACC	ENSG00000269386	RAB11B-AS1	Endothelial cell_MCPCOUNTER	0.000261174	-0.402848
ACC	ENSG00000269386	RAB11B-AS1	T cell CD4+ central memory_XCELL	0.00204843	0.341814
ACC	ENSG00000269386	RAB11B-AS1	T cell CD4+ Th2_XCELL	0.0033745	-0.325945
ACC	ENSG00000269386	RAB11B-AS1	uncharacterized cell_EPIC	0.00501316	0.313924
ACC	ENSG00000270604	HCG17	T cell CD8+_TIMER	0.00354748	-0.324309
ACC	ENSG00000270604	HCG17	Eosinophil_CIBERSORT	0.00338253	0.325867
ACC	ENSG00000270604	HCG17	T cell CD4+ memory resting_CIBERSORT-ABS	0.00600127	-0.306547
ACC	ENSG00000270604	HCG17	Eosinophil_CIBERSORT-ABS	0.00330772	0.326596
ACC	ENSG00000270604	HCG17	Macrophage M2_QUANTISEQ	0.000323987	-0.394273
ACC	ENSG00000270604	HCG17	T cell CD8+_MCPCOUNTER	0.000893656	-0.366503
ACC	ENSG00000270604	HCG17	cytotoxicity score_MCPCOUNTER	0.000159344	-0.412343
ACC	ENSG00000270604	HCG17	Monocyte_MCPCOUNTER	0.00107331	-0.361217
ACC	ENSG00000270604	HCG17	Macrophage/Monocyte_MCPCOUNTER	0.00107331	-0.361217
ACC	ENSG00000270604	HCG17	T cell CD4+ naive_XCELL	0.00110482	-0.360374
ACC	ENSG00000270604	HCG17	T cell CD8+_XCELL	0.00372101	-0.322738
ACC	ENSG00000270604	HCG17	Cancer associated fibroblast_XCELL	0.00374839	-0.322496
ACC	ENSG00000270604	HCG17	T cell NK_XCELL	0.00208742	-0.341229
ACC	ENSG00000270604	HCG17	T cell CD4+ Th1_XCELL	0.00413247	0.319259
ACC	ENSG00000270604	HCG17	microenvironment score_XCELL	0.00122297	-0.357395
ACC	ENSG00000272145	NFYC-AS1	B cell_TIMER	0.00444173	-0.318087
ACC	ENSG00000272145	NFYC-AS1	Myeloid dendritic cell activated_CIBERSORT	0.00495084	0.313171
ACC	ENSG00000272145	NFYC-AS1	Macrophage M1_CIBERSORT-ABS	0.00335472	-0.326137
ACC	ENSG00000272145	NFYC-AS1	Macrophage M1_QUANTISEQ	0.00391011	-0.321099
ACC	ENSG00000272145	NFYC-AS1	T cell regulatory (Tregs)_QUANTISEQ	0.00546036	-0.309817
ACC	ENSG00000272145	NFYC-AS1	T cell_MCPCOUNTER	0.00543338	-0.311125
ACC	ENSG00000272145	NFYC-AS1	T cell CD8+_MCPCOUNTER	0.00547778	-0.309707
ACC	ENSG00000272145	NFYC-AS1	cytotoxicity score_MCPCOUNTER	0.000343346	-0.395545
ACC	ENSG00000272145	NFYC-AS1	Common myeloid progenitor_XCELL	0.00337654	-0.325925
ACC	ENSG00000272145	NFYC-AS1	Myeloid dendritic cell_XCELL	0.000240838	-0.40195
ACC	ENSG00000272145	NFYC-AS1	Endothelial cell_XCELL	0.00294871	-0.330315
ACC	ENSG00000272145	NFYC-AS1	Hematopoietic stem cell_XCELL	0.00437243	-0.31737
ACC	ENSG00000272145	NFYC-AS1	T cell NK_XCELL	0.00331833	-0.327897
ACC	ENSG00000272145	NFYC-AS1	stroma score_XCELL	0.00421301	-0.319888
ACC	ENSG00000272145	NFYC-AS1	microenvironment score_XCELL	0.000952343	-0.366821
ACC	ENSG00000278175	GLIDR	T cell CD4+ naive_CIBERSORT	0.00470153	0.314924
ACC	ENSG00000278175	GLIDR	Macrophage M1_CIBERSORT	0.00564062	-0.308697
ACC	ENSG00000278175	GLIDR	T cell CD4+ naive_CIBERSORT-ABS	0.0046702	0.315151
ACC	ENSG00000278175	GLIDR	Common myeloid progenitor_XCELL	0.00173609	-0.346898
ACC	ENSG00000278175	GLIDR	T cell NK_XCELL	3.07e-06	-0.503846
ACC	ENSG00000278970	HEIH	Macrophage M0_CIBERSORT	0.000161067	-0.412077
ACC	ENSG00000278970	HEIH	Mast cell activated_CIBERSORT	0.00224087	0.33902
ACC	ENSG00000278970	HEIH	T cell CD4+ memory resting_CIBERSORT-ABS	0.00127688	0.356122
ACC	ENSG00000278970	HEIH	Macrophage M0_CIBERSORT-ABS	0.000152717	-0.413393
ACC	ENSG00000278970	HEIH	Mast cell activated_CIBERSORT-ABS	0.00155199	0.350295
ACC	ENSG00000278970	HEIH	B cell_QUANTISEQ	7.27e-05	-0.431212
ACC	ENSG00000278970	HEIH	Monocyte_QUANTISEQ	0.00174743	0.346699
ACC	ENSG00000278970	HEIH	T cell CD4+ (non-regulatory)_QUANTISEQ	0.000813287	0.369188
ACC	ENSG00000278970	HEIH	Myeloid dendritic cell_MCPCOUNTER	0.000674169	0.376826
ACC	ENSG00000278970	HEIH	T cell CD4+ naive_XCELL	0.00289382	0.330919
ACC	ENSG00000278970	HEIH	Macrophage M2_XCELL	0.000189935	0.407966
ACC	ENSG00000278970	HEIH	B cell plasma_XCELL	0.00285065	-0.331401
ACC	ENSG00000278970	HEIH	T cell CD4+ Th1_XCELL	0.00025571	-0.400414
ACC	ENSG00000280798	LINC00294	Neutrophil_CIBERSORT	0.00257413	0.334654
ACC	ENSG00000280798	LINC00294	Neutrophil_CIBERSORT-ABS	0.00249653	0.335623
ACC	ENSG00000280798	LINC00294	Macrophage M2_QUANTISEQ	9.91e-05	0.423892
ACC	ENSG00000280798	LINC00294	Monocyte_QUANTISEQ	0.00294072	-0.330402
ACC	ENSG00000280798	LINC00294	Neutrophil_QUANTISEQ	0.00206297	0.341595
ACC	ENSG00000280798	LINC00294	T cell CD8+_XCELL	0.00713417	0.300467
ACC	ENSG00000280798	LINC00294	T cell CD8+ effector memory_XCELL	0.00484833	0.313882
ACC	ENSG00000280798	LINC00294	Class-switched memory B cell_XCELL	0.000135597	-0.416313
ACC	ENSG00000280798	LINC00294	Monocyte_XCELL	0.00657084	0.303375
ACC	ENSG00000280798	LINC00294	Neutrophil_XCELL	0.000238719	0.402176
ACC	ENSG00000280798	LINC00294	T cell regulatory (Tregs)_XCELL	0.00271745	0.332931
ACC	ENSG00000280798	LINC00294	immune score_XCELL	0.00551724	0.310589
ACC	ENSG00000280798	LINC00294	microenvironment score_XCELL	0.0014471	0.354284
ACC	ENSG00000281005	LINC00921	Mast cell activated_CIBERSORT-ABS	0.00721428	0.30007
ACC	ENSG00000281026	N4BP2L2-IT2	Myeloid dendritic cell activated_CIBERSORT	0.00480339	-0.314198
ACC	ENSG00000281026	N4BP2L2-IT2	Myeloid dendritic cell activated_CIBERSORT-ABS	0.00277152	-0.332302
ACC	ENSG00000281207	SLFNL1-AS1	B cell_EPIC	0.00436948	-0.318647
BLCA	ENSG00000116652	DLEU2L	Neutrophil_MCPCOUNTER	6.79e-12	0.332264
BLCA	ENSG00000116652	DLEU2L	Endothelial cell_XCELL	1.23e-10	-0.312708
BLCA	ENSG00000116652	DLEU2L	Macrophage M1_XCELL	5.43e-14	-0.362095
BLCA	ENSG00000117242	PINK1-AS	Neutrophil_TIMER	5.84e-16	-0.385066
BLCA	ENSG00000117242	PINK1-AS	Myeloid dendritic cell_TIMER	7.76e-15	-0.374022
BLCA	ENSG00000117242	PINK1-AS	T cell CD4+ memory activated_CIBERSORT	3.06e-13	-0.351773
BLCA	ENSG00000117242	PINK1-AS	T cell CD4+ memory activated_CIBERSORT-ABS	4.83e-14	-0.362772
BLCA	ENSG00000117242	PINK1-AS	Macrophage M1_QUANTISEQ	1.25e-15	-0.383394
BLCA	ENSG00000117242	PINK1-AS	cytotoxicity score_MCPCOUNTER	0	-0.428237
BLCA	ENSG00000117242	PINK1-AS	NK cell_MCPCOUNTER	6.78e-12	-0.334159
BLCA	ENSG00000117242	PINK1-AS	Monocyte_MCPCOUNTER	1.91e-16	-0.388279
BLCA	ENSG00000117242	PINK1-AS	Macrophage/Monocyte_MCPCOUNTER	1.91e-16	-0.388279
BLCA	ENSG00000117242	PINK1-AS	Plasmacytoid dendritic cell_XCELL	1.26e-10	-0.312506
BLCA	ENSG00000117242	PINK1-AS	T cell CD4+ Th2_XCELL	4.2e-14	-0.363592
BLCA	ENSG00000163364	LINC01116	Neutrophil_TIMER	1.4e-10	0.313427
BLCA	ENSG00000163364	LINC01116	Myeloid dendritic cell_TIMER	1.24e-12	0.345087
BLCA	ENSG00000163364	LINC01116	Monocyte_MCPCOUNTER	2.83e-10	0.308348
BLCA	ENSG00000163364	LINC01116	Macrophage/Monocyte_MCPCOUNTER	2.83e-10	0.308348
BLCA	ENSG00000166770	ZNF667-AS1	Hematopoietic stem cell_XCELL	9.73e-15	0.371994
BLCA	ENSG00000166770	ZNF667-AS1	stroma score_XCELL	1.33e-11	0.327838
BLCA	ENSG00000166770	ZNF667-AS1	Endothelial cell_EPIC	3.45e-10	0.306899
BLCA	ENSG00000170919	TPT1-AS1	T cell CD4+ central memory_XCELL	4.25e-10	0.303864
BLCA	ENSG00000170919	TPT1-AS1	Common lymphoid progenitor_XCELL	1e-16	-0.396821
BLCA	ENSG00000170919	TPT1-AS1	T cell CD4+ Th2_XCELL	1.63e-23	-0.468743
BLCA	ENSG00000174365	SNHG11	T cell CD8+_TIMER	1.4e-16	-0.395057
BLCA	ENSG00000174365	SNHG11	Neutrophil_TIMER	0	-0.440828
BLCA	ENSG00000174365	SNHG11	Myeloid dendritic cell_TIMER	0	-0.426744
BLCA	ENSG00000174365	SNHG11	Macrophage M1_QUANTISEQ	1.62e-17	-0.406149
BLCA	ENSG00000174365	SNHG11	uncharacterized cell_QUANTISEQ	2.32e-10	0.309796
BLCA	ENSG00000174365	SNHG11	Monocyte_MCPCOUNTER	4.95e-11	-0.320734
BLCA	ENSG00000174365	SNHG11	Macrophage/Monocyte_MCPCOUNTER	4.95e-11	-0.320734
BLCA	ENSG00000174365	SNHG11	T cell CD4+ Th2_XCELL	9.27e-14	-0.358937
BLCA	ENSG00000175147	TMEM51-AS1	T cell CD8+_TIMER	1.33e-24	-0.478838
BLCA	ENSG00000175147	TMEM51-AS1	Neutrophil_TIMER	3.31e-23	-0.465829
BLCA	ENSG00000175147	TMEM51-AS1	Macrophage_TIMER	8.07e-13	-0.345813
BLCA	ENSG00000175147	TMEM51-AS1	Myeloid dendritic cell_TIMER	2.6e-31	-0.53459
BLCA	ENSG00000175147	TMEM51-AS1	T cell CD4+ memory activated_CIBERSORT	1.81e-16	-0.393726
BLCA	ENSG00000175147	TMEM51-AS1	Macrophage M1_CIBERSORT	9.8e-16	-0.384713
BLCA	ENSG00000175147	TMEM51-AS1	Myeloid dendritic cell activated_CIBERSORT	7.88e-14	0.359899
BLCA	ENSG00000175147	TMEM51-AS1	T cell CD4+ memory activated_CIBERSORT-ABS	5.33e-17	-0.400081
BLCA	ENSG00000175147	TMEM51-AS1	NK cell activated_CIBERSORT-ABS	2.71e-10	-0.307113
BLCA	ENSG00000175147	TMEM51-AS1	Macrophage M0_CIBERSORT-ABS	2.08e-11	-0.324866
BLCA	ENSG00000175147	TMEM51-AS1	Macrophage M1_CIBERSORT-ABS	1.27e-19	-0.429619
BLCA	ENSG00000175147	TMEM51-AS1	Macrophage M2_CIBERSORT-ABS	2.27e-19	-0.426913
BLCA	ENSG00000175147	TMEM51-AS1	Mast cell resting_CIBERSORT-ABS	6.95e-10	-0.300276
BLCA	ENSG00000175147	TMEM51-AS1	Macrophage M1_QUANTISEQ	9.45e-32	-0.537904
BLCA	ENSG00000175147	TMEM51-AS1	T cell CD8+_QUANTISEQ	2.1e-12	-0.339802
BLCA	ENSG00000175147	TMEM51-AS1	T cell regulatory (Tregs)_QUANTISEQ	2.46e-12	-0.338806
BLCA	ENSG00000175147	TMEM51-AS1	uncharacterized cell_QUANTISEQ	8.59e-14	0.35939
BLCA	ENSG00000175147	TMEM51-AS1	T cell CD8+_MCPCOUNTER	1.36e-11	-0.327691
BLCA	ENSG00000175147	TMEM51-AS1	cytotoxicity score_MCPCOUNTER	1.53e-25	-0.487297
BLCA	ENSG00000175147	TMEM51-AS1	NK cell_MCPCOUNTER	4.69e-17	-0.400737
BLCA	ENSG00000175147	TMEM51-AS1	Monocyte_MCPCOUNTER	2.33e-30	-0.52728
BLCA	ENSG00000175147	TMEM51-AS1	Macrophage/Monocyte_MCPCOUNTER	2.33e-30	-0.52728
BLCA	ENSG00000175147	TMEM51-AS1	Myeloid dendritic cell_MCPCOUNTER	2.3e-10	-0.308275
BLCA	ENSG00000175147	TMEM51-AS1	Cancer associated fibroblast_MCPCOUNTER	1.04e-23	-0.470568
BLCA	ENSG00000175147	TMEM51-AS1	Myeloid dendritic cell activated_XCELL	1.41e-19	-0.429151
BLCA	ENSG00000175147	TMEM51-AS1	T cell CD4+ central memory_XCELL	1.11e-16	0.396267
BLCA	ENSG00000175147	TMEM51-AS1	Myeloid dendritic cell_XCELL	5.69e-12	-0.333422
BLCA	ENSG00000175147	TMEM51-AS1	Eosinophil_XCELL	4.14e-12	0.335481
BLCA	ENSG00000175147	TMEM51-AS1	Macrophage_XCELL	1.17e-27	-0.505514
BLCA	ENSG00000175147	TMEM51-AS1	Macrophage M1_XCELL	2.61e-25	-0.485231
BLCA	ENSG00000175147	TMEM51-AS1	Macrophage M2_XCELL	3.02e-11	-0.322364
BLCA	ENSG00000175147	TMEM51-AS1	Monocyte_XCELL	3.24e-12	-0.337052
BLCA	ENSG00000175147	TMEM51-AS1	Plasmacytoid dendritic cell_XCELL	1.27e-16	-0.395563
BLCA	ENSG00000175147	TMEM51-AS1	T cell CD4+ Th2_XCELL	2.35e-53	-0.666502
BLCA	ENSG00000175147	TMEM51-AS1	immune score_XCELL	2.69e-14	-0.366184
BLCA	ENSG00000175147	TMEM51-AS1	microenvironment score_XCELL	1.61e-14	-0.369136
BLCA	ENSG00000175147	TMEM51-AS1	Cancer associated fibroblast_EPIC	1.49e-18	-0.417936
BLCA	ENSG00000175147	TMEM51-AS1	T cell CD4+_EPIC	1.03e-18	0.419707
BLCA	ENSG00000175147	TMEM51-AS1	Macrophage_EPIC	1.64e-28	-0.512566
BLCA	ENSG00000175147	TMEM51-AS1	NK cell_EPIC	5.73e-18	-0.411344
BLCA	ENSG00000177337	DLGAP1-AS1	Common lymphoid progenitor_XCELL	2.71e-11	-0.323095
BLCA	ENSG00000177410	ZFAS1	Macrophage_TIMER	2.11e-14	-0.367584
BLCA	ENSG00000177410	ZFAS1	Neutrophil_QUANTISEQ	9.76e-12	-0.329893
BLCA	ENSG00000177410	ZFAS1	NK cell_QUANTISEQ	5.24e-10	-0.30235
BLCA	ENSG00000177410	ZFAS1	uncharacterized cell_QUANTISEQ	2.37e-12	0.340969
BLCA	ENSG00000178977	LINC00324	T cell CD8+_TIMER	2.22e-11	-0.324431
BLCA	ENSG00000178977	LINC00324	Myeloid dendritic cell_TIMER	1.08e-11	-0.331084
BLCA	ENSG00000178977	LINC00324	Macrophage M1_QUANTISEQ	2.33e-12	-0.339164
BLCA	ENSG00000178977	LINC00324	T cell CD4+ Th2_XCELL	2.9e-18	-0.414689
BLCA	ENSG00000179406	LINC00174	T cell CD8+_TIMER	2.55e-18	-0.415315
BLCA	ENSG00000179406	LINC00174	Neutrophil_TIMER	1.94e-13	-0.35638
BLCA	ENSG00000179406	LINC00174	Myeloid dendritic cell_TIMER	0	-0.426598
BLCA	ENSG00000179406	LINC00174	Macrophage M2_CIBERSORT-ABS	3.94e-18	-0.413192
BLCA	ENSG00000179406	LINC00174	Macrophage M1_QUANTISEQ	1.41e-12	-0.342325
BLCA	ENSG00000179406	LINC00174	Cancer associated fibroblast_MCPCOUNTER	2.29e-16	-0.387842
BLCA	ENSG00000179406	LINC00174	Myeloid dendritic cell activated_XCELL	1.13e-15	-0.383938
BLCA	ENSG00000179406	LINC00174	T cell CD4+ central memory_XCELL	5.38e-17	0.400036
BLCA	ENSG00000179406	LINC00174	Myeloid dendritic cell_XCELL	2.18e-14	-0.367379
BLCA	ENSG00000179406	LINC00174	Macrophage_XCELL	1.89e-16	-0.393497
BLCA	ENSG00000179406	LINC00174	Macrophage M1_XCELL	7.92e-19	-0.420983
BLCA	ENSG00000179406	LINC00174	Monocyte_XCELL	4.3e-10	-0.303782
BLCA	ENSG00000179406	LINC00174	T cell CD4+ Th2_XCELL	9.43e-17	-0.397132
BLCA	ENSG00000179406	LINC00174	Cancer associated fibroblast_EPIC	6.93e-14	-0.362333
BLCA	ENSG00000179406	LINC00174	Macrophage_EPIC	5.39e-14	-0.363748
BLCA	ENSG00000179818	PCBP1-AS1	T cell CD8+_TIMER	9.92e-13	-0.344529
BLCA	ENSG00000179818	PCBP1-AS1	Neutrophil_TIMER	7.8e-13	-0.347964
BLCA	ENSG00000179818	PCBP1-AS1	Myeloid dendritic cell_TIMER	0	-0.394319
BLCA	ENSG00000179818	PCBP1-AS1	Neutrophil_CIBERSORT	2.28e-10	-0.308352
BLCA	ENSG00000179818	PCBP1-AS1	Mast cell resting_CIBERSORT-ABS	2.34e-10	-0.308144
BLCA	ENSG00000179818	PCBP1-AS1	Neutrophil_CIBERSORT-ABS	2.86e-10	-0.306719
BLCA	ENSG00000179818	PCBP1-AS1	Macrophage M1_QUANTISEQ	1.39e-13	-0.356542
BLCA	ENSG00000179818	PCBP1-AS1	T cell CD4+ central memory_XCELL	5.94e-13	0.347713
BLCA	ENSG00000179818	PCBP1-AS1	T cell CD4+ Th2_XCELL	1.76e-14	-0.368612
BLCA	ENSG00000180139	ACTA2-AS1	T cell CD4+_TIMER	1.91e-17	0.405326
BLCA	ENSG00000180139	ACTA2-AS1	Macrophage_TIMER	4.67e-10	0.303186
BLCA	ENSG00000180139	ACTA2-AS1	Myeloid dendritic cell activated_CIBERSORT	5.13e-13	-0.348608
BLCA	ENSG00000180139	ACTA2-AS1	Mast cell activated_CIBERSORT	5.56e-11	0.318199
BLCA	ENSG00000180139	ACTA2-AS1	Macrophage M2_CIBERSORT-ABS	2.01e-23	0.467898
BLCA	ENSG00000180139	ACTA2-AS1	Mast cell activated_CIBERSORT-ABS	3.94e-17	0.40164
BLCA	ENSG00000180139	ACTA2-AS1	Macrophage M2_QUANTISEQ	1.84e-19	0.427901
BLCA	ENSG00000180139	ACTA2-AS1	B cell_MCPCOUNTER	2.94e-14	0.365661
BLCA	ENSG00000180139	ACTA2-AS1	Myeloid dendritic cell_MCPCOUNTER	1.57e-14	0.369259
BLCA	ENSG00000180139	ACTA2-AS1	Cancer associated fibroblast_MCPCOUNTER	2.87e-70	0.735987
BLCA	ENSG00000180139	ACTA2-AS1	Myeloid dendritic cell activated_XCELL	6.5e-16	0.386928
BLCA	ENSG00000180139	ACTA2-AS1	Common lymphoid progenitor_XCELL	4.49e-11	-0.319666
BLCA	ENSG00000180139	ACTA2-AS1	Myeloid dendritic cell_XCELL	7.13e-10	0.300092
BLCA	ENSG00000180139	ACTA2-AS1	Endothelial cell_XCELL	7.5e-14	0.360188
BLCA	ENSG00000180139	ACTA2-AS1	Cancer associated fibroblast_XCELL	6.67e-60	0.695829
BLCA	ENSG00000180139	ACTA2-AS1	Hematopoietic stem cell_XCELL	7.97e-40	0.593014
BLCA	ENSG00000180139	ACTA2-AS1	Macrophage_XCELL	1.37e-10	0.311934
BLCA	ENSG00000180139	ACTA2-AS1	Macrophage M1_XCELL	1.02e-15	0.384471
BLCA	ENSG00000180139	ACTA2-AS1	Monocyte_XCELL	8.61e-14	0.359374
BLCA	ENSG00000180139	ACTA2-AS1	immune score_XCELL	3.37e-10	0.30554
BLCA	ENSG00000180139	ACTA2-AS1	stroma score_XCELL	9.94e-62	0.703426
BLCA	ENSG00000180139	ACTA2-AS1	microenvironment score_XCELL	2.84e-28	0.510608
BLCA	ENSG00000180139	ACTA2-AS1	Cancer associated fibroblast_EPIC	5.73e-55	0.674049
BLCA	ENSG00000180139	ACTA2-AS1	Endothelial cell_EPIC	2.52e-14	0.366558
BLCA	ENSG00000180139	ACTA2-AS1	Macrophage_EPIC	1.31e-12	0.342814
BLCA	ENSG00000180139	ACTA2-AS1	uncharacterized cell_EPIC	8.41e-40	-0.592868
BLCA	ENSG00000180769	WDFY3-AS2	Neutrophil_TIMER	6.84e-11	-0.31848
BLCA	ENSG00000180769	WDFY3-AS2	Myeloid dendritic cell_TIMER	8.97e-12	-0.332311
BLCA	ENSG00000180769	WDFY3-AS2	T cell CD4+ memory activated_CIBERSORT	5.03e-12	-0.334216
BLCA	ENSG00000180769	WDFY3-AS2	Mast cell activated_CIBERSORT	2.6e-10	0.307397
BLCA	ENSG00000180769	WDFY3-AS2	T cell CD4+ memory activated_CIBERSORT-ABS	9.54e-12	-0.330042
BLCA	ENSG00000180769	WDFY3-AS2	Mast cell resting_CIBERSORT-ABS	1.56e-10	-0.311023
BLCA	ENSG00000180769	WDFY3-AS2	Macrophage M1_QUANTISEQ	4.03e-11	-0.320398
BLCA	ENSG00000180769	WDFY3-AS2	cytotoxicity score_MCPCOUNTER	7.32e-10	-0.30136
BLCA	ENSG00000180769	WDFY3-AS2	Hematopoietic stem cell_XCELL	3.31e-14	0.36497
BLCA	ENSG00000180769	WDFY3-AS2	T cell CD4+ Th1_XCELL	1.83e-12	-0.340675
BLCA	ENSG00000182165	TP53TG1	T cell CD8+_TIMER	8.14e-17	-0.397894
BLCA	ENSG00000182165	TP53TG1	Neutrophil_TIMER	0	-0.45751
BLCA	ENSG00000182165	TP53TG1	Myeloid dendritic cell_TIMER	0	-0.496006
BLCA	ENSG00000182165	TP53TG1	Macrophage M0_CIBERSORT-ABS	1.33e-14	-0.3702
BLCA	ENSG00000182165	TP53TG1	Macrophage M1_CIBERSORT-ABS	1.59e-12	-0.341556
BLCA	ENSG00000182165	TP53TG1	Macrophage M2_CIBERSORT-ABS	3.46e-13	-0.351026
BLCA	ENSG00000182165	TP53TG1	Mast cell resting_CIBERSORT-ABS	2.67e-10	-0.307219
BLCA	ENSG00000182165	TP53TG1	Macrophage M1_QUANTISEQ	3.23e-27	-0.501799
BLCA	ENSG00000182165	TP53TG1	T cell CD8+_QUANTISEQ	1.17e-13	-0.357574
BLCA	ENSG00000182165	TP53TG1	T cell regulatory (Tregs)_QUANTISEQ	1.28e-13	-0.35701
BLCA	ENSG00000182165	TP53TG1	uncharacterized cell_QUANTISEQ	0	0.442875
BLCA	ENSG00000182165	TP53TG1	T cell CD8+_MCPCOUNTER	9.89e-13	-0.344547
BLCA	ENSG00000182165	TP53TG1	cytotoxicity score_MCPCOUNTER	0	-0.402905
BLCA	ENSG00000182165	TP53TG1	NK cell_MCPCOUNTER	0	-0.399223
BLCA	ENSG00000182165	TP53TG1	Monocyte_MCPCOUNTER	1.04e-14	-0.372564
BLCA	ENSG00000182165	TP53TG1	Macrophage/Monocyte_MCPCOUNTER	1.04e-14	-0.372564
BLCA	ENSG00000182165	TP53TG1	Cancer associated fibroblast_MCPCOUNTER	4.64e-10	-0.304736
BLCA	ENSG00000182165	TP53TG1	Macrophage_XCELL	2.45e-12	-0.338841
BLCA	ENSG00000182165	TP53TG1	Macrophage M1_XCELL	8.7e-12	-0.330646
BLCA	ENSG00000182165	TP53TG1	Plasmacytoid dendritic cell_XCELL	6.72e-11	-0.316901
BLCA	ENSG00000182165	TP53TG1	T cell CD4+ Th2_XCELL	4.99e-41	-0.600402
BLCA	ENSG00000182165	TP53TG1	T cell CD4+_EPIC	2.23e-10	0.310085
BLCA	ENSG00000182165	TP53TG1	Macrophage_EPIC	8.24e-15	-0.373724
BLCA	ENSG00000186056	MATN1-AS1	T cell CD8+_TIMER	5.49e-10	-0.302
BLCA	ENSG00000186056	MATN1-AS1	Myeloid dendritic cell_TIMER	1.72e-10	-0.31035
BLCA	ENSG00000186056	MATN1-AS1	Macrophage M1_QUANTISEQ	3.26e-10	-0.305791
BLCA	ENSG00000186056	MATN1-AS1	Monocyte_MCPCOUNTER	6e-10	-0.301352
BLCA	ENSG00000186056	MATN1-AS1	Macrophage/Monocyte_MCPCOUNTER	6e-10	-0.301352
BLCA	ENSG00000186056	MATN1-AS1	T cell CD4+ Th2_XCELL	3.35e-11	-0.32167
BLCA	ENSG00000186594	MIR22HG	T cell CD4+ Th1_XCELL	5.24e-10	-0.302346
BLCA	ENSG00000186594	MIR22HG	T cell CD4+ Th2_XCELL	7.21e-20	-0.432264
BLCA	ENSG00000186594	MIR22HG	Endothelial cell_EPIC	1.75e-13	0.356987
BLCA	ENSG00000186615	KTN1-AS1	uncharacterized cell_QUANTISEQ	6.02e-12	0.334942
BLCA	ENSG00000188185	LINC00265	Myeloid dendritic cell_TIMER	6.77e-15	-0.374043
BLCA	ENSG00000188185	LINC00265	Macrophage M1_QUANTISEQ	2.19e-18	-0.416066
BLCA	ENSG00000188185	LINC00265	cytotoxicity score_MCPCOUNTER	5.01e-12	-0.334242
BLCA	ENSG00000188185	LINC00265	Myeloid dendritic cell activated_XCELL	9.19e-14	-0.358988
BLCA	ENSG00000188185	LINC00265	Myeloid dendritic cell_XCELL	1.64e-10	-0.310669
BLCA	ENSG00000188185	LINC00265	Eosinophil_XCELL	2.61e-10	0.307374
BLCA	ENSG00000188185	LINC00265	Macrophage_XCELL	3.89e-17	-0.4017
BLCA	ENSG00000188185	LINC00265	Macrophage M1_XCELL	1.35e-19	-0.429353
BLCA	ENSG00000188185	LINC00265	Monocyte_XCELL	4.96e-13	-0.348818
BLCA	ENSG00000188185	LINC00265	Plasmacytoid dendritic cell_XCELL	5.58e-14	-0.361931
BLCA	ENSG00000188185	LINC00265	T cell CD4+ Th1_XCELL	1.29e-12	-0.342907
BLCA	ENSG00000188185	LINC00265	T cell CD4+ Th2_XCELL	2.59e-19	-0.426289
BLCA	ENSG00000188185	LINC00265	T cell CD4+_EPIC	1.52e-15	0.382333
BLCA	ENSG00000188185	LINC00265	Macrophage_EPIC	2.72e-15	-0.379126
BLCA	ENSG00000188185	LINC00265	NK cell_EPIC	2.32e-12	-0.339173
BLCA	ENSG00000188825	LINC00910	T cell CD8+_TIMER	1.2e-18	-0.418982
BLCA	ENSG00000188825	LINC00910	Neutrophil_TIMER	0	-0.501374
BLCA	ENSG00000188825	LINC00910	Myeloid dendritic cell_TIMER	0	-0.497051
BLCA	ENSG00000188825	LINC00910	T cell CD4+ memory activated_CIBERSORT	8.31e-13	-0.345631
BLCA	ENSG00000188825	LINC00910	T cell CD4+ memory activated_CIBERSORT-ABS	1.47e-13	-0.356184
BLCA	ENSG00000188825	LINC00910	NK cell activated_CIBERSORT-ABS	1.11e-11	-0.329044
BLCA	ENSG00000188825	LINC00910	Macrophage M1_CIBERSORT-ABS	3.55e-12	-0.336458
BLCA	ENSG00000188825	LINC00910	Macrophage M2_CIBERSORT-ABS	3.43e-11	-0.321508
BLCA	ENSG00000188825	LINC00910	Macrophage M1_QUANTISEQ	2.66e-22	-0.457095
BLCA	ENSG00000188825	LINC00910	T cell regulatory (Tregs)_QUANTISEQ	1.52e-10	-0.311216
BLCA	ENSG00000188825	LINC00910	uncharacterized cell_QUANTISEQ	3.52e-11	0.323078
BLCA	ENSG00000188825	LINC00910	cytotoxicity score_MCPCOUNTER	7.06e-16	-0.384408
BLCA	ENSG00000188825	LINC00910	NK cell_MCPCOUNTER	0	-0.39961
BLCA	ENSG00000188825	LINC00910	Monocyte_MCPCOUNTER	0	-0.405231
BLCA	ENSG00000188825	LINC00910	Macrophage/Monocyte_MCPCOUNTER	0	-0.405231
BLCA	ENSG00000188825	LINC00910	Myeloid dendritic cell_MCPCOUNTER	6.09e-11	-0.319291
BLCA	ENSG00000188825	LINC00910	Cancer associated fibroblast_MCPCOUNTER	8.6e-10	-0.300151
BLCA	ENSG00000188825	LINC00910	Myeloid dendritic cell activated_XCELL	9.03e-13	-0.345113
BLCA	ENSG00000188825	LINC00910	Macrophage_XCELL	1.47e-13	-0.356186
BLCA	ENSG00000188825	LINC00910	Macrophage M1_XCELL	3.75e-13	-0.350537
BLCA	ENSG00000188825	LINC00910	Monocyte_XCELL	1.31e-13	-0.356891
BLCA	ENSG00000188825	LINC00910	Plasmacytoid dendritic cell_XCELL	6.12e-13	-0.347524
BLCA	ENSG00000188825	LINC00910	T cell CD4+ Th2_XCELL	9.75e-23	-0.461335
BLCA	ENSG00000188825	LINC00910	immune score_XCELL	2.47e-10	-0.309325
BLCA	ENSG00000188825	LINC00910	Macrophage_EPIC	1.19e-12	-0.345352
BLCA	ENSG00000196668	LINC00173	T cell CD4+_TIMER	1.19e-19	0.429948
BLCA	ENSG00000196668	LINC00173	Neutrophil_TIMER	1.38e-23	0.469438
BLCA	ENSG00000196668	LINC00173	Myeloid dendritic cell_TIMER	1.12e-26	0.497199
BLCA	ENSG00000196668	LINC00173	T cell CD8+_CIBERSORT-ABS	1.56e-17	0.406323
BLCA	ENSG00000196668	LINC00173	T cell follicular helper_CIBERSORT-ABS	3.63e-16	0.390042
BLCA	ENSG00000196668	LINC00173	NK cell activated_CIBERSORT-ABS	1.24e-16	0.395689
BLCA	ENSG00000196668	LINC00173	Macrophage M1_CIBERSORT-ABS	5.71e-16	0.387621
BLCA	ENSG00000196668	LINC00173	Macrophage M2_CIBERSORT-ABS	3.68e-24	0.474785
BLCA	ENSG00000196668	LINC00173	B cell_QUANTISEQ	4.35e-16	0.389081
BLCA	ENSG00000196668	LINC00173	Macrophage M1_QUANTISEQ	2.94e-20	0.436379
BLCA	ENSG00000196668	LINC00173	Macrophage M2_QUANTISEQ	5.55e-15	0.375161
BLCA	ENSG00000196668	LINC00173	T cell CD8+_QUANTISEQ	3.39e-13	0.351145
BLCA	ENSG00000196668	LINC00173	T cell regulatory (Tregs)_QUANTISEQ	1.45e-15	0.382563
BLCA	ENSG00000196668	LINC00173	uncharacterized cell_QUANTISEQ	8.19e-22	-0.45227
BLCA	ENSG00000196668	LINC00173	T cell CD8+_MCPCOUNTER	9.95e-17	0.396857
BLCA	ENSG00000196668	LINC00173	cytotoxicity score_MCPCOUNTER	1.98e-22	0.458355
BLCA	ENSG00000196668	LINC00173	NK cell_MCPCOUNTER	1.09e-17	0.408153
BLCA	ENSG00000196668	LINC00173	B cell_MCPCOUNTER	3.49e-10	0.305285
BLCA	ENSG00000196668	LINC00173	Monocyte_MCPCOUNTER	8.36e-21	0.442058
BLCA	ENSG00000196668	LINC00173	Macrophage/Monocyte_MCPCOUNTER	8.36e-21	0.442058
BLCA	ENSG00000196668	LINC00173	Myeloid dendritic cell_MCPCOUNTER	7.33e-24	0.472004
BLCA	ENSG00000196668	LINC00173	Cancer associated fibroblast_MCPCOUNTER	7.93e-19	0.420981
BLCA	ENSG00000196668	LINC00173	Myeloid dendritic cell activated_XCELL	5.52e-29	0.516395
BLCA	ENSG00000196668	LINC00173	B cell_XCELL	1.29e-18	0.418647
BLCA	ENSG00000196668	LINC00173	T cell CD8+ central memory_XCELL	1.89e-11	0.325515
BLCA	ENSG00000196668	LINC00173	Myeloid dendritic cell_XCELL	2.29e-21	0.447792
BLCA	ENSG00000196668	LINC00173	Macrophage_XCELL	4.48e-16	0.388918
BLCA	ENSG00000196668	LINC00173	Macrophage M1_XCELL	4.07e-20	0.434894
BLCA	ENSG00000196668	LINC00173	B cell memory_XCELL	1.74e-15	0.381578
BLCA	ENSG00000196668	LINC00173	Monocyte_XCELL	8.18e-19	0.420831
BLCA	ENSG00000196668	LINC00173	Plasmacytoid dendritic cell_XCELL	1.86e-17	0.405454
BLCA	ENSG00000196668	LINC00173	T cell CD4+ Th2_XCELL	4.63e-13	0.349246
BLCA	ENSG00000196668	LINC00173	immune score_XCELL	1.77e-23	0.468411
BLCA	ENSG00000196668	LINC00173	microenvironment score_XCELL	9.11e-25	0.480337
BLCA	ENSG00000196668	LINC00173	Cancer associated fibroblast_EPIC	3.52e-11	0.321315
BLCA	ENSG00000196668	LINC00173	Macrophage_EPIC	2.84e-24	0.475824
BLCA	ENSG00000196668	LINC00173	NK cell_EPIC	1.8e-12	0.340789
BLCA	ENSG00000196756	SNHG17	Neutrophil_TIMER	1.11e-11	-0.330916
BLCA	ENSG00000196756	SNHG17	Endothelial cell_MCPCOUNTER	5.34e-10	-0.303701
BLCA	ENSG00000196951	SCOC-AS1	T cell CD8+_TIMER	4.25e-20	-0.434697
BLCA	ENSG00000196951	SCOC-AS1	Neutrophil_TIMER	5.09e-35	-0.561474
BLCA	ENSG00000196951	SCOC-AS1	Myeloid dendritic cell_TIMER	1.29e-33	-0.551583
BLCA	ENSG00000196951	SCOC-AS1	T cell CD4+ memory activated_CIBERSORT	2.16e-11	-0.324611
BLCA	ENSG00000196951	SCOC-AS1	Macrophage M1_CIBERSORT	2.01e-10	-0.309238
BLCA	ENSG00000196951	SCOC-AS1	T cell CD4+ memory activated_CIBERSORT-ABS	7.24e-12	-0.331852
BLCA	ENSG00000196951	SCOC-AS1	NK cell activated_CIBERSORT-ABS	2.22e-11	-0.324432
BLCA	ENSG00000196951	SCOC-AS1	Macrophage M1_CIBERSORT-ABS	1.42e-13	-0.356396
BLCA	ENSG00000196951	SCOC-AS1	Macrophage M2_CIBERSORT-ABS	6.57e-12	-0.332481
BLCA	ENSG00000196951	SCOC-AS1	Mast cell resting_CIBERSORT-ABS	3.08e-11	-0.322226
BLCA	ENSG00000196951	SCOC-AS1	Macrophage M1_QUANTISEQ	1.35e-22	-0.459978
BLCA	ENSG00000196951	SCOC-AS1	T cell regulatory (Tregs)_QUANTISEQ	9.15e-12	-0.330313
BLCA	ENSG00000196951	SCOC-AS1	uncharacterized cell_QUANTISEQ	5.14e-13	0.3486
BLCA	ENSG00000196951	SCOC-AS1	cytotoxicity score_MCPCOUNTER	9.64e-18	-0.408754
BLCA	ENSG00000196951	SCOC-AS1	NK cell_MCPCOUNTER	1.51e-12	-0.341901
BLCA	ENSG00000196951	SCOC-AS1	Monocyte_MCPCOUNTER	7.15e-20	-0.432303
BLCA	ENSG00000196951	SCOC-AS1	Macrophage/Monocyte_MCPCOUNTER	7.15e-20	-0.432303
BLCA	ENSG00000196951	SCOC-AS1	Myeloid dendritic cell activated_XCELL	1.58e-10	-0.310945
BLCA	ENSG00000196951	SCOC-AS1	Macrophage_XCELL	1.99e-11	-0.325169
BLCA	ENSG00000196951	SCOC-AS1	Macrophage M1_XCELL	5.86e-10	-0.301525
BLCA	ENSG00000196951	SCOC-AS1	T cell CD4+ Th2_XCELL	8.11e-23	-0.462105
BLCA	ENSG00000196951	SCOC-AS1	Macrophage_EPIC	1.38e-10	-0.311914
BLCA	ENSG00000197989	SNHG12	T cell CD8+_TIMER	1.87e-12	-0.340553
BLCA	ENSG00000197989	SNHG12	Neutrophil_TIMER	1.58e-15	-0.381298
BLCA	ENSG00000197989	SNHG12	Macrophage_TIMER	2.62e-13	-0.352714
BLCA	ENSG00000197989	SNHG12	Myeloid dendritic cell_TIMER	0	-0.411872
BLCA	ENSG00000197989	SNHG12	Macrophage M2_CIBERSORT-ABS	3.59e-10	-0.305089
BLCA	ENSG00000197989	SNHG12	Macrophage M1_QUANTISEQ	6.35e-11	-0.317294
BLCA	ENSG00000197989	SNHG12	Monocyte_MCPCOUNTER	4.27e-15	-0.376913
BLCA	ENSG00000197989	SNHG12	Macrophage/Monocyte_MCPCOUNTER	4.27e-15	-0.376913
BLCA	ENSG00000203497	PDCD4-AS1	Macrophage M2_QUANTISEQ	2.18e-10	0.308657
BLCA	ENSG00000203497	PDCD4-AS1	Macrophage M2_XCELL	4.48e-10	0.303486
BLCA	ENSG00000203497	PDCD4-AS1	stroma score_XCELL	6.59e-13	0.347073
BLCA	ENSG00000203497	PDCD4-AS1	microenvironment score_XCELL	1.11e-10	0.315072
BLCA	ENSG00000203706	SERTAD4-AS1	Cancer associated fibroblast_MCPCOUNTER	1.32e-14	0.37134
BLCA	ENSG00000203706	SERTAD4-AS1	Cancer associated fibroblast_XCELL	1.24e-15	0.383422
BLCA	ENSG00000203706	SERTAD4-AS1	stroma score_XCELL	1.19e-14	0.370873
BLCA	ENSG00000203721	LINC00862	Neutrophil_TIMER	6.87e-19	0.421668
BLCA	ENSG00000203721	LINC00862	Myeloid dendritic cell_TIMER	2.55e-18	0.415325
BLCA	ENSG00000203721	LINC00862	Macrophage M0_CIBERSORT-ABS	2.11e-12	0.339783
BLCA	ENSG00000203721	LINC00862	Macrophage M2_CIBERSORT-ABS	1.52e-15	0.382305
BLCA	ENSG00000203721	LINC00862	Macrophage M1_QUANTISEQ	1.65e-19	0.428414
BLCA	ENSG00000203721	LINC00862	T cell regulatory (Tregs)_QUANTISEQ	1.72e-10	0.310326
BLCA	ENSG00000203721	LINC00862	uncharacterized cell_QUANTISEQ	2.3e-12	-0.339248
BLCA	ENSG00000203721	LINC00862	cytotoxicity score_MCPCOUNTER	1.77e-13	0.355062
BLCA	ENSG00000203721	LINC00862	NK cell_MCPCOUNTER	2.95e-11	0.322522
BLCA	ENSG00000203721	LINC00862	Monocyte_MCPCOUNTER	6.53e-18	0.410689
BLCA	ENSG00000203721	LINC00862	Macrophage/Monocyte_MCPCOUNTER	6.53e-18	0.410689
BLCA	ENSG00000203721	LINC00862	Cancer associated fibroblast_MCPCOUNTER	1.86e-18	0.416862
BLCA	ENSG00000203721	LINC00862	Myeloid dendritic cell activated_XCELL	1.32e-13	0.356818
BLCA	ENSG00000203721	LINC00862	Macrophage_XCELL	3.75e-18	0.413438
BLCA	ENSG00000203721	LINC00862	Macrophage M1_XCELL	2.82e-18	0.414837
BLCA	ENSG00000203721	LINC00862	Monocyte_XCELL	2.68e-15	0.379205
BLCA	ENSG00000203721	LINC00862	Plasmacytoid dendritic cell_XCELL	2.33e-13	0.353432
BLCA	ENSG00000203721	LINC00862	T cell CD4+ Th2_XCELL	5.74e-12	0.333358
BLCA	ENSG00000203721	LINC00862	immune score_XCELL	3.82e-11	0.320772
BLCA	ENSG00000203721	LINC00862	microenvironment score_XCELL	6.36e-12	0.332693
BLCA	ENSG00000203721	LINC00862	Cancer associated fibroblast_EPIC	1.01e-17	0.408529
BLCA	ENSG00000203721	LINC00862	T cell CD4+_EPIC	1.34e-10	-0.31209
BLCA	ENSG00000203721	LINC00862	Macrophage_EPIC	9.24e-20	0.431114
BLCA	ENSG00000203721	LINC00862	NK cell_EPIC	1.03e-18	0.419742
BLCA	ENSG00000203804	ADAMTSL4-AS1	Common lymphoid progenitor_XCELL	3.2e-10	-0.305912
BLCA	ENSG00000203808	BVES-AS1	Macrophage M2_CIBERSORT-ABS	4.92e-12	0.334358
BLCA	ENSG00000203808	BVES-AS1	Macrophage M1_QUANTISEQ	1.28e-15	0.383248
BLCA	ENSG00000203808	BVES-AS1	uncharacterized cell_QUANTISEQ	4.17e-14	-0.363628
BLCA	ENSG00000203808	BVES-AS1	Myeloid dendritic cell_MCPCOUNTER	5.05e-13	0.348709
BLCA	ENSG00000203808	BVES-AS1	Cancer associated fibroblast_MCPCOUNTER	2.68e-19	0.426144
BLCA	ENSG00000203808	BVES-AS1	microenvironment score_XCELL	1.27e-10	0.312479
BLCA	ENSG00000203808	BVES-AS1	Cancer associated fibroblast_EPIC	2.07e-13	0.354136
BLCA	ENSG00000203808	BVES-AS1	Macrophage_EPIC	9.42e-13	0.344851
BLCA	ENSG00000203930	LINC00632	Macrophage_TIMER	5.05e-14	0.362512
BLCA	ENSG00000203930	LINC00632	Myeloid dendritic cell_TIMER	4.11e-11	0.320276
BLCA	ENSG00000203930	LINC00632	Macrophage M2_CIBERSORT	5.98e-11	0.317705
BLCA	ENSG00000203930	LINC00632	Myeloid dendritic cell activated_CIBERSORT	5.13e-10	-0.302494
BLCA	ENSG00000203930	LINC00632	Macrophage M2_CIBERSORT-ABS	3.28e-23	0.465866
BLCA	ENSG00000203930	LINC00632	Macrophage M1_QUANTISEQ	9.17e-13	0.345021
BLCA	ENSG00000203930	LINC00632	uncharacterized cell_QUANTISEQ	1.25e-10	-0.312569
BLCA	ENSG00000203930	LINC00632	Monocyte_MCPCOUNTER	1.83e-11	0.325717
BLCA	ENSG00000203930	LINC00632	Macrophage/Monocyte_MCPCOUNTER	1.83e-11	0.325717
BLCA	ENSG00000203930	LINC00632	Myeloid dendritic cell_MCPCOUNTER	1.91e-10	0.309595
BLCA	ENSG00000203930	LINC00632	Cancer associated fibroblast_MCPCOUNTER	3.97e-36	0.569055
BLCA	ENSG00000203930	LINC00632	Myeloid dendritic cell activated_XCELL	6.98e-13	0.346712
BLCA	ENSG00000203930	LINC00632	Myeloid dendritic cell_XCELL	1.2e-11	0.328515
BLCA	ENSG00000203930	LINC00632	Cancer associated fibroblast_XCELL	3.21e-18	0.414197
BLCA	ENSG00000203930	LINC00632	Macrophage_XCELL	5.51e-18	0.411534
BLCA	ENSG00000203930	LINC00632	Macrophage M1_XCELL	7.92e-21	0.442299
BLCA	ENSG00000203930	LINC00632	Macrophage M2_XCELL	7.53e-12	0.331594
BLCA	ENSG00000203930	LINC00632	Monocyte_XCELL	6.44e-15	0.374327
BLCA	ENSG00000203930	LINC00632	stroma score_XCELL	2.22e-19	0.427018
BLCA	ENSG00000203930	LINC00632	microenvironment score_XCELL	1.29e-18	0.418651
BLCA	ENSG00000203930	LINC00632	Cancer associated fibroblast_EPIC	1.21e-34	0.558865
BLCA	ENSG00000203930	LINC00632	T cell CD4+_EPIC	3.93e-17	-0.401648
BLCA	ENSG00000203930	LINC00632	Macrophage_EPIC	7.55e-22	0.452624
BLCA	ENSG00000203930	LINC00632	NK cell_EPIC	1.17e-13	0.357553
BLCA	ENSG00000203930	LINC00632	uncharacterized cell_EPIC	1.25e-16	-0.395659
BLCA	ENSG00000203993	ARRDC1-AS1	T cell CD4+ Th1_XCELL	1.57e-14	0.369291
BLCA	ENSG00000204282	TNRC6C-AS1	T cell CD8+_TIMER	1.63e-17	-0.406124
BLCA	ENSG00000204282	TNRC6C-AS1	Common lymphoid progenitor_XCELL	5.4e-12	-0.333761
BLCA	ENSG00000204282	TNRC6C-AS1	T cell CD4+ Th2_XCELL	1.93e-16	-0.393381
BLCA	ENSG00000205181	LINC00654	Macrophage_TIMER	6.08e-18	0.411046
BLCA	ENSG00000205181	LINC00654	Macrophage M2_CIBERSORT-ABS	2.94e-10	0.306527
BLCA	ENSG00000205181	LINC00654	Cancer associated fibroblast_MCPCOUNTER	3.02e-19	0.425574
BLCA	ENSG00000205181	LINC00654	Cancer associated fibroblast_XCELL	7.72e-17	0.39817
BLCA	ENSG00000205181	LINC00654	Hematopoietic stem cell_XCELL	7.53e-11	0.316113
BLCA	ENSG00000205181	LINC00654	stroma score_XCELL	2.38e-16	0.392279
BLCA	ENSG00000205181	LINC00654	Cancer associated fibroblast_EPIC	2.58e-18	0.415259
BLCA	ENSG00000205181	LINC00654	uncharacterized cell_EPIC	2.49e-14	-0.366629
BLCA	ENSG00000205837	LINC00487	T cell CD4+_TIMER	5.57e-11	0.31819
BLCA	ENSG00000205837	LINC00487	Neutrophil_TIMER	1.93e-13	0.354572
BLCA	ENSG00000205837	LINC00487	Myeloid dendritic cell_TIMER	1.46e-10	0.3115
BLCA	ENSG00000205837	LINC00487	T cell CD8+_CIBERSORT-ABS	4.24e-10	0.30389
BLCA	ENSG00000205837	LINC00487	Macrophage M1_CIBERSORT-ABS	2.77e-10	0.306942
BLCA	ENSG00000205837	LINC00487	Macrophage M1_QUANTISEQ	2.08e-10	0.309003
BLCA	ENSG00000205837	LINC00487	T cell CD8+_QUANTISEQ	5.71e-10	0.301721
BLCA	ENSG00000205837	LINC00487	uncharacterized cell_QUANTISEQ	1.62e-13	-0.355628
BLCA	ENSG00000205837	LINC00487	cytotoxicity score_MCPCOUNTER	7.44e-12	0.331675
BLCA	ENSG00000205837	LINC00487	NK cell_MCPCOUNTER	3.87e-12	0.335916
BLCA	ENSG00000205837	LINC00487	Myeloid dendritic cell activated_XCELL	1.1e-14	0.371294
BLCA	ENSG00000205837	LINC00487	Myeloid dendritic cell_XCELL	6.62e-10	0.300634
BLCA	ENSG00000205837	LINC00487	Macrophage_XCELL	7.47e-11	0.316167
BLCA	ENSG00000205837	LINC00487	Macrophage M1_XCELL	1.69e-13	0.355359
BLCA	ENSG00000205837	LINC00487	Monocyte_XCELL	1.02e-10	0.313999
BLCA	ENSG00000205837	LINC00487	Plasmacytoid dendritic cell_XCELL	1.08e-12	0.344005
BLCA	ENSG00000205837	LINC00487	immune score_XCELL	2.86e-12	0.33784
BLCA	ENSG00000205837	LINC00487	microenvironment score_XCELL	4.25e-14	0.363521
BLCA	ENSG00000205837	LINC00487	Macrophage_EPIC	2.97e-12	0.337595
BLCA	ENSG00000205885	C1RL-AS1	T cell CD4+_EPIC	1.91e-10	0.311201
BLCA	ENSG00000205913	SRRM2-AS1	T cell CD8+_TIMER	1.45e-12	-0.342143
BLCA	ENSG00000205913	SRRM2-AS1	Neutrophil_TIMER	2.16e-11	-0.326415
BLCA	ENSG00000205913	SRRM2-AS1	Myeloid dendritic cell_TIMER	2.83e-15	-0.378795
BLCA	ENSG00000205913	SRRM2-AS1	Macrophage M1_CIBERSORT-ABS	3.37e-10	-0.305536
BLCA	ENSG00000205913	SRRM2-AS1	Macrophage M2_CIBERSORT-ABS	8e-11	-0.315698
BLCA	ENSG00000205913	SRRM2-AS1	Macrophage M1_QUANTISEQ	3.51e-15	-0.377708
BLCA	ENSG00000205913	SRRM2-AS1	Monocyte_MCPCOUNTER	3.63e-11	-0.322862
BLCA	ENSG00000205913	SRRM2-AS1	Macrophage/Monocyte_MCPCOUNTER	3.63e-11	-0.322862
BLCA	ENSG00000205913	SRRM2-AS1	Monocyte_XCELL	4.94e-12	-0.334329
BLCA	ENSG00000205930	C21orf62-AS1	Neutrophil_TIMER	2.91e-11	-0.322613
BLCA	ENSG00000205930	C21orf62-AS1	Myeloid dendritic cell_TIMER	3.7e-12	-0.336193
BLCA	ENSG00000205930	C21orf62-AS1	T cell CD4+ memory activated_CIBERSORT	3.21e-11	-0.321959
BLCA	ENSG00000205930	C21orf62-AS1	T cell CD4+ memory activated_CIBERSORT-ABS	4.09e-11	-0.320305
BLCA	ENSG00000205930	C21orf62-AS1	Macrophage M1_QUANTISEQ	2.2e-13	-0.353775
BLCA	ENSG00000205930	C21orf62-AS1	cytotoxicity score_MCPCOUNTER	1.57e-10	-0.311006
BLCA	ENSG00000205930	C21orf62-AS1	T cell CD4+ Th1_XCELL	1.95e-13	-0.354507
BLCA	ENSG00000205930	C21orf62-AS1	T cell CD4+ Th2_XCELL	9.3e-25	-0.480257
BLCA	ENSG00000206337	HCP5	T cell CD4+_TIMER	1.21e-15	0.38355
BLCA	ENSG00000206337	HCP5	Neutrophil_TIMER	0	0.647015
BLCA	ENSG00000206337	HCP5	Myeloid dendritic cell_TIMER	0	0.577907
BLCA	ENSG00000206337	HCP5	T cell CD8+_CIBERSORT	8.97e-14	0.359131
BLCA	ENSG00000206337	HCP5	T cell CD4+ naive_CIBERSORT	1.3e-14	-0.370339
BLCA	ENSG00000206337	HCP5	T cell CD4+ memory activated_CIBERSORT	3.98e-27	0.501031
BLCA	ENSG00000206337	HCP5	NK cell activated_CIBERSORT	1.73e-12	0.341029
BLCA	ENSG00000206337	HCP5	Macrophage M1_CIBERSORT	1.85e-33	0.550461
BLCA	ENSG00000206337	HCP5	T cell CD8+_CIBERSORT-ABS	1.02e-35	0.566279
BLCA	ENSG00000206337	HCP5	T cell CD4+ naive_CIBERSORT-ABS	2.78e-14	-0.365986
BLCA	ENSG00000206337	HCP5	T cell CD4+ memory activated_CIBERSORT-ABS	2.46e-28	0.511118
BLCA	ENSG00000206337	HCP5	T cell follicular helper_CIBERSORT-ABS	6.94e-39	0.58711
BLCA	ENSG00000206337	HCP5	NK cell activated_CIBERSORT-ABS	3.62e-35	0.562499
BLCA	ENSG00000206337	HCP5	Macrophage M1_CIBERSORT-ABS	1.52e-40	0.597447
BLCA	ENSG00000206337	HCP5	Macrophage M2_CIBERSORT-ABS	1.42e-15	0.38271
BLCA	ENSG00000206337	HCP5	Macrophage M1_QUANTISEQ	4.93e-32	0.540016
BLCA	ENSG00000206337	HCP5	T cell CD8+_QUANTISEQ	2.86e-32	0.541775
BLCA	ENSG00000206337	HCP5	T cell regulatory (Tregs)_QUANTISEQ	9.19e-19	0.420271
BLCA	ENSG00000206337	HCP5	uncharacterized cell_QUANTISEQ	0	-0.444643
BLCA	ENSG00000206337	HCP5	T cell CD8+_MCPCOUNTER	1.63e-35	0.564889
BLCA	ENSG00000206337	HCP5	cytotoxicity score_MCPCOUNTER	0	0.731957
BLCA	ENSG00000206337	HCP5	NK cell_MCPCOUNTER	0	0.587396
BLCA	ENSG00000206337	HCP5	Monocyte_MCPCOUNTER	0	0.567438
BLCA	ENSG00000206337	HCP5	Macrophage/Monocyte_MCPCOUNTER	0	0.567438
BLCA	ENSG00000206337	HCP5	Myeloid dendritic cell_MCPCOUNTER	0	0.40867
BLCA	ENSG00000206337	HCP5	Myeloid dendritic cell activated_XCELL	6.72e-32	0.539015
BLCA	ENSG00000206337	HCP5	B cell_XCELL	1.79e-23	0.468358
BLCA	ENSG00000206337	HCP5	T cell CD4+ memory_XCELL	8.07e-12	0.331142
BLCA	ENSG00000206337	HCP5	T cell CD8+_XCELL	1.51e-15	0.382374
BLCA	ENSG00000206337	HCP5	T cell CD8+ central memory_XCELL	4.64e-41	0.600593
BLCA	ENSG00000206337	HCP5	T cell CD8+ effector memory_XCELL	1.1e-10	0.313475
BLCA	ENSG00000206337	HCP5	Myeloid dendritic cell_XCELL	1.14e-18	0.419244
BLCA	ENSG00000206337	HCP5	Eosinophil_XCELL	6.28e-11	-0.317364
BLCA	ENSG00000206337	HCP5	Macrophage_XCELL	2.5e-25	0.485386
BLCA	ENSG00000206337	HCP5	Macrophage M1_XCELL	2.62e-21	0.447199
BLCA	ENSG00000206337	HCP5	B cell memory_XCELL	7.05e-17	0.39864
BLCA	ENSG00000206337	HCP5	Monocyte_XCELL	1.18e-15	0.383725
BLCA	ENSG00000206337	HCP5	Plasmacytoid dendritic cell_XCELL	2.24e-39	0.59021
BLCA	ENSG00000206337	HCP5	T cell CD4+ Th2_XCELL	4.21e-17	0.40129
BLCA	ENSG00000206337	HCP5	immune score_XCELL	0	0.49823
BLCA	ENSG00000206337	HCP5	microenvironment score_XCELL	3.13e-14	0.366749
BLCA	ENSG00000206337	HCP5	Macrophage_EPIC	0	0.445417
BLCA	ENSG00000206337	HCP5	NK cell_EPIC	7.53e-12	0.331589
BLCA	ENSG00000206573	THUMPD3-AS1	T cell CD8+_TIMER	6.61e-19	-0.421852
BLCA	ENSG00000206573	THUMPD3-AS1	Neutrophil_TIMER	0	-0.47039
BLCA	ENSG00000206573	THUMPD3-AS1	Myeloid dendritic cell_TIMER	0	-0.453285
BLCA	ENSG00000206573	THUMPD3-AS1	Macrophage M1_QUANTISEQ	8.11e-15	-0.373025
BLCA	ENSG00000206573	THUMPD3-AS1	cytotoxicity score_MCPCOUNTER	1.61e-11	-0.328407
BLCA	ENSG00000206573	THUMPD3-AS1	Monocyte_MCPCOUNTER	6.7e-17	-0.390191
BLCA	ENSG00000206573	THUMPD3-AS1	Macrophage/Monocyte_MCPCOUNTER	6.7e-17	-0.390191
BLCA	ENSG00000206573	THUMPD3-AS1	T cell CD4+ central memory_XCELL	9.78e-12	0.329881
BLCA	ENSG00000206573	THUMPD3-AS1	Monocyte_XCELL	1.17e-10	-0.313027
BLCA	ENSG00000206573	THUMPD3-AS1	T cell CD4+ Th2_XCELL	5.98e-11	-0.317702
BLCA	ENSG00000212694	LINC01089	T cell CD8+_TIMER	5.45e-25	-0.482356
BLCA	ENSG00000212694	LINC01089	Neutrophil_TIMER	0	-0.494648
BLCA	ENSG00000212694	LINC01089	Myeloid dendritic cell_TIMER	0	-0.516479
BLCA	ENSG00000212694	LINC01089	T cell CD4+ memory activated_CIBERSORT	2.93e-10	-0.306537
BLCA	ENSG00000212694	LINC01089	T cell regulatory (Tregs)_CIBERSORT	9.93e-13	0.344524
BLCA	ENSG00000212694	LINC01089	Macrophage M1_CIBERSORT	5.35e-12	-0.333816
BLCA	ENSG00000212694	LINC01089	Mast cell resting_CIBERSORT	2.7e-10	-0.307125
BLCA	ENSG00000212694	LINC01089	T cell CD4+ memory activated_CIBERSORT-ABS	1.94e-10	-0.30947
BLCA	ENSG00000212694	LINC01089	Macrophage M1_CIBERSORT-ABS	4.31e-13	-0.349686
BLCA	ENSG00000212694	LINC01089	Macrophage M2_CIBERSORT-ABS	1.56e-11	-0.326809
BLCA	ENSG00000212694	LINC01089	Mast cell resting_CIBERSORT-ABS	6.13e-14	-0.361375
BLCA	ENSG00000212694	LINC01089	Neutrophil_CIBERSORT-ABS	2.38e-11	-0.323976
BLCA	ENSG00000212694	LINC01089	Macrophage M1_QUANTISEQ	1.21e-30	-0.529484
BLCA	ENSG00000212694	LINC01089	cytotoxicity score_MCPCOUNTER	2.67e-11	-0.324968
BLCA	ENSG00000212694	LINC01089	Monocyte_MCPCOUNTER	0	-0.400197
BLCA	ENSG00000212694	LINC01089	Macrophage/Monocyte_MCPCOUNTER	0	-0.400197
BLCA	ENSG00000212694	LINC01089	Myeloid dendritic cell activated_XCELL	1.02e-10	-0.313987
BLCA	ENSG00000212694	LINC01089	T cell CD4+ central memory_XCELL	1.02e-15	0.384481
BLCA	ENSG00000212694	LINC01089	Macrophage_XCELL	1.31e-15	-0.383152
BLCA	ENSG00000212694	LINC01089	Macrophage M1_XCELL	2.09e-12	-0.339839
BLCA	ENSG00000212694	LINC01089	Monocyte_XCELL	1.14e-11	-0.328859
BLCA	ENSG00000212694	LINC01089	T cell CD4+ Th2_XCELL	8.19e-24	-0.471553
BLCA	ENSG00000212694	LINC01089	Macrophage_EPIC	2.27e-12	-0.341247
BLCA	ENSG00000213888	LINC01521	Macrophage M1_QUANTISEQ	6.66e-11	-0.316963
BLCA	ENSG00000213888	LINC01521	Macrophage_XCELL	1.88e-11	-0.325543
BLCA	ENSG00000213888	LINC01521	Macrophage M1_XCELL	2.03e-11	-0.325033
BLCA	ENSG00000213888	LINC01521	Monocyte_XCELL	1.51e-13	-0.356051
BLCA	ENSG00000213888	LINC01521	Plasmacytoid dendritic cell_XCELL	2e-10	-0.309257
BLCA	ENSG00000213904	LIPE-AS1	T cell CD8+_TIMER	2.3e-15	-0.380039
BLCA	ENSG00000213904	LIPE-AS1	Neutrophil_TIMER	0	-0.418138
BLCA	ENSG00000213904	LIPE-AS1	Myeloid dendritic cell_TIMER	0	-0.397849
BLCA	ENSG00000213904	LIPE-AS1	Monocyte_MCPCOUNTER	2.66e-11	-0.324996
BLCA	ENSG00000213904	LIPE-AS1	Macrophage/Monocyte_MCPCOUNTER	2.66e-11	-0.324996
BLCA	ENSG00000213904	LIPE-AS1	Mast cell_XCELL	8.26e-11	-0.315471
BLCA	ENSG00000213904	LIPE-AS1	T cell CD4+ Th2_XCELL	1.65e-13	-0.355514
BLCA	ENSG00000214049	UCA1	Myeloid dendritic cell activated_CIBERSORT	7.9e-13	0.345949
BLCA	ENSG00000214049	UCA1	cytotoxicity score_MCPCOUNTER	3.86e-11	-0.320704
BLCA	ENSG00000214049	UCA1	T cell CD4+ Th2_XCELL	4.89e-17	-0.400529
BLCA	ENSG00000214049	UCA1	Endothelial cell_EPIC	2.62e-10	0.30734
BLCA	ENSG00000214106	PAXIP1-AS2	T cell CD4+ Th1_XCELL	3.13e-20	-0.436086
BLCA	ENSG00000214106	PAXIP1-AS2	T cell CD4+ Th2_XCELL	6.73e-11	-0.316891
BLCA	ENSG00000214548	MEG3	T cell CD4+_TIMER	4.31e-15	0.376573
BLCA	ENSG00000214548	MEG3	Macrophage M2_CIBERSORT	3.03e-10	0.306294
BLCA	ENSG00000214548	MEG3	Macrophage M2_CIBERSORT-ABS	2.23e-22	0.457846
BLCA	ENSG00000214548	MEG3	Mast cell activated_CIBERSORT-ABS	1.84e-10	0.30987
BLCA	ENSG00000214548	MEG3	Macrophage M2_QUANTISEQ	1.08e-13	0.358014
BLCA	ENSG00000214548	MEG3	T cell regulatory (Tregs)_QUANTISEQ	1.26e-13	0.357094
BLCA	ENSG00000214548	MEG3	B cell_MCPCOUNTER	3.81e-11	0.322542
BLCA	ENSG00000214548	MEG3	Myeloid dendritic cell_MCPCOUNTER	7.33e-11	0.31799
BLCA	ENSG00000214548	MEG3	Cancer associated fibroblast_MCPCOUNTER	0	0.70427
BLCA	ENSG00000214548	MEG3	Myeloid dendritic cell activated_XCELL	6.21e-12	0.332848
BLCA	ENSG00000214548	MEG3	Common lymphoid progenitor_XCELL	1.52e-13	-0.356012
BLCA	ENSG00000214548	MEG3	Endothelial cell_XCELL	6.39e-13	0.347257
BLCA	ENSG00000214548	MEG3	Cancer associated fibroblast_XCELL	6.05e-44	0.617542
BLCA	ENSG00000214548	MEG3	Hematopoietic stem cell_XCELL	8.14e-29	0.515031
BLCA	ENSG00000214548	MEG3	Macrophage M1_XCELL	3.73e-13	0.350561
BLCA	ENSG00000214548	MEG3	Monocyte_XCELL	1.32e-12	0.342755
BLCA	ENSG00000214548	MEG3	stroma score_XCELL	1.13e-48	0.643266
BLCA	ENSG00000214548	MEG3	microenvironment score_XCELL	0	0.485769
BLCA	ENSG00000214548	MEG3	Cancer associated fibroblast_EPIC	0	0.684578
BLCA	ENSG00000214548	MEG3	Endothelial cell_EPIC	7.09e-14	0.362205
BLCA	ENSG00000214548	MEG3	Macrophage_EPIC	3.79e-12	0.337951
BLCA	ENSG00000214548	MEG3	uncharacterized cell_EPIC	0	-0.594702
BLCA	ENSG00000214783	POLR2J4	T cell CD8+_TIMER	4.66e-11	-0.319409
BLCA	ENSG00000214783	POLR2J4	Myeloid dendritic cell_TIMER	9.09e-11	-0.314807
BLCA	ENSG00000214783	POLR2J4	Macrophage_XCELL	3.27e-13	-0.351363
BLCA	ENSG00000214783	POLR2J4	Macrophage M1_XCELL	1.39e-12	-0.34241
BLCA	ENSG00000214783	POLR2J4	Monocyte_XCELL	6.87e-10	-0.300368
BLCA	ENSG00000214783	POLR2J4	T cell CD4+ Th2_XCELL	1.61e-11	-0.32658
BLCA	ENSG00000214922	HLA-F-AS1	Neutrophil_TIMER	4.65e-12	0.336623
BLCA	ENSG00000214922	HLA-F-AS1	T cell follicular helper_CIBERSORT-ABS	7.33e-11	0.316305
BLCA	ENSG00000214922	HLA-F-AS1	NK cell activated_CIBERSORT-ABS	1.57e-11	0.326765
BLCA	ENSG00000214922	HLA-F-AS1	T cell CD8+_MCPCOUNTER	6.53e-12	0.332522
BLCA	ENSG00000215039	CD27-AS1	Macrophage M1_QUANTISEQ	2.19e-10	-0.308622
BLCA	ENSG00000215039	CD27-AS1	T cell CD4+ Th2_XCELL	5.41e-14	-0.362108
BLCA	ENSG00000215256	DHRS4-AS1	T cell CD4+_TIMER	1.99e-10	-0.309291
BLCA	ENSG00000215256	DHRS4-AS1	Neutrophil_TIMER	2.46e-10	-0.30937
BLCA	ENSG00000215256	DHRS4-AS1	Myeloid dendritic cell_TIMER	0	-0.405716
BLCA	ENSG00000215256	DHRS4-AS1	T cell CD4+ memory activated_CIBERSORT	7.54e-11	-0.316105
BLCA	ENSG00000215256	DHRS4-AS1	T cell CD4+ memory activated_CIBERSORT-ABS	2.14e-11	-0.324688
BLCA	ENSG00000215256	DHRS4-AS1	Macrophage M2_CIBERSORT-ABS	2.81e-10	-0.306839
BLCA	ENSG00000215256	DHRS4-AS1	Macrophage M1_QUANTISEQ	3.76e-17	-0.401877
BLCA	ENSG00000215256	DHRS4-AS1	cytotoxicity score_MCPCOUNTER	1.06e-10	-0.315415
BLCA	ENSG00000215256	DHRS4-AS1	NK cell_MCPCOUNTER	5.39e-10	-0.303629
BLCA	ENSG00000215256	DHRS4-AS1	Cancer associated fibroblast_MCPCOUNTER	1.38e-10	-0.313495
BLCA	ENSG00000215256	DHRS4-AS1	Myeloid dendritic cell activated_XCELL	4.68e-18	-0.412345
BLCA	ENSG00000215256	DHRS4-AS1	Myeloid dendritic cell_XCELL	5.67e-19	-0.422582
BLCA	ENSG00000215256	DHRS4-AS1	Macrophage_XCELL	6.91e-12	-0.332156
BLCA	ENSG00000215256	DHRS4-AS1	Macrophage M1_XCELL	2.22e-17	-0.404561
BLCA	ENSG00000215256	DHRS4-AS1	Monocyte_XCELL	1.48e-19	-0.428918
BLCA	ENSG00000215256	DHRS4-AS1	Plasmacytoid dendritic cell_XCELL	4.79e-15	-0.375986
BLCA	ENSG00000215256	DHRS4-AS1	immune score_XCELL	8.45e-15	-0.373596
BLCA	ENSG00000215256	DHRS4-AS1	microenvironment score_XCELL	0	-0.397442
BLCA	ENSG00000215256	DHRS4-AS1	T cell CD4+_EPIC	2.25e-11	0.326133
BLCA	ENSG00000215256	DHRS4-AS1	Macrophage_EPIC	6.43e-14	-0.362753
BLCA	ENSG00000215256	DHRS4-AS1	NK cell_EPIC	4.08e-22	-0.455265
BLCA	ENSG00000215386	MIR99AHG	T cell CD4+_TIMER	6.29e-12	0.332766
BLCA	ENSG00000215386	MIR99AHG	Neutrophil_TIMER	8.84e-11	0.315006
BLCA	ENSG00000215386	MIR99AHG	Macrophage_TIMER	2.09e-13	0.354081
BLCA	ENSG00000215386	MIR99AHG	Myeloid dendritic cell_TIMER	1.01e-11	0.329672
BLCA	ENSG00000215386	MIR99AHG	Myeloid dendritic cell activated_CIBERSORT	1.93e-14	-0.368082
BLCA	ENSG00000215386	MIR99AHG	T cell CD8+_CIBERSORT-ABS	6.4e-10	0.30088
BLCA	ENSG00000215386	MIR99AHG	NK cell activated_CIBERSORT-ABS	3.02e-12	0.337507
BLCA	ENSG00000215386	MIR99AHG	Macrophage M1_CIBERSORT-ABS	1.32e-13	0.356849
BLCA	ENSG00000215386	MIR99AHG	Macrophage M2_CIBERSORT-ABS	1.44e-27	0.504761
BLCA	ENSG00000215386	MIR99AHG	Mast cell activated_CIBERSORT-ABS	5.4e-11	0.318399
BLCA	ENSG00000215386	MIR99AHG	B cell_QUANTISEQ	1.91e-12	0.340415
BLCA	ENSG00000215386	MIR99AHG	Macrophage M1_QUANTISEQ	5.55e-14	0.361959
BLCA	ENSG00000215386	MIR99AHG	Macrophage M2_QUANTISEQ	3.21e-17	0.402689
BLCA	ENSG00000215386	MIR99AHG	T cell regulatory (Tregs)_QUANTISEQ	1.33e-15	0.383036
BLCA	ENSG00000215386	MIR99AHG	uncharacterized cell_QUANTISEQ	9.2e-16	-0.385055
BLCA	ENSG00000215386	MIR99AHG	B cell_MCPCOUNTER	1.47e-15	0.38251
BLCA	ENSG00000215386	MIR99AHG	Monocyte_MCPCOUNTER	1.59e-13	0.355722
BLCA	ENSG00000215386	MIR99AHG	Macrophage/Monocyte_MCPCOUNTER	1.59e-13	0.355722
BLCA	ENSG00000215386	MIR99AHG	Myeloid dendritic cell_MCPCOUNTER	8.02e-21	0.442241
BLCA	ENSG00000215386	MIR99AHG	Cancer associated fibroblast_MCPCOUNTER	4.64e-56	0.679038
BLCA	ENSG00000215386	MIR99AHG	Myeloid dendritic cell activated_XCELL	1.59e-20	0.439159
BLCA	ENSG00000215386	MIR99AHG	Myeloid dendritic cell_XCELL	3.67e-11	0.321044
BLCA	ENSG00000215386	MIR99AHG	Cancer associated fibroblast_XCELL	2.17e-46	0.631137
BLCA	ENSG00000215386	MIR99AHG	Granulocyte-monocyte progenitor_XCELL	8.06e-11	0.315643
BLCA	ENSG00000215386	MIR99AHG	Hematopoietic stem cell_XCELL	4.45e-24	0.47402
BLCA	ENSG00000215386	MIR99AHG	Macrophage_XCELL	2.97e-15	0.378644
BLCA	ENSG00000215386	MIR99AHG	Macrophage M1_XCELL	1.12e-19	0.430224
BLCA	ENSG00000215386	MIR99AHG	Monocyte_XCELL	6.94e-14	0.36065
BLCA	ENSG00000215386	MIR99AHG	immune score_XCELL	1.19e-13	0.357433
BLCA	ENSG00000215386	MIR99AHG	stroma score_XCELL	9.77e-35	0.559506
BLCA	ENSG00000215386	MIR99AHG	microenvironment score_XCELL	1.28e-29	0.521478
BLCA	ENSG00000215386	MIR99AHG	Cancer associated fibroblast_EPIC	8.6e-43	0.610891
BLCA	ENSG00000215386	MIR99AHG	T cell CD4+_EPIC	3.88e-14	-0.364058
BLCA	ENSG00000215386	MIR99AHG	Macrophage_EPIC	3.24e-19	0.425235
BLCA	ENSG00000215386	MIR99AHG	NK cell_EPIC	1.84e-13	0.354833
BLCA	ENSG00000215386	MIR99AHG	uncharacterized cell_EPIC	1.96e-28	-0.511927
BLCA	ENSG00000215424	MCM3AP-AS1	Neutrophil_TIMER	9.18e-13	-0.346954
BLCA	ENSG00000215424	MCM3AP-AS1	Myeloid dendritic cell_TIMER	0	-0.40305
BLCA	ENSG00000215424	MCM3AP-AS1	Macrophage M2_CIBERSORT-ABS	2.79e-14	-0.365961
BLCA	ENSG00000215424	MCM3AP-AS1	Macrophage M1_QUANTISEQ	1.69e-15	-0.381756
BLCA	ENSG00000215424	MCM3AP-AS1	cytotoxicity score_MCPCOUNTER	4.49e-11	-0.321411
BLCA	ENSG00000215424	MCM3AP-AS1	Monocyte_MCPCOUNTER	2.36e-13	-0.355208
BLCA	ENSG00000215424	MCM3AP-AS1	Macrophage/Monocyte_MCPCOUNTER	2.36e-13	-0.355208
BLCA	ENSG00000215424	MCM3AP-AS1	Cancer associated fibroblast_MCPCOUNTER	2.12e-12	-0.341703
BLCA	ENSG00000215424	MCM3AP-AS1	Myeloid dendritic cell activated_XCELL	9.9e-19	-0.419913
BLCA	ENSG00000215424	MCM3AP-AS1	Myeloid dendritic cell_XCELL	3.28e-15	-0.378092
BLCA	ENSG00000215424	MCM3AP-AS1	Macrophage_XCELL	1.64e-22	-0.459149
BLCA	ENSG00000215424	MCM3AP-AS1	Macrophage M1_XCELL	2.94e-24	-0.475685
BLCA	ENSG00000215424	MCM3AP-AS1	Monocyte_XCELL	1.21e-19	-0.429868
BLCA	ENSG00000215424	MCM3AP-AS1	Plasmacytoid dendritic cell_XCELL	2.2e-12	-0.339506
BLCA	ENSG00000215424	MCM3AP-AS1	immune score_XCELL	2.52e-10	-0.309185
BLCA	ENSG00000215424	MCM3AP-AS1	microenvironment score_XCELL	4.43e-13	-0.351435
BLCA	ENSG00000215424	MCM3AP-AS1	Macrophage_EPIC	2.9e-15	-0.37869
BLCA	ENSG00000215424	MCM3AP-AS1	NK cell_EPIC	4.88e-11	-0.319093
BLCA	ENSG00000215452	ZNF663P	Myeloid dendritic cell_TIMER	2.24e-10	-0.30845
BLCA	ENSG00000215452	ZNF663P	T cell CD4+ memory activated_CIBERSORT	1.5e-11	-0.327056
BLCA	ENSG00000215452	ZNF663P	T cell CD4+ memory activated_CIBERSORT-ABS	1.78e-11	-0.325921
BLCA	ENSG00000215452	ZNF663P	Macrophage M1_QUANTISEQ	3.97e-12	-0.335746
BLCA	ENSG00000215452	ZNF663P	cytotoxicity score_MCPCOUNTER	8.47e-12	-0.330824
BLCA	ENSG00000215452	ZNF663P	Monocyte_MCPCOUNTER	4.65e-10	-0.30321
BLCA	ENSG00000215452	ZNF663P	Macrophage/Monocyte_MCPCOUNTER	4.65e-10	-0.30321
BLCA	ENSG00000215452	ZNF663P	Plasmacytoid dendritic cell_XCELL	5.86e-10	-0.30153
BLCA	ENSG00000215452	ZNF663P	T cell CD4+ Th2_XCELL	1.89e-15	-0.381128
BLCA	ENSG00000215483	LINC00598	T cell CD4+ central memory_XCELL	7.26e-13	0.346471
BLCA	ENSG00000215483	LINC00598	T cell CD4+ Th2_XCELL	3.83e-11	-0.32075
BLCA	ENSG00000223482	NUTM2A-AS1	uncharacterized cell_QUANTISEQ	1.63e-10	0.312349
BLCA	ENSG00000223546	LINC00630	Neutrophil_MCPCOUNTER	9.79e-13	0.34461
BLCA	ENSG00000223546	LINC00630	Common lymphoid progenitor_XCELL	9.12e-16	0.385102
BLCA	ENSG00000223546	LINC00630	Endothelial cell_XCELL	2.49e-12	-0.338723
BLCA	ENSG00000223546	LINC00630	T cell NK_XCELL	4.6e-11	-0.319498
BLCA	ENSG00000223546	LINC00630	stroma score_XCELL	1.29e-12	-0.342897
BLCA	ENSG00000223685	LINC00571	T cell CD4+ Th1_XCELL	1.92e-16	-0.393429
BLCA	ENSG00000223704	LINC01422	T cell CD4+ Th1_XCELL	2.23e-10	-0.308513
BLCA	ENSG00000223704	LINC01422	T cell CD4+ Th2_XCELL	3.1e-15	-0.378397
BLCA	ENSG00000223797	ENTPD3-AS1	Neutrophil_TIMER	0	-0.400902
BLCA	ENSG00000223797	ENTPD3-AS1	Myeloid dendritic cell_TIMER	4.7e-11	-0.321081
BLCA	ENSG00000223797	ENTPD3-AS1	Macrophage M1_QUANTISEQ	6.12e-11	-0.317542
BLCA	ENSG00000223797	ENTPD3-AS1	T cell CD4+ Th2_XCELL	1.86e-12	-0.340581
BLCA	ENSG00000223979	SMCR2	Neutrophil_TIMER	4.21e-10	-0.303933
BLCA	ENSG00000223979	SMCR2	Myeloid dendritic cell_TIMER	1.44e-11	-0.327314
BLCA	ENSG00000224032	EPB41L4A-AS1	Neutrophil_TIMER	0	-0.428899
BLCA	ENSG00000224032	EPB41L4A-AS1	Macrophage_TIMER	1.95e-13	-0.354494
BLCA	ENSG00000224032	EPB41L4A-AS1	Myeloid dendritic cell_TIMER	0	-0.403536
BLCA	ENSG00000224032	EPB41L4A-AS1	Macrophage M2_CIBERSORT-ABS	7.18e-10	-0.300038
BLCA	ENSG00000224032	EPB41L4A-AS1	Macrophage M1_QUANTISEQ	1.04e-14	-0.371604
BLCA	ENSG00000224032	EPB41L4A-AS1	Neutrophil_QUANTISEQ	3.01e-11	-0.322395
BLCA	ENSG00000224032	EPB41L4A-AS1	T cell regulatory (Tregs)_QUANTISEQ	4.46e-10	-0.303516
BLCA	ENSG00000224032	EPB41L4A-AS1	uncharacterized cell_QUANTISEQ	1.96e-13	0.356331
BLCA	ENSG00000224032	EPB41L4A-AS1	T cell CD4+ Th2_XCELL	2.75e-10	-0.307004
BLCA	ENSG00000224078	SNHG14	Myeloid dendritic cell_TIMER	1.62e-13	-0.357433
BLCA	ENSG00000224078	SNHG14	Macrophage M1_QUANTISEQ	3.56e-12	-0.33644
BLCA	ENSG00000224078	SNHG14	T cell CD4+ Th1_XCELL	6.42e-10	-0.300864
BLCA	ENSG00000224078	SNHG14	T cell CD4+ Th2_XCELL	4.25e-20	-0.43469
BLCA	ENSG00000224078	SNHG14	NK cell_EPIC	3.57e-10	-0.305132
BLCA	ENSG00000224116	INHBA-AS1	T cell CD8+_TIMER	1.92e-14	0.368111
BLCA	ENSG00000224116	INHBA-AS1	Neutrophil_TIMER	5.88e-20	0.433205
BLCA	ENSG00000224116	INHBA-AS1	Myeloid dendritic cell_TIMER	9.45e-23	0.461466
BLCA	ENSG00000224116	INHBA-AS1	Macrophage M0_CIBERSORT	2.91e-12	0.337737
BLCA	ENSG00000224116	INHBA-AS1	Macrophage M0_CIBERSORT-ABS	2.42e-21	0.447547
BLCA	ENSG00000224116	INHBA-AS1	Macrophage M1_CIBERSORT-ABS	4.07e-14	0.363776
BLCA	ENSG00000224116	INHBA-AS1	Macrophage M2_CIBERSORT-ABS	1.86e-21	0.448712
BLCA	ENSG00000224116	INHBA-AS1	Macrophage M1_QUANTISEQ	7.08e-29	0.515521
BLCA	ENSG00000224116	INHBA-AS1	T cell regulatory (Tregs)_QUANTISEQ	2.08e-17	0.404894
BLCA	ENSG00000224116	INHBA-AS1	uncharacterized cell_QUANTISEQ	3.24e-13	-0.351426
BLCA	ENSG00000224116	INHBA-AS1	cytotoxicity score_MCPCOUNTER	1.23e-11	0.328371
BLCA	ENSG00000224116	INHBA-AS1	NK cell_MCPCOUNTER	2.48e-10	0.30774
BLCA	ENSG00000224116	INHBA-AS1	Monocyte_MCPCOUNTER	1.08e-14	0.371415
BLCA	ENSG00000224116	INHBA-AS1	Macrophage/Monocyte_MCPCOUNTER	1.08e-14	0.371415
BLCA	ENSG00000224116	INHBA-AS1	Cancer associated fibroblast_MCPCOUNTER	1.82e-36	0.571333
BLCA	ENSG00000224116	INHBA-AS1	Myeloid dendritic cell activated_XCELL	2.51e-15	0.379562
BLCA	ENSG00000224116	INHBA-AS1	Cancer associated fibroblast_XCELL	8.28e-14	0.359608
BLCA	ENSG00000224116	INHBA-AS1	Macrophage_XCELL	2.61e-13	0.352731
BLCA	ENSG00000224116	INHBA-AS1	Macrophage M1_XCELL	1.91e-15	0.381071
BLCA	ENSG00000224116	INHBA-AS1	Monocyte_XCELL	3.55e-15	0.377645
BLCA	ENSG00000224116	INHBA-AS1	microenvironment score_XCELL	7.77e-14	0.359982
BLCA	ENSG00000224116	INHBA-AS1	Cancer associated fibroblast_EPIC	4.13e-34	0.555105
BLCA	ENSG00000224116	INHBA-AS1	Macrophage_EPIC	1.34e-17	0.407099
BLCA	ENSG00000224116	INHBA-AS1	NK cell_EPIC	1.55e-12	0.341749
BLCA	ENSG00000224116	INHBA-AS1	uncharacterized cell_EPIC	7.44e-15	-0.373514
BLCA	ENSG00000224165	DNAJC27-AS1	T cell CD8+_TIMER	1.34e-14	-0.370182
BLCA	ENSG00000224165	DNAJC27-AS1	Neutrophil_TIMER	0	-0.483144
BLCA	ENSG00000224165	DNAJC27-AS1	Myeloid dendritic cell_TIMER	0	-0.455041
BLCA	ENSG00000224165	DNAJC27-AS1	T cell CD4+ memory activated_CIBERSORT	2.5e-13	-0.352992
BLCA	ENSG00000224165	DNAJC27-AS1	T cell CD4+ memory activated_CIBERSORT-ABS	5.92e-14	-0.361585
BLCA	ENSG00000224165	DNAJC27-AS1	Macrophage M1_QUANTISEQ	5.24e-14	-0.362296
BLCA	ENSG00000224165	DNAJC27-AS1	T cell regulatory (Tregs)_QUANTISEQ	8.15e-11	-0.31557
BLCA	ENSG00000224165	DNAJC27-AS1	cytotoxicity score_MCPCOUNTER	3.01e-12	-0.339437
BLCA	ENSG00000224165	DNAJC27-AS1	Monocyte_MCPCOUNTER	1.24e-13	-0.358986
BLCA	ENSG00000224165	DNAJC27-AS1	Macrophage/Monocyte_MCPCOUNTER	1.24e-13	-0.358986
BLCA	ENSG00000224165	DNAJC27-AS1	T cell CD4+ memory_XCELL	4.53e-12	-0.334893
BLCA	ENSG00000224165	DNAJC27-AS1	T cell CD8+ central memory_XCELL	2.75e-10	-0.306995
BLCA	ENSG00000224165	DNAJC27-AS1	Monocyte_XCELL	1.44e-10	-0.311583
BLCA	ENSG00000224165	DNAJC27-AS1	T cell CD4+ Th2_XCELL	5.63e-13	-0.348038
BLCA	ENSG00000224189	HAGLR	Myeloid dendritic cell activated_XCELL	2.71e-10	-0.307115
BLCA	ENSG00000224189	HAGLR	Myeloid dendritic cell_XCELL	7.54e-11	-0.316104
BLCA	ENSG00000224189	HAGLR	Macrophage_XCELL	6.94e-10	-0.300294
[truncated: 111,671 more rows]
