# Supplementary material for: Pan-cancer characterization of ncRNA synergistic competition uncovers potential carcinogenic biomarkers
Source: PLoS Comput Biol. 2023 Oct 9;19(10):e1011308. doi: 10.1371/journal.pcbi.1011308 (PMC10586676; doi:10.1371/journal.pcbi.1011308)
Supplement: S11 Data — (XLSX) [file pcbi.1011308.s011.xlsx]

## Sheet: lncRNA_immCell_hub
Table S11 Relationships between hub ncRNAs and immune cells across malignant tumors.
Tumor	lncRNA.ID	lncRNA.Symbol	Immune.Cell	P.Value	R.Value
ACC	ENSG00000116652	DLEU2L	T cell regulatory (Tregs)_XCELL	0.00234339	0.337618
ACC	ENSG00000188185	LINC00265	T cell CD4+ Th1_XCELL	0.00175442	-0.346577
ACC	ENSG00000227354	RBM26-AS1	Monocyte_QUANTISEQ	0.00222478	0.339245
ACC	ENSG00000227354	RBM26-AS1	Myeloid dendritic cell_QUANTISEQ	5.49e-05	-0.437673
ACC	ENSG00000227354	RBM26-AS1	T cell CD4+ Th2_XCELL	0.000407333	-0.388217
ACC	ENSG00000229589	ACVR2B-AS1	Macrophage M2_QUANTISEQ	0.00278262	0.332174
ACC	ENSG00000229589	ACVR2B-AS1	NK cell_QUANTISEQ	0.00098179	0.3638
ACC	ENSG00000229589	ACVR2B-AS1	Myeloid dendritic cell_QUANTISEQ	0.00251777	-0.335355
ACC	ENSG00000229589	ACVR2B-AS1	T cell CD4+ memory_XCELL	0.000305756	0.395787
ACC	ENSG00000229589	ACVR2B-AS1	T cell CD4+ effector memory_XCELL	8.38e-06	0.478013
ACC	ENSG00000229589	ACVR2B-AS1	T cell CD8+_XCELL	0.00415612	0.319069
ACC	ENSG00000229589	ACVR2B-AS1	T cell CD8+ central memory_XCELL	0.00622993	0.305243
ACC	ENSG00000229589	ACVR2B-AS1	Mast cell_XCELL	0.00171228	0.347318
ACC	ENSG00000229589	ACVR2B-AS1	T cell NK_XCELL	0.00252066	0.336879
ACC	ENSG00000229589	ACVR2B-AS1	T cell CD4+ Th2_XCELL	0.000390399	-0.389349
ACC	ENSG00000229589	ACVR2B-AS1	T cell regulatory (Tregs)_XCELL	0.000377911	0.390213
ACC	ENSG00000232504	ST3GAL5-AS1	Myeloid dendritic cell activated_CIBERSORT	0.000513558	0.381967
ACC	ENSG00000232504	ST3GAL5-AS1	Myeloid dendritic cell activated_CIBERSORT-ABS	9.43e-05	0.425062
ACC	ENSG00000232504	ST3GAL5-AS1	B cell_QUANTISEQ	0.000190995	0.407826
ACC	ENSG00000232504	ST3GAL5-AS1	Myeloid dendritic cell_MCPCOUNTER	0.000412326	-0.387892
ACC	ENSG00000232956	SNHG15	Monocyte_CIBERSORT	0.00378189	-0.322203
ACC	ENSG00000232956	SNHG15	Monocyte_CIBERSORT-ABS	0.00144874	-0.352363
ACC	ENSG00000232956	SNHG15	Mast cell_XCELL	0.00023017	-0.403107
ACC	ENSG00000232956	SNHG15	T cell CD4+_EPIC	4.16e-05	-0.448199
ACC	ENSG00000233016	SNHG7	T cell CD4+ memory resting_CIBERSORT-ABS	0.0035787	-0.324022
ACC	ENSG00000233016	SNHG7	T cell CD4+ (non-regulatory)_QUANTISEQ	0.00114664	-0.359288
ACC	ENSG00000233016	SNHG7	NK cell_MCPCOUNTER	0.003189	-0.329211
ACC	ENSG00000233016	SNHG7	T cell CD4+ Th1_XCELL	0.00164552	0.348526
ACC	ENSG00000233016	SNHG7	B cell_EPIC	0.000629024	-0.378797
ACC	ENSG00000247157	LINC01252	B cell_TIMER	0.00512349	-0.313169
ACC	ENSG00000247157	LINC01252	Macrophage M1_QUANTISEQ	0.00593227	-0.30695
ACC	ENSG00000247157	LINC01252	Monocyte_QUANTISEQ	0.000146038	0.414495
ACC	ENSG00000247157	LINC01252	Neutrophil_QUANTISEQ	0.0010701	-0.361304
ACC	ENSG00000247157	LINC01252	Myeloid dendritic cell_QUANTISEQ	0.0060966	-0.305998
ACC	ENSG00000247157	LINC01252	Monocyte_MCPCOUNTER	0.00659456	-0.304284
ACC	ENSG00000247157	LINC01252	Macrophage/Monocyte_MCPCOUNTER	0.00659456	-0.304284
ACC	ENSG00000247157	LINC01252	Cancer associated fibroblast_MCPCOUNTER	0.00556734	-0.310273
ACC	ENSG00000247828	TMEM161B-AS1	B cell_TIMER	0.000190359	-0.4111
ACC	ENSG00000247828	TMEM161B-AS1	Monocyte_QUANTISEQ	0.00171559	0.34726
ACC	ENSG00000249859	PVT1	B cell_TIMER	0.00722814	-0.300002
ACC	ENSG00000249859	PVT1	T cell CD4+ memory resting_CIBERSORT-ABS	2.75e-05	-0.453083
ACC	ENSG00000249859	PVT1	Mast cell activated_CIBERSORT-ABS	0.00337781	-0.325913
ACC	ENSG00000249859	PVT1	Macrophage M2_QUANTISEQ	2.1e-07	-0.544794
ACC	ENSG00000249859	PVT1	Neutrophil_QUANTISEQ	0.00512761	-0.311974
ACC	ENSG00000249859	PVT1	NK cell_QUANTISEQ	0.00563039	-0.30876
ACC	ENSG00000249859	PVT1	T cell regulatory (Tregs)_QUANTISEQ	0.00037679	-0.390292
ACC	ENSG00000249859	PVT1	Myeloid dendritic cell_MCPCOUNTER	0.00570126	-0.308327
ACC	ENSG00000249859	PVT1	T cell CD4+ Th1_XCELL	2.2e-05	0.457993
ACC	ENSG00000249859	PVT1	T cell CD4+ Th2_XCELL	0.00340526	0.325649
ACC	ENSG00000249859	PVT1	T cell regulatory (Tregs)_XCELL	0.000217693	-0.404524
ACC	ENSG00000249859	PVT1	B cell_EPIC	7.35e-05	-0.43093
ACC	ENSG00000249859	PVT1	T cell CD4+_EPIC	0.000250056	-0.400988
ACC	ENSG00000249859	PVT1	NK cell_EPIC	0.0033548	0.326136
ACC	ENSG00000251022	THAP9-AS1	T cell CD8+_CIBERSORT	0.00489204	0.313577
ACC	ENSG00000251022	THAP9-AS1	T cell follicular helper_CIBERSORT	0.001968	0.343053
ACC	ENSG00000251022	THAP9-AS1	T cell follicular helper_CIBERSORT-ABS	0.0044755	0.316587
ACC	ENSG00000251022	THAP9-AS1	T cell CD4+ central memory_XCELL	0.00614501	0.305723
ACC	ENSG00000260924	LINC01311	T cell CD4+ memory resting_CIBERSORT	0.00103942	-0.36215
ACC	ENSG00000260924	LINC01311	T cell follicular helper_CIBERSORT	0.000402764	0.388519
ACC	ENSG00000260924	LINC01311	T cell CD4+ memory resting_CIBERSORT-ABS	0.000980776	-0.36383
ACC	ENSG00000260924	LINC01311	T cell follicular helper_CIBERSORT-ABS	0.0043283	0.317711
ACC	ENSG00000260924	LINC01311	Monocyte_CIBERSORT-ABS	0.00554084	-0.309313
ACC	ENSG00000260924	LINC01311	T cell CD4+ Th1_XCELL	0.000156805	0.412741
ACC	ENSG00000260924	LINC01311	B cell_EPIC	0.00277532	-0.333763
ACC	ENSG00000260924	LINC01311	NK cell_EPIC	0.00343344	0.325379
ACC	ENSG00000267322	SNHG22	T cell CD8+_CIBERSORT	0.00125898	0.356539
ACC	ENSG00000267322	SNHG22	T cell gamma delta_CIBERSORT	0.00414411	0.319166
ACC	ENSG00000267322	SNHG22	Macrophage M1_CIBERSORT	0.00293265	0.33049
ACC	ENSG00000267322	SNHG22	Myeloid dendritic cell activated_CIBERSORT	0.00125243	-0.356693
ACC	ENSG00000267322	SNHG22	T cell CD8+_CIBERSORT-ABS	0.000100744	0.423496
ACC	ENSG00000267322	SNHG22	T cell gamma delta_CIBERSORT-ABS	0.00378861	0.322144
ACC	ENSG00000267322	SNHG22	Macrophage M1_CIBERSORT-ABS	0.000676385	0.374374
ACC	ENSG00000267322	SNHG22	Macrophage M2_CIBERSORT-ABS	4.93e-05	0.444255
ACC	ENSG00000267322	SNHG22	Macrophage M2_QUANTISEQ	0.00157748	0.349804
ACC	ENSG00000267322	SNHG22	T cell CD8+_QUANTISEQ	2.85e-05	0.452338
ACC	ENSG00000267322	SNHG22	uncharacterized cell_QUANTISEQ	0.00478529	-0.315531
ACC	ENSG00000267322	SNHG22	T cell_MCPCOUNTER	0.000667299	0.377118
ACC	ENSG00000267322	SNHG22	T cell CD8+_MCPCOUNTER	2.35e-06	0.502672
ACC	ENSG00000267322	SNHG22	cytotoxicity score_MCPCOUNTER	2.1e-07	0.553165
ACC	ENSG00000267322	SNHG22	Monocyte_MCPCOUNTER	3.59e-05	0.451582
ACC	ENSG00000267322	SNHG22	Macrophage/Monocyte_MCPCOUNTER	3.59e-05	0.451582
ACC	ENSG00000267322	SNHG22	Myeloid dendritic cell activated_XCELL	3.22e-05	0.449662
ACC	ENSG00000267322	SNHG22	T cell CD4+ memory_XCELL	0.00045603	0.385187
ACC	ENSG00000267322	SNHG22	T cell CD4+ naive_XCELL	0.000228216	0.403324
ACC	ENSG00000267322	SNHG22	T cell CD4+ effector memory_XCELL	7.2e-05	0.431432
ACC	ENSG00000267322	SNHG22	T cell CD8+_XCELL	3.77e-05	0.446154
ACC	ENSG00000267322	SNHG22	T cell CD8+ central memory_XCELL	1.2e-05	0.470655
ACC	ENSG00000267322	SNHG22	Myeloid dendritic cell_XCELL	9.91e-09	0.59086
ACC	ENSG00000267322	SNHG22	Macrophage_XCELL	0.00390054	0.32118
ACC	ENSG00000267322	SNHG22	Macrophage M2_XCELL	0.000699204	0.373447
ACC	ENSG00000267322	SNHG22	Monocyte_XCELL	1.33e-05	0.468541
ACC	ENSG00000267322	SNHG22	T cell NK_XCELL	3.15e-06	0.503359
ACC	ENSG00000267322	SNHG22	T cell regulatory (Tregs)_XCELL	2.14e-05	0.458582
ACC	ENSG00000267322	SNHG22	immune score_XCELL	2.21e-06	0.510321
ACC	ENSG00000267322	SNHG22	stroma score_XCELL	0.00360956	0.325097
ACC	ENSG00000267322	SNHG22	microenvironment score_XCELL	1.52e-07	0.558593
ACC	ENSG00000281005	LINC00921	Mast cell activated_CIBERSORT-ABS	0.00721428	0.30007
ACC	ENSG00000281207	SLFNL1-AS1	B cell_EPIC	0.00436948	-0.318647
BLCA	ENSG00000178977	LINC00324	T cell CD8+_TIMER	2.22e-11	-0.324431
BLCA	ENSG00000178977	LINC00324	Myeloid dendritic cell_TIMER	1.08e-11	-0.331084
BLCA	ENSG00000178977	LINC00324	Macrophage M1_QUANTISEQ	2.33e-12	-0.339164
BLCA	ENSG00000178977	LINC00324	T cell CD4+ Th2_XCELL	2.9e-18	-0.414689
BLCA	ENSG00000179818	PCBP1-AS1	T cell CD8+_TIMER	9.92e-13	-0.344529
BLCA	ENSG00000179818	PCBP1-AS1	Neutrophil_TIMER	7.8e-13	-0.347964
BLCA	ENSG00000179818	PCBP1-AS1	Myeloid dendritic cell_TIMER	0	-0.394319
BLCA	ENSG00000179818	PCBP1-AS1	Neutrophil_CIBERSORT	2.28e-10	-0.308352
BLCA	ENSG00000179818	PCBP1-AS1	Mast cell resting_CIBERSORT-ABS	2.34e-10	-0.308144
BLCA	ENSG00000179818	PCBP1-AS1	Neutrophil_CIBERSORT-ABS	2.86e-10	-0.306719
BLCA	ENSG00000179818	PCBP1-AS1	Macrophage M1_QUANTISEQ	1.39e-13	-0.356542
BLCA	ENSG00000179818	PCBP1-AS1	T cell CD4+ central memory_XCELL	5.94e-13	0.347713
BLCA	ENSG00000179818	PCBP1-AS1	T cell CD4+ Th2_XCELL	1.76e-14	-0.368612
BLCA	ENSG00000186056	MATN1-AS1	T cell CD8+_TIMER	5.49e-10	-0.302
BLCA	ENSG00000186056	MATN1-AS1	Myeloid dendritic cell_TIMER	1.72e-10	-0.31035
BLCA	ENSG00000186056	MATN1-AS1	Macrophage M1_QUANTISEQ	3.26e-10	-0.305791
BLCA	ENSG00000186056	MATN1-AS1	Monocyte_MCPCOUNTER	6e-10	-0.301352
BLCA	ENSG00000186056	MATN1-AS1	Macrophage/Monocyte_MCPCOUNTER	6e-10	-0.301352
BLCA	ENSG00000186056	MATN1-AS1	T cell CD4+ Th2_XCELL	3.35e-11	-0.32167
BLCA	ENSG00000188825	LINC00910	T cell CD8+_TIMER	1.2e-18	-0.418982
BLCA	ENSG00000188825	LINC00910	Neutrophil_TIMER	0	-0.501374
BLCA	ENSG00000188825	LINC00910	Myeloid dendritic cell_TIMER	0	-0.497051
BLCA	ENSG00000188825	LINC00910	T cell CD4+ memory activated_CIBERSORT	8.31e-13	-0.345631
BLCA	ENSG00000188825	LINC00910	T cell CD4+ memory activated_CIBERSORT-ABS	1.47e-13	-0.356184
BLCA	ENSG00000188825	LINC00910	NK cell activated_CIBERSORT-ABS	1.11e-11	-0.329044
BLCA	ENSG00000188825	LINC00910	Macrophage M1_CIBERSORT-ABS	3.55e-12	-0.336458
BLCA	ENSG00000188825	LINC00910	Macrophage M2_CIBERSORT-ABS	3.43e-11	-0.321508
BLCA	ENSG00000188825	LINC00910	Macrophage M1_QUANTISEQ	2.66e-22	-0.457095
BLCA	ENSG00000188825	LINC00910	T cell regulatory (Tregs)_QUANTISEQ	1.52e-10	-0.311216
BLCA	ENSG00000188825	LINC00910	uncharacterized cell_QUANTISEQ	3.52e-11	0.323078
BLCA	ENSG00000188825	LINC00910	cytotoxicity score_MCPCOUNTER	7.06e-16	-0.384408
BLCA	ENSG00000188825	LINC00910	NK cell_MCPCOUNTER	0	-0.39961
BLCA	ENSG00000188825	LINC00910	Monocyte_MCPCOUNTER	0	-0.405231
BLCA	ENSG00000188825	LINC00910	Macrophage/Monocyte_MCPCOUNTER	0	-0.405231
BLCA	ENSG00000188825	LINC00910	Myeloid dendritic cell_MCPCOUNTER	6.09e-11	-0.319291
BLCA	ENSG00000188825	LINC00910	Cancer associated fibroblast_MCPCOUNTER	8.6e-10	-0.300151
BLCA	ENSG00000188825	LINC00910	Myeloid dendritic cell activated_XCELL	9.03e-13	-0.345113
BLCA	ENSG00000188825	LINC00910	Macrophage_XCELL	1.47e-13	-0.356186
BLCA	ENSG00000188825	LINC00910	Macrophage M1_XCELL	3.75e-13	-0.350537
BLCA	ENSG00000188825	LINC00910	Monocyte_XCELL	1.31e-13	-0.356891
BLCA	ENSG00000188825	LINC00910	Plasmacytoid dendritic cell_XCELL	6.12e-13	-0.347524
BLCA	ENSG00000188825	LINC00910	T cell CD4+ Th2_XCELL	9.75e-23	-0.461335
BLCA	ENSG00000188825	LINC00910	immune score_XCELL	2.47e-10	-0.309325
BLCA	ENSG00000188825	LINC00910	Macrophage_EPIC	1.19e-12	-0.345352
BLCA	ENSG00000197989	SNHG12	T cell CD8+_TIMER	1.87e-12	-0.340553
BLCA	ENSG00000197989	SNHG12	Neutrophil_TIMER	1.58e-15	-0.381298
BLCA	ENSG00000197989	SNHG12	Macrophage_TIMER	2.62e-13	-0.352714
BLCA	ENSG00000197989	SNHG12	Myeloid dendritic cell_TIMER	0	-0.411872
BLCA	ENSG00000197989	SNHG12	Macrophage M2_CIBERSORT-ABS	3.59e-10	-0.305089
BLCA	ENSG00000197989	SNHG12	Macrophage M1_QUANTISEQ	6.35e-11	-0.317294
BLCA	ENSG00000197989	SNHG12	Monocyte_MCPCOUNTER	4.27e-15	-0.376913
BLCA	ENSG00000197989	SNHG12	Macrophage/Monocyte_MCPCOUNTER	4.27e-15	-0.376913
BLCA	ENSG00000205885	C1RL-AS1	T cell CD4+_EPIC	1.91e-10	0.311201
BLCA	ENSG00000205913	SRRM2-AS1	T cell CD8+_TIMER	1.45e-12	-0.342143
BLCA	ENSG00000205913	SRRM2-AS1	Neutrophil_TIMER	2.16e-11	-0.326415
BLCA	ENSG00000205913	SRRM2-AS1	Myeloid dendritic cell_TIMER	2.83e-15	-0.378795
BLCA	ENSG00000205913	SRRM2-AS1	Macrophage M1_CIBERSORT-ABS	3.37e-10	-0.305536
BLCA	ENSG00000205913	SRRM2-AS1	Macrophage M2_CIBERSORT-ABS	8e-11	-0.315698
BLCA	ENSG00000205913	SRRM2-AS1	Macrophage M1_QUANTISEQ	3.51e-15	-0.377708
BLCA	ENSG00000205913	SRRM2-AS1	Monocyte_MCPCOUNTER	3.63e-11	-0.322862
BLCA	ENSG00000205913	SRRM2-AS1	Macrophage/Monocyte_MCPCOUNTER	3.63e-11	-0.322862
BLCA	ENSG00000205913	SRRM2-AS1	Monocyte_XCELL	4.94e-12	-0.334329
BLCA	ENSG00000206573	THUMPD3-AS1	T cell CD8+_TIMER	6.61e-19	-0.421852
BLCA	ENSG00000206573	THUMPD3-AS1	Neutrophil_TIMER	0	-0.47039
BLCA	ENSG00000206573	THUMPD3-AS1	Myeloid dendritic cell_TIMER	0	-0.453285
BLCA	ENSG00000206573	THUMPD3-AS1	Macrophage M1_QUANTISEQ	8.11e-15	-0.373025
BLCA	ENSG00000206573	THUMPD3-AS1	cytotoxicity score_MCPCOUNTER	1.61e-11	-0.328407
BLCA	ENSG00000206573	THUMPD3-AS1	Monocyte_MCPCOUNTER	6.7e-17	-0.390191
BLCA	ENSG00000206573	THUMPD3-AS1	Macrophage/Monocyte_MCPCOUNTER	6.7e-17	-0.390191
BLCA	ENSG00000206573	THUMPD3-AS1	T cell CD4+ central memory_XCELL	9.78e-12	0.329881
BLCA	ENSG00000206573	THUMPD3-AS1	Monocyte_XCELL	1.17e-10	-0.313027
BLCA	ENSG00000206573	THUMPD3-AS1	T cell CD4+ Th2_XCELL	5.98e-11	-0.317702
BLCA	ENSG00000213888	LINC01521	Macrophage M1_QUANTISEQ	6.66e-11	-0.316963
BLCA	ENSG00000213888	LINC01521	Macrophage_XCELL	1.88e-11	-0.325543
BLCA	ENSG00000213888	LINC01521	Macrophage M1_XCELL	2.03e-11	-0.325033
BLCA	ENSG00000213888	LINC01521	Monocyte_XCELL	1.51e-13	-0.356051
BLCA	ENSG00000213888	LINC01521	Plasmacytoid dendritic cell_XCELL	2e-10	-0.309257
BLCA	ENSG00000214049	UCA1	Myeloid dendritic cell activated_CIBERSORT	7.9e-13	0.345949
BLCA	ENSG00000214049	UCA1	cytotoxicity score_MCPCOUNTER	3.86e-11	-0.320704
BLCA	ENSG00000214049	UCA1	T cell CD4+ Th2_XCELL	4.89e-17	-0.400529
BLCA	ENSG00000214049	UCA1	Endothelial cell_EPIC	2.62e-10	0.30734
BLCA	ENSG00000215039	CD27-AS1	Macrophage M1_QUANTISEQ	2.19e-10	-0.308622
BLCA	ENSG00000215039	CD27-AS1	T cell CD4+ Th2_XCELL	5.41e-14	-0.362108
BLCA	ENSG00000215256	DHRS4-AS1	T cell CD4+_TIMER	1.99e-10	-0.309291
BLCA	ENSG00000215256	DHRS4-AS1	Neutrophil_TIMER	2.46e-10	-0.30937
BLCA	ENSG00000215256	DHRS4-AS1	Myeloid dendritic cell_TIMER	0	-0.405716
BLCA	ENSG00000215256	DHRS4-AS1	T cell CD4+ memory activated_CIBERSORT	7.54e-11	-0.316105
BLCA	ENSG00000215256	DHRS4-AS1	T cell CD4+ memory activated_CIBERSORT-ABS	2.14e-11	-0.324688
BLCA	ENSG00000215256	DHRS4-AS1	Macrophage M2_CIBERSORT-ABS	2.81e-10	-0.306839
BLCA	ENSG00000215256	DHRS4-AS1	Macrophage M1_QUANTISEQ	3.76e-17	-0.401877
BLCA	ENSG00000215256	DHRS4-AS1	cytotoxicity score_MCPCOUNTER	1.06e-10	-0.315415
BLCA	ENSG00000215256	DHRS4-AS1	NK cell_MCPCOUNTER	5.39e-10	-0.303629
BLCA	ENSG00000215256	DHRS4-AS1	Cancer associated fibroblast_MCPCOUNTER	1.38e-10	-0.313495
BLCA	ENSG00000215256	DHRS4-AS1	Myeloid dendritic cell activated_XCELL	4.68e-18	-0.412345
BLCA	ENSG00000215256	DHRS4-AS1	Myeloid dendritic cell_XCELL	5.67e-19	-0.422582
BLCA	ENSG00000215256	DHRS4-AS1	Macrophage_XCELL	6.91e-12	-0.332156
BLCA	ENSG00000215256	DHRS4-AS1	Macrophage M1_XCELL	2.22e-17	-0.404561
BLCA	ENSG00000215256	DHRS4-AS1	Monocyte_XCELL	1.48e-19	-0.428918
BLCA	ENSG00000215256	DHRS4-AS1	Plasmacytoid dendritic cell_XCELL	4.79e-15	-0.375986
BLCA	ENSG00000215256	DHRS4-AS1	immune score_XCELL	8.45e-15	-0.373596
BLCA	ENSG00000215256	DHRS4-AS1	microenvironment score_XCELL	0	-0.397442
BLCA	ENSG00000215256	DHRS4-AS1	T cell CD4+_EPIC	2.25e-11	0.326133
BLCA	ENSG00000215256	DHRS4-AS1	Macrophage_EPIC	6.43e-14	-0.362753
BLCA	ENSG00000215256	DHRS4-AS1	NK cell_EPIC	4.08e-22	-0.455265
BLCA	ENSG00000215424	MCM3AP-AS1	Neutrophil_TIMER	9.18e-13	-0.346954
BLCA	ENSG00000215424	MCM3AP-AS1	Myeloid dendritic cell_TIMER	0	-0.40305
BLCA	ENSG00000215424	MCM3AP-AS1	Macrophage M2_CIBERSORT-ABS	2.79e-14	-0.365961
BLCA	ENSG00000215424	MCM3AP-AS1	Macrophage M1_QUANTISEQ	1.69e-15	-0.381756
BLCA	ENSG00000215424	MCM3AP-AS1	cytotoxicity score_MCPCOUNTER	4.49e-11	-0.321411
BLCA	ENSG00000215424	MCM3AP-AS1	Monocyte_MCPCOUNTER	2.36e-13	-0.355208
BLCA	ENSG00000215424	MCM3AP-AS1	Macrophage/Monocyte_MCPCOUNTER	2.36e-13	-0.355208
BLCA	ENSG00000215424	MCM3AP-AS1	Cancer associated fibroblast_MCPCOUNTER	2.12e-12	-0.341703
BLCA	ENSG00000215424	MCM3AP-AS1	Myeloid dendritic cell activated_XCELL	9.9e-19	-0.419913
BLCA	ENSG00000215424	MCM3AP-AS1	Myeloid dendritic cell_XCELL	3.28e-15	-0.378092
BLCA	ENSG00000215424	MCM3AP-AS1	Macrophage_XCELL	1.64e-22	-0.459149
BLCA	ENSG00000215424	MCM3AP-AS1	Macrophage M1_XCELL	2.94e-24	-0.475685
BLCA	ENSG00000215424	MCM3AP-AS1	Monocyte_XCELL	1.21e-19	-0.429868
BLCA	ENSG00000215424	MCM3AP-AS1	Plasmacytoid dendritic cell_XCELL	2.2e-12	-0.339506
BLCA	ENSG00000215424	MCM3AP-AS1	immune score_XCELL	2.52e-10	-0.309185
BLCA	ENSG00000215424	MCM3AP-AS1	microenvironment score_XCELL	4.43e-13	-0.351435
BLCA	ENSG00000215424	MCM3AP-AS1	Macrophage_EPIC	2.9e-15	-0.37869
BLCA	ENSG00000215424	MCM3AP-AS1	NK cell_EPIC	4.88e-11	-0.319093
BLCA	ENSG00000223546	LINC00630	Neutrophil_MCPCOUNTER	9.79e-13	0.34461
BLCA	ENSG00000223546	LINC00630	Common lymphoid progenitor_XCELL	9.12e-16	0.385102
BLCA	ENSG00000223546	LINC00630	Endothelial cell_XCELL	2.49e-12	-0.338723
BLCA	ENSG00000223546	LINC00630	T cell NK_XCELL	4.6e-11	-0.319498
BLCA	ENSG00000223546	LINC00630	stroma score_XCELL	1.29e-12	-0.342897
BLCA	ENSG00000223797	ENTPD3-AS1	Neutrophil_TIMER	0	-0.400902
BLCA	ENSG00000223797	ENTPD3-AS1	Myeloid dendritic cell_TIMER	4.7e-11	-0.321081
BLCA	ENSG00000223797	ENTPD3-AS1	Macrophage M1_QUANTISEQ	6.12e-11	-0.317542
BLCA	ENSG00000223797	ENTPD3-AS1	T cell CD4+ Th2_XCELL	1.86e-12	-0.340581
BLCA	ENSG00000224032	EPB41L4A-AS1	Neutrophil_TIMER	0	-0.428899
BLCA	ENSG00000224032	EPB41L4A-AS1	Macrophage_TIMER	1.95e-13	-0.354494
BLCA	ENSG00000224032	EPB41L4A-AS1	Myeloid dendritic cell_TIMER	0	-0.403536
BLCA	ENSG00000224032	EPB41L4A-AS1	Macrophage M2_CIBERSORT-ABS	7.18e-10	-0.300038
BLCA	ENSG00000224032	EPB41L4A-AS1	Macrophage M1_QUANTISEQ	1.04e-14	-0.371604
BLCA	ENSG00000224032	EPB41L4A-AS1	Neutrophil_QUANTISEQ	3.01e-11	-0.322395
BLCA	ENSG00000224032	EPB41L4A-AS1	T cell regulatory (Tregs)_QUANTISEQ	4.46e-10	-0.303516
BLCA	ENSG00000224032	EPB41L4A-AS1	uncharacterized cell_QUANTISEQ	1.96e-13	0.356331
BLCA	ENSG00000224032	EPB41L4A-AS1	T cell CD4+ Th2_XCELL	2.75e-10	-0.307004
BLCA	ENSG00000224078	SNHG14	Myeloid dendritic cell_TIMER	1.62e-13	-0.357433
BLCA	ENSG00000224078	SNHG14	Macrophage M1_QUANTISEQ	3.56e-12	-0.33644
BLCA	ENSG00000224078	SNHG14	T cell CD4+ Th1_XCELL	6.42e-10	-0.300864
BLCA	ENSG00000224078	SNHG14	T cell CD4+ Th2_XCELL	4.25e-20	-0.43469
BLCA	ENSG00000224078	SNHG14	NK cell_EPIC	3.57e-10	-0.305132
BLCA	ENSG00000224660	SH3BP5-AS1	T cell CD8+_TIMER	9.24e-25	-0.480283
BLCA	ENSG00000224660	SH3BP5-AS1	Neutrophil_TIMER	0	-0.476522
BLCA	ENSG00000224660	SH3BP5-AS1	Myeloid dendritic cell_TIMER	0	-0.548072
BLCA	ENSG00000224660	SH3BP5-AS1	T cell CD4+ memory activated_CIBERSORT	5.64e-14	-0.36187
BLCA	ENSG00000224660	SH3BP5-AS1	Macrophage M1_CIBERSORT	2.46e-12	-0.338818
BLCA	ENSG00000224660	SH3BP5-AS1	T cell CD4+ memory activated_CIBERSORT-ABS	8.03e-14	-0.359785
BLCA	ENSG00000224660	SH3BP5-AS1	Macrophage M1_CIBERSORT-ABS	2.29e-13	-0.353529
BLCA	ENSG00000224660	SH3BP5-AS1	Macrophage M2_CIBERSORT-ABS	8.28e-12	-0.330969
BLCA	ENSG00000224660	SH3BP5-AS1	Mast cell resting_CIBERSORT-ABS	6.51e-10	-0.300764
BLCA	ENSG00000224660	SH3BP5-AS1	Macrophage M1_QUANTISEQ	1.24e-27	-0.505293
BLCA	ENSG00000224660	SH3BP5-AS1	cytotoxicity score_MCPCOUNTER	0	-0.43974
BLCA	ENSG00000224660	SH3BP5-AS1	NK cell_MCPCOUNTER	5.96e-10	-0.302878
BLCA	ENSG00000224660	SH3BP5-AS1	Monocyte_MCPCOUNTER	0	-0.441277
BLCA	ENSG00000224660	SH3BP5-AS1	Macrophage/Monocyte_MCPCOUNTER	0	-0.441277
BLCA	ENSG00000224660	SH3BP5-AS1	Cancer associated fibroblast_MCPCOUNTER	2.16e-11	-0.32643
BLCA	ENSG00000224660	SH3BP5-AS1	Myeloid dendritic cell activated_XCELL	2.91e-12	-0.337736
BLCA	ENSG00000224660	SH3BP5-AS1	T cell CD4+ central memory_XCELL	8.17e-21	0.442155
BLCA	ENSG00000224660	SH3BP5-AS1	Eosinophil_XCELL	6.22e-16	0.387167
BLCA	ENSG00000224660	SH3BP5-AS1	Macrophage_XCELL	5.54e-17	-0.399884
BLCA	ENSG00000224660	SH3BP5-AS1	Macrophage M1_XCELL	7.35e-16	-0.386267
BLCA	ENSG00000224660	SH3BP5-AS1	Monocyte_XCELL	3.86e-13	-0.350362
BLCA	ENSG00000224660	SH3BP5-AS1	Plasmacytoid dendritic cell_XCELL	2.63e-11	-0.323291
BLCA	ENSG00000224660	SH3BP5-AS1	T cell CD4+ Th2_XCELL	6.99e-34	-0.553479
BLCA	ENSG00000224660	SH3BP5-AS1	Macrophage_EPIC	1.13e-13	-0.359522
BLCA	ENSG00000224660	SH3BP5-AS1	NK cell_EPIC	8e-12	-0.331199
BLCA	ENSG00000225706	PTPRD-AS1	Macrophage_TIMER	5.3e-22	0.454143
BLCA	ENSG00000225706	PTPRD-AS1	Myeloid dendritic cell_TIMER	8.68e-11	0.315132
BLCA	ENSG00000225706	PTPRD-AS1	Macrophage M2_CIBERSORT	5.19e-15	0.375532
BLCA	ENSG00000225706	PTPRD-AS1	Myeloid dendritic cell activated_CIBERSORT	2.49e-18	-0.415444
BLCA	ENSG00000225706	PTPRD-AS1	Macrophage M1_CIBERSORT-ABS	1.81e-10	0.309978
BLCA	ENSG00000225706	PTPRD-AS1	Macrophage M2_CIBERSORT-ABS	2.34e-31	0.534936
BLCA	ENSG00000225706	PTPRD-AS1	B cell_QUANTISEQ	2.28e-11	0.324266
BLCA	ENSG00000225706	PTPRD-AS1	Macrophage M1_QUANTISEQ	1.33e-10	0.312162
BLCA	ENSG00000225706	PTPRD-AS1	Macrophage M2_QUANTISEQ	5.4e-22	0.454063
BLCA	ENSG00000225706	PTPRD-AS1	T cell regulatory (Tregs)_QUANTISEQ	4.17e-11	0.32018
BLCA	ENSG00000225706	PTPRD-AS1	uncharacterized cell_QUANTISEQ	1.88e-13	-0.354717
BLCA	ENSG00000225706	PTPRD-AS1	B cell_MCPCOUNTER	2.99e-13	0.351908
BLCA	ENSG00000225706	PTPRD-AS1	Monocyte_MCPCOUNTER	7.49e-13	0.346276
BLCA	ENSG00000225706	PTPRD-AS1	Macrophage/Monocyte_MCPCOUNTER	7.49e-13	0.346276
BLCA	ENSG00000225706	PTPRD-AS1	Myeloid dendritic cell_MCPCOUNTER	2.6e-14	0.366366
BLCA	ENSG00000225706	PTPRD-AS1	Cancer associated fibroblast_MCPCOUNTER	2.5e-64	0.713836
BLCA	ENSG00000225706	PTPRD-AS1	Myeloid dendritic cell activated_XCELL	1.13e-17	0.407937
BLCA	ENSG00000225706	PTPRD-AS1	Myeloid dendritic cell_XCELL	2.12e-11	0.324748
BLCA	ENSG00000225706	PTPRD-AS1	Cancer associated fibroblast_XCELL	2.45e-43	0.614058
BLCA	ENSG00000225706	PTPRD-AS1	Granulocyte-monocyte progenitor_XCELL	1.44e-10	0.311568
BLCA	ENSG00000225706	PTPRD-AS1	Hematopoietic stem cell_XCELL	1.9e-25	0.486457
BLCA	ENSG00000225706	PTPRD-AS1	Macrophage_XCELL	1.21e-18	0.418934
BLCA	ENSG00000225706	PTPRD-AS1	Macrophage M1_XCELL	2.86e-22	0.456784
BLCA	ENSG00000225706	PTPRD-AS1	Macrophage M2_XCELL	7.78e-14	0.359976
BLCA	ENSG00000225706	PTPRD-AS1	Monocyte_XCELL	2.27e-15	0.380119
BLCA	ENSG00000225706	PTPRD-AS1	immune score_XCELL	4.93e-11	0.319033
BLCA	ENSG00000225706	PTPRD-AS1	stroma score_XCELL	4.74e-40	0.594413
BLCA	ENSG00000225706	PTPRD-AS1	microenvironment score_XCELL	2.81e-25	0.484945
BLCA	ENSG00000225706	PTPRD-AS1	Cancer associated fibroblast_EPIC	1.17e-57	0.686166
BLCA	ENSG00000225706	PTPRD-AS1	T cell CD4+_EPIC	8.79e-18	-0.409211
BLCA	ENSG00000225706	PTPRD-AS1	Macrophage_EPIC	2.63e-22	0.457147
BLCA	ENSG00000225706	PTPRD-AS1	NK cell_EPIC	6e-10	0.301357
BLCA	ENSG00000225706	PTPRD-AS1	uncharacterized cell_EPIC	1.98e-31	-0.535479
BLCA	ENSG00000225733	FGD5-AS1	T cell CD4+ Th1_XCELL	6.93e-10	-0.300301
BLCA	ENSG00000225783	MIAT	T cell CD4+_TIMER	6.39e-30	0.523847
BLCA	ENSG00000225783	MIAT	Neutrophil_TIMER	0	0.577386
BLCA	ENSG00000225783	MIAT	Myeloid dendritic cell_TIMER	0	0.598592
BLCA	ENSG00000225783	MIAT	T cell CD8+_CIBERSORT	6.72e-13	0.34695
BLCA	ENSG00000225783	MIAT	T cell CD4+ naive_CIBERSORT	1.99e-12	-0.340145
BLCA	ENSG00000225783	MIAT	T cell CD4+ memory activated_CIBERSORT	3.19e-21	0.446329
BLCA	ENSG00000225783	MIAT	Macrophage M1_CIBERSORT	5.81e-23	0.463499
BLCA	ENSG00000225783	MIAT	Myeloid dendritic cell activated_CIBERSORT	1.27e-15	-0.38331
BLCA	ENSG00000225783	MIAT	T cell CD8+_CIBERSORT-ABS	6.17e-59	0.691714
BLCA	ENSG00000225783	MIAT	T cell CD4+ naive_CIBERSORT-ABS	8.2e-12	-0.331034
BLCA	ENSG00000225783	MIAT	T cell CD4+ memory activated_CIBERSORT-ABS	8.32e-24	0.471491
BLCA	ENSG00000225783	MIAT	T cell follicular helper_CIBERSORT-ABS	1.09e-50	0.65351
BLCA	ENSG00000225783	MIAT	NK cell activated_CIBERSORT-ABS	4.25e-42	0.606811
BLCA	ENSG00000225783	MIAT	Macrophage M1_CIBERSORT-ABS	4.23e-42	0.60682
BLCA	ENSG00000225783	MIAT	Macrophage M2_CIBERSORT-ABS	2.18e-43	0.614349
BLCA	ENSG00000225783	MIAT	B cell_QUANTISEQ	7.09e-15	0.373783
BLCA	ENSG00000225783	MIAT	Macrophage M1_QUANTISEQ	1.8e-30	0.52814
BLCA	ENSG00000225783	MIAT	Macrophage M2_QUANTISEQ	3.17e-20	0.43604
BLCA	ENSG00000225783	MIAT	T cell CD8+_QUANTISEQ	1.56e-45	0.626451
BLCA	ENSG00000225783	MIAT	T cell regulatory (Tregs)_QUANTISEQ	1.15e-41	0.604232
BLCA	ENSG00000225783	MIAT	uncharacterized cell_QUANTISEQ	0	-0.596954
BLCA	ENSG00000225783	MIAT	T cell_MCPCOUNTER	1.18e-11	0.330459
BLCA	ENSG00000225783	MIAT	T cell CD8+_MCPCOUNTER	4.1e-43	0.612762
BLCA	ENSG00000225783	MIAT	cytotoxicity score_MCPCOUNTER	0	0.699166
BLCA	ENSG00000225783	MIAT	NK cell_MCPCOUNTER	0	0.659083
BLCA	ENSG00000225783	MIAT	B cell_MCPCOUNTER	0	0.464141
BLCA	ENSG00000225783	MIAT	Monocyte_MCPCOUNTER	0	0.540645
BLCA	ENSG00000225783	MIAT	Macrophage/Monocyte_MCPCOUNTER	0	0.540645
BLCA	ENSG00000225783	MIAT	Myeloid dendritic cell_MCPCOUNTER	0	0.523679
BLCA	ENSG00000225783	MIAT	Cancer associated fibroblast_MCPCOUNTER	0	0.48621
BLCA	ENSG00000225783	MIAT	Myeloid dendritic cell activated_XCELL	1.84e-61	0.702323
BLCA	ENSG00000225783	MIAT	B cell_XCELL	1.17e-42	0.610105
BLCA	ENSG00000225783	MIAT	T cell CD8+_XCELL	9.06e-20	0.431207
BLCA	ENSG00000225783	MIAT	T cell CD8+ central memory_XCELL	5.67e-41	0.600064
BLCA	ENSG00000225783	MIAT	T cell CD8+ effector memory_XCELL	5.12e-14	0.362431
BLCA	ENSG00000225783	MIAT	Myeloid dendritic cell_XCELL	7.25e-39	0.586989
BLCA	ENSG00000225783	MIAT	Macrophage_XCELL	1.64e-39	0.591064
BLCA	ENSG00000225783	MIAT	Macrophage M1_XCELL	2.03e-46	0.6313
BLCA	ENSG00000225783	MIAT	Macrophage M2_XCELL	2.36e-12	0.33907
BLCA	ENSG00000225783	MIAT	B cell memory_XCELL	5.59e-33	0.546982
BLCA	ENSG00000225783	MIAT	Monocyte_XCELL	1.6e-29	0.520687
BLCA	ENSG00000225783	MIAT	Plasmacytoid dendritic cell_XCELL	2.39e-51	0.656784
BLCA	ENSG00000225783	MIAT	T cell CD4+ Th2_XCELL	6.87e-15	0.373958
BLCA	ENSG00000225783	MIAT	immune score_XCELL	0	0.681034
BLCA	ENSG00000225783	MIAT	microenvironment score_XCELL	0	0.656847
BLCA	ENSG00000225783	MIAT	B cell_EPIC	1.86e-17	0.405442
BLCA	ENSG00000225783	MIAT	Cancer associated fibroblast_EPIC	0	0.441541
BLCA	ENSG00000225783	MIAT	Macrophage_EPIC	0	0.619445
BLCA	ENSG00000225783	MIAT	NK cell_EPIC	9.03e-26	0.489317
BLCA	ENSG00000225783	MIAT	uncharacterized cell_EPIC	0	-0.397981
BLCA	ENSG00000225855	RUSC1-AS1	T cell CD8+_TIMER	1.75e-18	-0.417145
BLCA	ENSG00000225855	RUSC1-AS1	Neutrophil_TIMER	5.53e-16	-0.385251
BLCA	ENSG00000225855	RUSC1-AS1	Myeloid dendritic cell_TIMER	0	-0.440232
BLCA	ENSG00000225855	RUSC1-AS1	Macrophage M2_CIBERSORT-ABS	8.27e-17	-0.397813
BLCA	ENSG00000225855	RUSC1-AS1	Macrophage M1_QUANTISEQ	2.14e-11	-0.324686
BLCA	ENSG00000225855	RUSC1-AS1	cytotoxicity score_MCPCOUNTER	2.79e-11	-0.324681
BLCA	ENSG00000225855	RUSC1-AS1	Monocyte_MCPCOUNTER	6.22e-14	-0.362946
BLCA	ENSG00000225855	RUSC1-AS1	Macrophage/Monocyte_MCPCOUNTER	6.22e-14	-0.362946
BLCA	ENSG00000225855	RUSC1-AS1	Myeloid dendritic cell_MCPCOUNTER	2.92e-10	-0.308113
BLCA	ENSG00000225855	RUSC1-AS1	Cancer associated fibroblast_MCPCOUNTER	2.91e-13	-0.353975
BLCA	ENSG00000225855	RUSC1-AS1	Myeloid dendritic cell activated_XCELL	4.78e-15	-0.375993
BLCA	ENSG00000225855	RUSC1-AS1	T cell CD4+ central memory_XCELL	8.8e-11	0.315034
BLCA	ENSG00000225855	RUSC1-AS1	Myeloid dendritic cell_XCELL	2.76e-13	-0.352404
BLCA	ENSG00000225855	RUSC1-AS1	Macrophage_XCELL	5.56e-17	-0.399866
BLCA	ENSG00000225855	RUSC1-AS1	Macrophage M1_XCELL	4.01e-18	-0.413109
BLCA	ENSG00000225855	RUSC1-AS1	Monocyte_XCELL	4.62e-16	-0.388754
BLCA	ENSG00000225855	RUSC1-AS1	T cell CD4+ Th2_XCELL	2.74e-10	-0.307022
BLCA	ENSG00000225855	RUSC1-AS1	immune score_XCELL	3.66e-10	-0.306473
BLCA	ENSG00000225855	RUSC1-AS1	microenvironment score_XCELL	6.93e-11	-0.318388
BLCA	ENSG00000225855	RUSC1-AS1	Cancer associated fibroblast_EPIC	7.12e-12	-0.333837
BLCA	ENSG00000225855	RUSC1-AS1	Macrophage_EPIC	6.7e-13	-0.348902
BLCA	ENSG00000226674	TEX41	Cancer associated fibroblast_MCPCOUNTER	3.18e-12	0.337163
BLCA	ENSG00000226674	TEX41	Cancer associated fibroblast_EPIC	1.25e-11	0.328268
BLCA	ENSG00000226674	TEX41	Macrophage_EPIC	4.12e-10	0.304089
BLCA	ENSG00000226688	ENTPD1-AS1	Mast cell_XCELL	3.66e-11	0.321055
BLCA	ENSG00000226808	LINC00840	Endothelial cell_MCPCOUNTER	2.25e-10	0.308445
BLCA	ENSG00000226808	LINC00840	Endothelial cell_XCELL	4.58e-12	0.334821
BLCA	ENSG00000226808	LINC00840	Hematopoietic stem cell_XCELL	1.9e-11	0.325466
BLCA	ENSG00000226808	LINC00840	T cell CD4+ Th1_XCELL	2.91e-10	-0.306596
BLCA	ENSG00000226808	LINC00840	T cell CD4+ Th2_XCELL	4.42e-21	-0.444889
BLCA	ENSG00000226808	LINC00840	Endothelial cell_EPIC	4.77e-16	0.388591
BLCA	ENSG00000227354	RBM26-AS1	Macrophage M1_QUANTISEQ	4.98e-13	-0.348795
BLCA	ENSG00000227543	SPAG5-AS1	T cell CD8+_TIMER	1.97e-13	-0.354445
BLCA	ENSG00000227543	SPAG5-AS1	Neutrophil_TIMER	1.97e-13	-0.356283
BLCA	ENSG00000227543	SPAG5-AS1	Myeloid dendritic cell_TIMER	0	-0.474637
BLCA	ENSG00000227543	SPAG5-AS1	Macrophage M2_CIBERSORT-ABS	1.19e-13	-0.357471
BLCA	ENSG00000227543	SPAG5-AS1	Macrophage M1_QUANTISEQ	9.4e-16	-0.384934
BLCA	ENSG00000227543	SPAG5-AS1	Myeloid dendritic cell_QUANTISEQ	1.27e-11	0.328172
BLCA	ENSG00000227543	SPAG5-AS1	cytotoxicity score_MCPCOUNTER	1.46e-12	-0.344072
BLCA	ENSG00000227543	SPAG5-AS1	Monocyte_MCPCOUNTER	4.65e-13	-0.351137
BLCA	ENSG00000227543	SPAG5-AS1	Macrophage/Monocyte_MCPCOUNTER	4.65e-13	-0.351137
BLCA	ENSG00000227543	SPAG5-AS1	Cancer associated fibroblast_MCPCOUNTER	4.39e-14	-0.364893
BLCA	ENSG00000227543	SPAG5-AS1	Myeloid dendritic cell activated_XCELL	4.16e-14	-0.363643
BLCA	ENSG00000227543	SPAG5-AS1	T cell CD4+ central memory_XCELL	3.04e-11	0.322327
BLCA	ENSG00000227543	SPAG5-AS1	Myeloid dendritic cell_XCELL	9.26e-12	-0.330235
BLCA	ENSG00000227543	SPAG5-AS1	Macrophage_XCELL	1.62e-17	-0.406156
BLCA	ENSG00000227543	SPAG5-AS1	Macrophage M1_XCELL	5.64e-18	-0.411421
BLCA	ENSG00000227543	SPAG5-AS1	Monocyte_XCELL	4.95e-14	-0.362629
BLCA	ENSG00000227543	SPAG5-AS1	T cell CD4+ Th2_XCELL	4.99e-10	-0.302696
BLCA	ENSG00000227543	SPAG5-AS1	Macrophage_EPIC	1.58e-12	-0.343557
BLCA	ENSG00000228288	PCAT6	T cell CD8+_TIMER	1.3e-14	-0.370353
BLCA	ENSG00000228288	PCAT6	Neutrophil_TIMER	0	-0.517585
BLCA	ENSG00000228288	PCAT6	Myeloid dendritic cell_TIMER	0	-0.49733
BLCA	ENSG00000228288	PCAT6	B cell plasma_CIBERSORT	6.44e-11	0.317194
BLCA	ENSG00000228288	PCAT6	T cell CD8+_CIBERSORT-ABS	1.44e-10	-0.31157
BLCA	ENSG00000228288	PCAT6	T cell follicular helper_CIBERSORT-ABS	8.43e-11	-0.315331
BLCA	ENSG00000228288	PCAT6	NK cell activated_CIBERSORT-ABS	1.43e-17	-0.406779
BLCA	ENSG00000228288	PCAT6	Macrophage M2_CIBERSORT-ABS	1.46e-13	-0.35623
BLCA	ENSG00000228288	PCAT6	Macrophage M1_QUANTISEQ	9.06e-18	-0.409063
BLCA	ENSG00000228288	PCAT6	T cell CD8+_QUANTISEQ	5.74e-10	-0.301682
BLCA	ENSG00000228288	PCAT6	T cell regulatory (Tregs)_QUANTISEQ	5.98e-12	-0.333094
BLCA	ENSG00000228288	PCAT6	uncharacterized cell_QUANTISEQ	0	0.43886
BLCA	ENSG00000228288	PCAT6	T cell CD8+_MCPCOUNTER	1.19e-12	-0.343397
BLCA	ENSG00000228288	PCAT6	cytotoxicity score_MCPCOUNTER	0	-0.438871
BLCA	ENSG00000228288	PCAT6	NK cell_MCPCOUNTER	0	-0.396416
BLCA	ENSG00000228288	PCAT6	Monocyte_MCPCOUNTER	0	-0.398573
BLCA	ENSG00000228288	PCAT6	Macrophage/Monocyte_MCPCOUNTER	0	-0.398573
BLCA	ENSG00000228288	PCAT6	Myeloid dendritic cell_MCPCOUNTER	7.05e-14	-0.362234
BLCA	ENSG00000228288	PCAT6	Myeloid dendritic cell activated_XCELL	1.12e-13	-0.357822
BLCA	ENSG00000228288	PCAT6	T cell CD4+ memory_XCELL	5.78e-12	-0.333319
BLCA	ENSG00000228288	PCAT6	T cell CD4+ central memory_XCELL	6.51e-13	0.347148
BLCA	ENSG00000228288	PCAT6	T cell CD8+ central memory_XCELL	1.26e-13	-0.357116
BLCA	ENSG00000228288	PCAT6	Myeloid dendritic cell_XCELL	2.23e-11	-0.324405
BLCA	ENSG00000228288	PCAT6	Macrophage_XCELL	5.88e-10	-0.301503
BLCA	ENSG00000228288	PCAT6	Plasmacytoid dendritic cell_XCELL	6.83e-12	-0.332224
BLCA	ENSG00000228288	PCAT6	T cell CD4+ Th2_XCELL	1.29e-15	-0.38323
BLCA	ENSG00000228288	PCAT6	immune score_XCELL	1.53e-11	-0.328756
BLCA	ENSG00000228288	PCAT6	Macrophage_EPIC	6.83e-10	-0.301873
BLCA	ENSG00000228393	LINC01004	T cell CD8+_TIMER	1.56e-20	-0.439265
BLCA	ENSG00000228393	LINC01004	Neutrophil_TIMER	1.88e-14	-0.369487
BLCA	ENSG00000228393	LINC01004	Myeloid dendritic cell_TIMER	0	-0.439513
BLCA	ENSG00000228393	LINC01004	Macrophage M1_QUANTISEQ	2.69e-18	-0.41507
BLCA	ENSG00000228393	LINC01004	Monocyte_MCPCOUNTER	5.07e-10	-0.304078
BLCA	ENSG00000228393	LINC01004	Macrophage/Monocyte_MCPCOUNTER	5.07e-10	-0.304078
BLCA	ENSG00000228393	LINC01004	Cancer associated fibroblast_MCPCOUNTER	4.39e-10	-0.305138
BLCA	ENSG00000228393	LINC01004	Myeloid dendritic cell activated_XCELL	1.22e-10	-0.312728
BLCA	ENSG00000228393	LINC01004	T cell CD4+ central memory_XCELL	1.28e-10	0.312443
BLCA	ENSG00000228393	LINC01004	Macrophage_XCELL	5.05e-12	-0.33419
BLCA	ENSG00000228393	LINC01004	Macrophage M1_XCELL	6.44e-13	-0.347207
BLCA	ENSG00000228393	LINC01004	Monocyte_XCELL	5.2e-11	-0.318661
BLCA	ENSG00000228393	LINC01004	T cell CD4+ Th2_XCELL	6.69e-21	-0.44305
BLCA	ENSG00000228393	LINC01004	Macrophage_EPIC	4.8e-11	-0.32094
BLCA	ENSG00000228794	LINC01128	T cell CD8+ central memory_XCELL	1.94e-10	-0.309475
BLCA	ENSG00000229152	ANKRD10-IT1	Macrophage_XCELL	1.53e-10	-0.311176
BLCA	ENSG00000229152	ANKRD10-IT1	Macrophage M1_XCELL	7.85e-12	-0.331319
BLCA	ENSG00000229152	ANKRD10-IT1	Monocyte_XCELL	5.96e-12	-0.333121
BLCA	ENSG00000229589	ACVR2B-AS1	Neutrophil_TIMER	0	-0.53438
BLCA	ENSG00000229589	ACVR2B-AS1	Myeloid dendritic cell_TIMER	0	-0.52694
BLCA	ENSG00000229589	ACVR2B-AS1	B cell plasma_CIBERSORT	1.77e-13	0.355089
BLCA	ENSG00000229589	ACVR2B-AS1	T cell CD4+ memory activated_CIBERSORT	1.22e-12	-0.343254
BLCA	ENSG00000229589	ACVR2B-AS1	T cell CD4+ memory activated_CIBERSORT-ABS	4.75e-13	-0.349088
BLCA	ENSG00000229589	ACVR2B-AS1	NK cell activated_CIBERSORT-ABS	3.87e-13	-0.350344
BLCA	ENSG00000229589	ACVR2B-AS1	Macrophage M1_QUANTISEQ	7.27e-19	-0.421393
BLCA	ENSG00000229589	ACVR2B-AS1	cytotoxicity score_MCPCOUNTER	0	-0.422477
BLCA	ENSG00000229589	ACVR2B-AS1	NK cell_MCPCOUNTER	1.92e-15	-0.380498
BLCA	ENSG00000229589	ACVR2B-AS1	Monocyte_MCPCOUNTER	0	-0.41133
BLCA	ENSG00000229589	ACVR2B-AS1	Macrophage/Monocyte_MCPCOUNTER	0	-0.41133
BLCA	ENSG00000229589	ACVR2B-AS1	Myeloid dendritic cell activated_XCELL	1.8e-13	-0.354984
BLCA	ENSG00000229589	ACVR2B-AS1	Macrophage_XCELL	2.7e-13	-0.352523
BLCA	ENSG00000229589	ACVR2B-AS1	Macrophage M1_XCELL	1.28e-12	-0.342948
BLCA	ENSG00000229589	ACVR2B-AS1	Monocyte_XCELL	2.54e-14	-0.366516
BLCA	ENSG00000229589	ACVR2B-AS1	Plasmacytoid dendritic cell_XCELL	6.09e-15	-0.374635
BLCA	ENSG00000229589	ACVR2B-AS1	T cell CD4+ Th2_XCELL	2.09e-12	-0.339837
BLCA	ENSG00000229847	EMX2OS	T cell CD8+_TIMER	1.36e-10	-0.311991
BLCA	ENSG00000229847	EMX2OS	Neutrophil_TIMER	3.78e-14	-0.364198
BLCA	ENSG00000229847	EMX2OS	Myeloid dendritic cell_TIMER	2.12e-12	-0.339748
BLCA	ENSG00000229847	EMX2OS	T cell CD4+ memory activated_CIBERSORT	4.19e-10	-0.303978
BLCA	ENSG00000229847	EMX2OS	T cell CD4+ memory activated_CIBERSORT-ABS	5.21e-10	-0.302387
BLCA	ENSG00000229847	EMX2OS	Macrophage M1_QUANTISEQ	6.41e-13	-0.347244
BLCA	ENSG00000229847	EMX2OS	Myeloid dendritic cell_QUANTISEQ	1.74e-13	0.355178
BLCA	ENSG00000229847	EMX2OS	cytotoxicity score_MCPCOUNTER	5.78e-11	-0.317941
BLCA	ENSG00000229847	EMX2OS	NK cell_MCPCOUNTER	6.06e-10	-0.301284
BLCA	ENSG00000229847	EMX2OS	Monocyte_MCPCOUNTER	3.94e-15	-0.377065
BLCA	ENSG00000229847	EMX2OS	Macrophage/Monocyte_MCPCOUNTER	3.94e-15	-0.377065
BLCA	ENSG00000229847	EMX2OS	T cell CD4+ Th1_XCELL	5.05e-10	-0.30261
BLCA	ENSG00000229847	EMX2OS	T cell CD4+ Th2_XCELL	3.28e-20	-0.435873
BLCA	ENSG00000230590	FTX	T cell CD4+ Th1_XCELL	2.95e-18	-0.414607
BLCA	ENSG00000231154	MORF4L2-AS1	T cell CD8+_TIMER	1.7e-12	-0.341166
BLCA	ENSG00000231154	MORF4L2-AS1	Neutrophil_TIMER	1.27e-17	-0.407381
BLCA	ENSG00000231154	MORF4L2-AS1	Myeloid dendritic cell_TIMER	1.47e-17	-0.406621
BLCA	ENSG00000231154	MORF4L2-AS1	Macrophage M1_QUANTISEQ	6.49e-19	-0.421939
BLCA	ENSG00000231154	MORF4L2-AS1	cytotoxicity score_MCPCOUNTER	2.53e-11	-0.323565
BLCA	ENSG00000231154	MORF4L2-AS1	Monocyte_MCPCOUNTER	1.82e-11	-0.325749
BLCA	ENSG00000231154	MORF4L2-AS1	Macrophage/Monocyte_MCPCOUNTER	1.82e-11	-0.325749
BLCA	ENSG00000231154	MORF4L2-AS1	Myeloid dendritic cell activated_XCELL	1.68e-11	-0.326312
BLCA	ENSG00000231154	MORF4L2-AS1	Macrophage_XCELL	6.42e-13	-0.347228
BLCA	ENSG00000231154	MORF4L2-AS1	Macrophage M1_XCELL	8.57e-13	-0.345438
BLCA	ENSG00000231154	MORF4L2-AS1	Monocyte_XCELL	2.33e-18	-0.415765
BLCA	ENSG00000231154	MORF4L2-AS1	Plasmacytoid dendritic cell_XCELL	1.62e-10	-0.310766
BLCA	ENSG00000231154	MORF4L2-AS1	T cell CD4+ Th2_XCELL	4.4e-11	-0.3198
BLCA	ENSG00000231764	DLX6-AS1	Neutrophil_TIMER	3.6e-16	-0.390094
BLCA	ENSG00000231764	DLX6-AS1	Myeloid dendritic cell_TIMER	1.57e-21	-0.449456
BLCA	ENSG00000231764	DLX6-AS1	Macrophage M1_CIBERSORT-ABS	7.62e-11	-0.316032
BLCA	ENSG00000231764	DLX6-AS1	Macrophage M2_CIBERSORT-ABS	2.24e-14	-0.367243
BLCA	ENSG00000231764	DLX6-AS1	Macrophage M1_QUANTISEQ	2.98e-22	-0.456613
BLCA	ENSG00000231764	DLX6-AS1	cytotoxicity score_MCPCOUNTER	5.14e-13	-0.348603
BLCA	ENSG00000231764	DLX6-AS1	Monocyte_MCPCOUNTER	1.14e-17	-0.407922
BLCA	ENSG00000231764	DLX6-AS1	Macrophage/Monocyte_MCPCOUNTER	1.14e-17	-0.407922
BLCA	ENSG00000231764	DLX6-AS1	Cancer associated fibroblast_MCPCOUNTER	1.02e-13	-0.358375
BLCA	ENSG00000231764	DLX6-AS1	Myeloid dendritic cell activated_XCELL	2.25e-19	-0.426958
BLCA	ENSG00000231764	DLX6-AS1	Myeloid dendritic cell_XCELL	4.05e-16	-0.389462
BLCA	ENSG00000231764	DLX6-AS1	Macrophage_XCELL	2.03e-23	-0.467839
BLCA	ENSG00000231764	DLX6-AS1	Macrophage M1_XCELL	3.13e-24	-0.475426
BLCA	ENSG00000231764	DLX6-AS1	Monocyte_XCELL	8.56e-20	-0.431471
BLCA	ENSG00000231764	DLX6-AS1	Plasmacytoid dendritic cell_XCELL	4.06e-14	-0.363796
BLCA	ENSG00000231764	DLX6-AS1	immune score_XCELL	3.07e-13	-0.35175
BLCA	ENSG00000231764	DLX6-AS1	microenvironment score_XCELL	1.76e-14	-0.368622
BLCA	ENSG00000231764	DLX6-AS1	Macrophage_EPIC	1.9e-17	-0.405341
BLCA	ENSG00000231764	DLX6-AS1	NK cell_EPIC	2.59e-11	-0.323409
BLCA	ENSG00000232284	GNG12-AS1	T cell CD4+ Th1_XCELL	7.19e-14	-0.360441
BLCA	ENSG00000232504	ST3GAL5-AS1	T cell CD8+_TIMER	1.45e-10	-0.311528
BLCA	ENSG00000232504	ST3GAL5-AS1	Neutrophil_TIMER	3.73e-13	-0.35057
BLCA	ENSG00000232504	ST3GAL5-AS1	Myeloid dendritic cell_TIMER	1.74e-15	-0.381574
BLCA	ENSG00000232504	ST3GAL5-AS1	Macrophage M1_QUANTISEQ	4.47e-20	-0.434465
BLCA	ENSG00000232504	ST3GAL5-AS1	cytotoxicity score_MCPCOUNTER	9.44e-13	-0.344837
BLCA	ENSG00000232504	ST3GAL5-AS1	NK cell_MCPCOUNTER	2.37e-12	-0.339037
BLCA	ENSG00000232504	ST3GAL5-AS1	Monocyte_MCPCOUNTER	1.23e-12	-0.343178
BLCA	ENSG00000232504	ST3GAL5-AS1	Macrophage/Monocyte_MCPCOUNTER	1.23e-12	-0.343178
BLCA	ENSG00000232504	ST3GAL5-AS1	T cell CD4+ naive_XCELL	2.04e-10	0.309147
BLCA	ENSG00000232504	ST3GAL5-AS1	T cell CD4+ central memory_XCELL	1.04e-11	0.329476
BLCA	ENSG00000232504	ST3GAL5-AS1	Eosinophil_XCELL	2.09e-13	0.354067
BLCA	ENSG00000232504	ST3GAL5-AS1	T cell CD4+ Th1_XCELL	2.08e-12	-0.339888
BLCA	ENSG00000232504	ST3GAL5-AS1	T cell CD4+ Th2_XCELL	2.35e-31	-0.534917
BLCA	ENSG00000232504	ST3GAL5-AS1	T cell CD4+_EPIC	8.99e-11	0.314885
BLCA	ENSG00000232504	ST3GAL5-AS1	Endothelial cell_EPIC	3.43e-10	0.305421
BLCA	ENSG00000232504	ST3GAL5-AS1	NK cell_EPIC	1.51e-10	-0.31124
BLCA	ENSG00000232656	IDI2-AS1	Monocyte_XCELL	6.64e-10	-0.300614
BLCA	ENSG00000232940	HCG25	T cell CD8+_TIMER	6.04e-12	-0.333025
BLCA	ENSG00000232940	HCG25	Neutrophil_TIMER	6.3e-12	-0.332757
BLCA	ENSG00000232940	HCG25	Myeloid dendritic cell_TIMER	4.44e-14	-0.363274
BLCA	ENSG00000232940	HCG25	Macrophage M2_CIBERSORT-ABS	7.36e-11	-0.316268
BLCA	ENSG00000232940	HCG25	Macrophage M1_QUANTISEQ	9.33e-13	-0.344915
BLCA	ENSG00000232940	HCG25	Cancer associated fibroblast_MCPCOUNTER	6.77e-11	-0.316846
BLCA	ENSG00000232940	HCG25	Myeloid dendritic cell activated_XCELL	1.2e-10	-0.312892
BLCA	ENSG00000232940	HCG25	Myeloid dendritic cell_XCELL	2.33e-10	-0.308196
BLCA	ENSG00000232940	HCG25	Macrophage_XCELL	4.26e-13	-0.349757
BLCA	ENSG00000232940	HCG25	Macrophage M1_XCELL	7.86e-14	-0.359917
BLCA	ENSG00000232940	HCG25	Monocyte_XCELL	8.41e-12	-0.330868
BLCA	ENSG00000232940	HCG25	T cell CD4+ Th2_XCELL	1.47e-11	-0.327197
BLCA	ENSG00000232940	HCG25	Macrophage_EPIC	1.39e-11	-0.327561
BLCA	ENSG00000233016	SNHG7	Neutrophil_TIMER	3.53e-17	-0.390883
BLCA	ENSG00000233016	SNHG7	Macrophage_TIMER	1.13e-10	-0.313317
BLCA	ENSG00000233016	SNHG7	Myeloid dendritic cell_TIMER	7.6e-10	-0.301079
BLCA	ENSG00000233016	SNHG7	Neutrophil_MCPCOUNTER	1.09e-10	-0.315178
BLCA	ENSG00000233695	GAS6-AS1	T cell CD8+_TIMER	1.74e-11	-0.326052
BLCA	ENSG00000233695	GAS6-AS1	Neutrophil_TIMER	1.17e-10	-0.314681
BLCA	ENSG00000233695	GAS6-AS1	Myeloid dendritic cell_TIMER	3.51e-11	-0.323105
BLCA	ENSG00000233695	GAS6-AS1	Macrophage M1_QUANTISEQ	9.58e-13	-0.344744
BLCA	ENSG00000233695	GAS6-AS1	T cell CD4+ central memory_XCELL	1.33e-11	0.327867
BLCA	ENSG00000233695	GAS6-AS1	T cell CD4+ Th2_XCELL	6.21e-27	-0.49939
BLCA	ENSG00000233885	YEATS2-AS1	Neutrophil_TIMER	1.16e-10	-0.31475
BLCA	ENSG00000233885	YEATS2-AS1	Myeloid dendritic cell_TIMER	0	-0.397181
BLCA	ENSG00000233885	YEATS2-AS1	Macrophage M1_QUANTISEQ	4.46e-10	-0.303518
BLCA	ENSG00000233885	YEATS2-AS1	cytotoxicity score_MCPCOUNTER	7.41e-10	-0.30126
BLCA	ENSG00000233885	YEATS2-AS1	Myeloid dendritic cell activated_XCELL	4.82e-13	-0.348996
BLCA	ENSG00000233885	YEATS2-AS1	Myeloid dendritic cell_XCELL	1.4e-12	-0.342363
BLCA	ENSG00000233885	YEATS2-AS1	Macrophage_XCELL	1.24e-14	-0.3706
BLCA	ENSG00000233885	YEATS2-AS1	Macrophage M1_XCELL	4.82e-16	-0.388533
BLCA	ENSG00000233885	YEATS2-AS1	Monocyte_XCELL	2.51e-14	-0.366578
BLCA	ENSG00000233885	YEATS2-AS1	Plasmacytoid dendritic cell_XCELL	2.98e-11	-0.322446
BLCA	ENSG00000233885	YEATS2-AS1	microenvironment score_XCELL	4.79e-10	-0.304495
BLCA	ENSG00000233885	YEATS2-AS1	Macrophage_EPIC	6.92e-10	-0.301772
BLCA	ENSG00000234323	LINC01505	Neutrophil_TIMER	8.92e-11	-0.314942
BLCA	ENSG00000234323	LINC01505	Myeloid dendritic cell_TIMER	2.18e-10	-0.308657
BLCA	ENSG00000234456	MAGI2-AS3	T cell CD4+_TIMER	8.52e-13	0.345478
BLCA	ENSG00000234456	MAGI2-AS3	Macrophage_TIMER	1.35e-16	0.395259
BLCA	ENSG00000234456	MAGI2-AS3	Myeloid dendritic cell_TIMER	5.97e-11	0.319427
BLCA	ENSG00000234456	MAGI2-AS3	Myeloid dendritic cell activated_CIBERSORT	1.56e-16	-0.394514
BLCA	ENSG00000234456	MAGI2-AS3	T cell CD4+ memory resting_CIBERSORT-ABS	1.34e-16	0.395305
BLCA	ENSG00000234456	MAGI2-AS3	Macrophage M1_CIBERSORT-ABS	1.91e-13	0.35461
BLCA	ENSG00000234456	MAGI2-AS3	Macrophage M2_CIBERSORT-ABS	2.37e-35	0.563764
BLCA	ENSG00000234456	MAGI2-AS3	Mast cell activated_CIBERSORT-ABS	2.25e-11	0.324339
BLCA	ENSG00000234456	MAGI2-AS3	B cell_QUANTISEQ	1.13e-10	0.313316
BLCA	ENSG00000234456	MAGI2-AS3	Macrophage M2_QUANTISEQ	4.19e-18	0.412881
BLCA	ENSG00000234456	MAGI2-AS3	T cell regulatory (Tregs)_QUANTISEQ	3.2e-17	0.402696
BLCA	ENSG00000234456	MAGI2-AS3	uncharacterized cell_QUANTISEQ	4.46e-15	-0.376701
BLCA	ENSG00000234456	MAGI2-AS3	T cell CD8+_MCPCOUNTER	1.19e-10	0.312928
BLCA	ENSG00000234456	MAGI2-AS3	B cell_MCPCOUNTER	0	0.41759
BLCA	ENSG00000234456	MAGI2-AS3	Monocyte_MCPCOUNTER	3.56e-11	0.322998
BLCA	ENSG00000234456	MAGI2-AS3	Macrophage/Monocyte_MCPCOUNTER	3.56e-11	0.322998
BLCA	ENSG00000234456	MAGI2-AS3	Myeloid dendritic cell_MCPCOUNTER	0	0.453642
BLCA	ENSG00000234456	MAGI2-AS3	Endothelial cell_MCPCOUNTER	0	0.431738
BLCA	ENSG00000234456	MAGI2-AS3	Cancer associated fibroblast_MCPCOUNTER	0	0.73884
BLCA	ENSG00000234456	MAGI2-AS3	Myeloid dendritic cell activated_XCELL	2.84e-20	0.436543
BLCA	ENSG00000234456	MAGI2-AS3	Myeloid dendritic cell_XCELL	3.25e-12	0.33702
BLCA	ENSG00000234456	MAGI2-AS3	Endothelial cell_XCELL	1.13e-24	0.479496
BLCA	ENSG00000234456	MAGI2-AS3	Cancer associated fibroblast_XCELL	6.31e-51	0.654699
BLCA	ENSG00000234456	MAGI2-AS3	Granulocyte-monocyte progenitor_XCELL	1.05e-12	0.344149
BLCA	ENSG00000234456	MAGI2-AS3	Hematopoietic stem cell_XCELL	7.23e-44	0.617099
BLCA	ENSG00000234456	MAGI2-AS3	Macrophage_XCELL	2.05e-15	0.380687
BLCA	ENSG00000234456	MAGI2-AS3	Macrophage M1_XCELL	3.43e-18	0.413865
BLCA	ENSG00000234456	MAGI2-AS3	Macrophage M2_XCELL	1.71e-13	0.355282
BLCA	ENSG00000234456	MAGI2-AS3	Monocyte_XCELL	1.59e-19	0.42859
BLCA	ENSG00000234456	MAGI2-AS3	immune score_XCELL	0	0.39234
BLCA	ENSG00000234456	MAGI2-AS3	stroma score_XCELL	1.5e-67	0.726116
BLCA	ENSG00000234456	MAGI2-AS3	microenvironment score_XCELL	0	0.59536
BLCA	ENSG00000234456	MAGI2-AS3	B cell_EPIC	5.86e-12	0.333221
BLCA	ENSG00000234456	MAGI2-AS3	Cancer associated fibroblast_EPIC	0	0.69821
BLCA	ENSG00000234456	MAGI2-AS3	Endothelial cell_EPIC	0	0.415645
BLCA	ENSG00000234456	MAGI2-AS3	Macrophage_EPIC	0	0.43356
BLCA	ENSG00000234456	MAGI2-AS3	uncharacterized cell_EPIC	0	-0.651935
BLCA	ENSG00000234617	SNRK-AS1	T cell CD4+ memory activated_CIBERSORT	3.47e-10	-0.305321
BLCA	ENSG00000234771	SLC25A25-AS1	T cell CD8+_TIMER	7.93e-18	-0.409727
BLCA	ENSG00000234771	SLC25A25-AS1	Neutrophil_TIMER	1.9e-15	-0.380542
BLCA	ENSG00000234771	SLC25A25-AS1	Myeloid dendritic cell_TIMER	0	-0.407171
BLCA	ENSG00000234771	SLC25A25-AS1	Macrophage M1_QUANTISEQ	9.13e-13	-0.345045
BLCA	ENSG00000234771	SLC25A25-AS1	Myeloid dendritic cell_QUANTISEQ	6.3e-11	0.317341
BLCA	ENSG00000234771	SLC25A25-AS1	Monocyte_MCPCOUNTER	9.65e-15	-0.37293
BLCA	ENSG00000234771	SLC25A25-AS1	Macrophage/Monocyte_MCPCOUNTER	9.65e-15	-0.37293
BLCA	ENSG00000234771	SLC25A25-AS1	Cancer associated fibroblast_MCPCOUNTER	1.3e-12	-0.344762
BLCA	ENSG00000234771	SLC25A25-AS1	Macrophage_XCELL	5.25e-13	-0.34847
BLCA	ENSG00000234771	SLC25A25-AS1	Monocyte_XCELL	4.97e-11	-0.318971
BLCA	ENSG00000234771	SLC25A25-AS1	T cell CD4+ Th2_XCELL	8.71e-15	-0.372622
BLCA	ENSG00000235280	MCF2L-AS1	T cell CD8+_TIMER	2.93e-27	-0.502155
BLCA	ENSG00000235280	MCF2L-AS1	Neutrophil_TIMER	1.41e-40	-0.597652
BLCA	ENSG00000235280	MCF2L-AS1	Myeloid dendritic cell_TIMER	3.73e-35	-0.562408
BLCA	ENSG00000235280	MCF2L-AS1	T cell CD4+ memory activated_CIBERSORT	9.3e-16	-0.384994
BLCA	ENSG00000235280	MCF2L-AS1	Macrophage M1_CIBERSORT	4.16e-10	-0.304016
BLCA	ENSG00000235280	MCF2L-AS1	T cell CD4+ memory activated_CIBERSORT-ABS	2.22e-16	-0.392643
BLCA	ENSG00000235280	MCF2L-AS1	NK cell activated_CIBERSORT-ABS	1.49e-10	-0.311348
BLCA	ENSG00000235280	MCF2L-AS1	Macrophage M1_CIBERSORT-ABS	2.56e-13	-0.352851
BLCA	ENSG00000235280	MCF2L-AS1	Macrophage M2_CIBERSORT-ABS	1.87e-15	-0.381198
BLCA	ENSG00000235280	MCF2L-AS1	Neutrophil_CIBERSORT-ABS	1.61e-11	-0.326594
BLCA	ENSG00000235280	MCF2L-AS1	Macrophage M1_QUANTISEQ	2.35e-30	-0.52724
BLCA	ENSG00000235280	MCF2L-AS1	T cell regulatory (Tregs)_QUANTISEQ	2.51e-14	-0.366589
BLCA	ENSG00000235280	MCF2L-AS1	Myeloid dendritic cell_QUANTISEQ	8.68e-11	0.315132
BLCA	ENSG00000235280	MCF2L-AS1	uncharacterized cell_QUANTISEQ	5.12e-13	0.348626
BLCA	ENSG00000235280	MCF2L-AS1	cytotoxicity score_MCPCOUNTER	1.64e-21	-0.449249
BLCA	ENSG00000235280	MCF2L-AS1	NK cell_MCPCOUNTER	6.18e-21	-0.443405
BLCA	ENSG00000235280	MCF2L-AS1	Monocyte_MCPCOUNTER	3.5e-30	-0.525896
BLCA	ENSG00000235280	MCF2L-AS1	Macrophage/Monocyte_MCPCOUNTER	3.5e-30	-0.525896
BLCA	ENSG00000235280	MCF2L-AS1	Myeloid dendritic cell_MCPCOUNTER	1.29e-13	-0.356969
BLCA	ENSG00000235280	MCF2L-AS1	Cancer associated fibroblast_MCPCOUNTER	7.44e-13	-0.346321
BLCA	ENSG00000235280	MCF2L-AS1	Myeloid dendritic cell activated_XCELL	3.49e-18	-0.413785
BLCA	ENSG00000235280	MCF2L-AS1	T cell CD4+ central memory_XCELL	5.15e-11	0.318734
BLCA	ENSG00000235280	MCF2L-AS1	Macrophage_XCELL	3.6e-19	-0.42474
BLCA	ENSG00000235280	MCF2L-AS1	Macrophage M1_XCELL	1.96e-17	-0.405178
BLCA	ENSG00000235280	MCF2L-AS1	Monocyte_XCELL	2.25e-24	-0.476744
BLCA	ENSG00000235280	MCF2L-AS1	Plasmacytoid dendritic cell_XCELL	1.92e-12	-0.340376
BLCA	ENSG00000235280	MCF2L-AS1	T cell CD4+ Th2_XCELL	5.52e-27	-0.499829
BLCA	ENSG00000235280	MCF2L-AS1	immune score_XCELL	5.68e-14	-0.361825
BLCA	ENSG00000235280	MCF2L-AS1	microenvironment score_XCELL	1.96e-12	-0.340262
BLCA	ENSG00000235280	MCF2L-AS1	Macrophage_EPIC	6.09e-17	-0.399395
BLCA	ENSG00000235280	MCF2L-AS1	NK cell_EPIC	5.05e-14	-0.362518
BLCA	ENSG00000235703	LINC00894	T cell CD8+_TIMER	4.04e-17	-0.401502
BLCA	ENSG00000235703	LINC00894	Neutrophil_TIMER	8.67e-13	-0.34731
BLCA	ENSG00000235703	LINC00894	Myeloid dendritic cell_TIMER	0	-0.41316
BLCA	ENSG00000235703	LINC00894	Macrophage M1_CIBERSORT-ABS	7.18e-10	-0.300036
BLCA	ENSG00000235703	LINC00894	Macrophage M2_CIBERSORT-ABS	1.01e-13	-0.358431
BLCA	ENSG00000235703	LINC00894	Macrophage M1_QUANTISEQ	2.12e-12	-0.33976
BLCA	ENSG00000235703	LINC00894	Monocyte_MCPCOUNTER	3.62e-12	-0.338262
BLCA	ENSG00000235703	LINC00894	Macrophage/Monocyte_MCPCOUNTER	3.62e-12	-0.338262
BLCA	ENSG00000235703	LINC00894	Cancer associated fibroblast_MCPCOUNTER	0	-0.39914
BLCA	ENSG00000235703	LINC00894	Myeloid dendritic cell activated_XCELL	1.69e-12	-0.341177
BLCA	ENSG00000235703	LINC00894	T cell CD4+ central memory_XCELL	3.13e-11	0.322114
BLCA	ENSG00000235703	LINC00894	Myeloid dendritic cell_XCELL	6.59e-10	-0.300668
BLCA	ENSG00000235703	LINC00894	Macrophage_XCELL	1.91e-16	-0.393456
BLCA	ENSG00000235703	LINC00894	Macrophage M1_XCELL	7.91e-18	-0.409736
BLCA	ENSG00000235703	LINC00894	Monocyte_XCELL	2.5e-13	-0.353006
BLCA	ENSG00000235703	LINC00894	T cell CD4+ Th2_XCELL	3.13e-18	-0.414317
BLCA	ENSG00000235703	LINC00894	microenvironment score_XCELL	1.04e-10	-0.315531
BLCA	ENSG00000235703	LINC00894	Cancer associated fibroblast_EPIC	4.25e-13	-0.351679
BLCA	ENSG00000235703	LINC00894	Macrophage_EPIC	0	-0.403887
BLCA	ENSG00000235706	DICER1-AS1	T cell CD8+_TIMER	9.46e-18	-0.408849
BLCA	ENSG00000235706	DICER1-AS1	Neutrophil_TIMER	0	-0.476111
BLCA	ENSG00000235706	DICER1-AS1	Myeloid dendritic cell_TIMER	0	-0.454998
BLCA	ENSG00000235706	DICER1-AS1	Macrophage M1_QUANTISEQ	1.94e-16	-0.393362
BLCA	ENSG00000235706	DICER1-AS1	T cell regulatory (Tregs)_QUANTISEQ	4.71e-10	-0.303125
BLCA	ENSG00000235706	DICER1-AS1	uncharacterized cell_QUANTISEQ	9.26e-13	0.3469
BLCA	ENSG00000235706	DICER1-AS1	Monocyte_MCPCOUNTER	2.02e-15	-0.380264
BLCA	ENSG00000235706	DICER1-AS1	Macrophage/Monocyte_MCPCOUNTER	2.02e-15	-0.380264
BLCA	ENSG00000235706	DICER1-AS1	Myeloid dendritic cell activated_XCELL	6.84e-10	-0.300401
BLCA	ENSG00000235706	DICER1-AS1	Monocyte_XCELL	5.64e-13	-0.348035
BLCA	ENSG00000235706	DICER1-AS1	T cell CD4+ Th2_XCELL	3.21e-12	-0.337117
BLCA	ENSG00000235706	DICER1-AS1	immune score_XCELL	7.03e-10	-0.301661
BLCA	ENSG00000235954	TTC28-AS1	T cell CD8+_TIMER	4.48e-20	-0.434458
BLCA	ENSG00000235954	TTC28-AS1	Neutrophil_TIMER	0	-0.536142
BLCA	ENSG00000235954	TTC28-AS1	Myeloid dendritic cell_TIMER	0	-0.589501
BLCA	ENSG00000235954	TTC28-AS1	Macrophage M1_CIBERSORT-ABS	4.32e-13	-0.349662
BLCA	ENSG00000235954	TTC28-AS1	Macrophage M2_CIBERSORT-ABS	2.66e-14	-0.366245
BLCA	ENSG00000235954	TTC28-AS1	Neutrophil_CIBERSORT-ABS	9.72e-12	-0.329917
BLCA	ENSG00000235954	TTC28-AS1	Macrophage M1_QUANTISEQ	1.56e-25	-0.48722
BLCA	ENSG00000235954	TTC28-AS1	T cell regulatory (Tregs)_QUANTISEQ	2.07e-11	-0.324919
BLCA	ENSG00000235954	TTC28-AS1	uncharacterized cell_QUANTISEQ	1.62e-11	0.32838
BLCA	ENSG00000235954	TTC28-AS1	cytotoxicity score_MCPCOUNTER	1.83e-13	-0.356717
BLCA	ENSG00000235954	TTC28-AS1	Monocyte_MCPCOUNTER	0	-0.470964
BLCA	ENSG00000235954	TTC28-AS1	Macrophage/Monocyte_MCPCOUNTER	0	-0.470964
BLCA	ENSG00000235954	TTC28-AS1	Myeloid dendritic cell_MCPCOUNTER	5.9e-11	-0.31951
BLCA	ENSG00000235954	TTC28-AS1	Cancer associated fibroblast_MCPCOUNTER	5.87e-11	-0.319549
BLCA	ENSG00000235954	TTC28-AS1	Myeloid dendritic cell activated_XCELL	1.2e-14	-0.370814
BLCA	ENSG00000235954	TTC28-AS1	T cell CD4+ central memory_XCELL	4.14e-15	0.376796
BLCA	ENSG00000235954	TTC28-AS1	Myeloid dendritic cell_XCELL	2.4e-10	-0.307988
BLCA	ENSG00000235954	TTC28-AS1	Macrophage_XCELL	6.76e-20	-0.432563
BLCA	ENSG00000235954	TTC28-AS1	Macrophage M1_XCELL	2.91e-15	-0.378757
BLCA	ENSG00000235954	TTC28-AS1	Monocyte_XCELL	6.65e-22	-0.453166
BLCA	ENSG00000235954	TTC28-AS1	Plasmacytoid dendritic cell_XCELL	3.41e-12	-0.336715
BLCA	ENSG00000235954	TTC28-AS1	T cell CD4+ Th2_XCELL	4.76e-18	-0.412259
BLCA	ENSG00000235954	TTC28-AS1	immune score_XCELL	2.11e-15	-0.380079
BLCA	ENSG00000235954	TTC28-AS1	microenvironment score_XCELL	1.08e-11	-0.331086
BLCA	ENSG00000235954	TTC28-AS1	Cancer associated fibroblast_EPIC	8.31e-10	-0.300406
BLCA	ENSG00000235954	TTC28-AS1	Macrophage_EPIC	4.84e-15	-0.376315
BLCA	ENSG00000236144	TMEM147-AS1	T cell CD8+_TIMER	3.93e-17	-0.401653
BLCA	ENSG00000236144	TMEM147-AS1	Neutrophil_TIMER	0	-0.509957
BLCA	ENSG00000236144	TMEM147-AS1	Myeloid dendritic cell_TIMER	0	-0.537603
BLCA	ENSG00000236144	TMEM147-AS1	T cell CD4+ memory activated_CIBERSORT	4.17e-10	-0.304002
BLCA	ENSG00000236144	TMEM147-AS1	T cell CD4+ memory activated_CIBERSORT-ABS	2.96e-10	-0.306466
BLCA	ENSG00000236144	TMEM147-AS1	Macrophage M1_CIBERSORT-ABS	5.98e-10	-0.30138
BLCA	ENSG00000236144	TMEM147-AS1	Macrophage M2_CIBERSORT-ABS	5.4e-13	-0.348301
BLCA	ENSG00000236144	TMEM147-AS1	Macrophage M1_QUANTISEQ	9.66e-21	-0.441409
BLCA	ENSG00000236144	TMEM147-AS1	cytotoxicity score_MCPCOUNTER	3.69e-14	-0.365846
BLCA	ENSG00000236144	TMEM147-AS1	Monocyte_MCPCOUNTER	0	-0.424629
BLCA	ENSG00000236144	TMEM147-AS1	Macrophage/Monocyte_MCPCOUNTER	0	-0.424629
BLCA	ENSG00000236144	TMEM147-AS1	Myeloid dendritic cell activated_XCELL	1.59e-15	-0.382066
BLCA	ENSG00000236144	TMEM147-AS1	T cell CD4+ central memory_XCELL	2.65e-14	0.36626
BLCA	ENSG00000236144	TMEM147-AS1	Myeloid dendritic cell_XCELL	1.5e-11	-0.327065
BLCA	ENSG00000236144	TMEM147-AS1	Macrophage_XCELL	7.72e-18	-0.409857
BLCA	ENSG00000236144	TMEM147-AS1	Macrophage M1_XCELL	9.15e-17	-0.397291
BLCA	ENSG00000236144	TMEM147-AS1	Monocyte_XCELL	6.63e-19	-0.421835
BLCA	ENSG00000236144	TMEM147-AS1	Plasmacytoid dendritic cell_XCELL	1.41e-13	-0.356462
BLCA	ENSG00000236144	TMEM147-AS1	T cell CD4+ Th2_XCELL	1.77e-12	-0.340886
BLCA	ENSG00000236144	TMEM147-AS1	immune score_XCELL	1.59e-11	-0.328474
BLCA	ENSG00000236144	TMEM147-AS1	Macrophage_EPIC	8.37e-12	-0.332772
BLCA	ENSG00000236830	CBR3-AS1	T cell CD8+_TIMER	4.13e-12	-0.335497
BLCA	ENSG00000236830	CBR3-AS1	Neutrophil_TIMER	0	-0.424842
BLCA	ENSG00000236830	CBR3-AS1	Myeloid dendritic cell_TIMER	0	-0.459083
BLCA	ENSG00000236830	CBR3-AS1	T cell CD4+ memory activated_CIBERSORT	5.27e-14	-0.362268
BLCA	ENSG00000236830	CBR3-AS1	T cell CD4+ memory activated_CIBERSORT-ABS	7.11e-15	-0.373763
BLCA	ENSG00000236830	CBR3-AS1	Macrophage M1_QUANTISEQ	9.1e-18	-0.40904
BLCA	ENSG00000236830	CBR3-AS1	T cell CD8+_MCPCOUNTER	1.82e-11	-0.325757
BLCA	ENSG00000236830	CBR3-AS1	cytotoxicity score_MCPCOUNTER	0	-0.426158
BLCA	ENSG00000236830	CBR3-AS1	NK cell_MCPCOUNTER	2.08e-13	-0.355957
BLCA	ENSG00000236830	CBR3-AS1	Monocyte_MCPCOUNTER	4.46e-13	-0.351392
BLCA	ENSG00000236830	CBR3-AS1	Macrophage/Monocyte_MCPCOUNTER	4.46e-13	-0.351392
BLCA	ENSG00000236830	CBR3-AS1	Eosinophil_XCELL	2.13e-14	0.367512
BLCA	ENSG00000236830	CBR3-AS1	T cell CD4+ Th2_XCELL	1.82e-22	-0.458707
BLCA	ENSG00000236901	MIR600HG	Myeloid dendritic cell_QUANTISEQ	4.61e-16	0.388768
BLCA	ENSG00000236901	MIR600HG	Monocyte_MCPCOUNTER	5.88e-10	-0.30298
BLCA	ENSG00000236901	MIR600HG	Macrophage/Monocyte_MCPCOUNTER	5.88e-10	-0.30298
BLCA	ENSG00000236901	MIR600HG	Macrophage_XCELL	1.42e-11	-0.327394
BLCA	ENSG00000236901	MIR600HG	Macrophage M1_XCELL	7.22e-11	-0.316402
BLCA	ENSG00000236901	MIR600HG	Monocyte_XCELL	4.87e-16	-0.388472
BLCA	ENSG00000237399	PITRM1-AS1	Macrophage_XCELL	5.57e-11	-0.318187
BLCA	ENSG00000237399	PITRM1-AS1	Macrophage M1_XCELL	1.43e-12	-0.342253
BLCA	ENSG00000237399	PITRM1-AS1	T cell CD4+_EPIC	3.33e-11	0.321697
BLCA	ENSG00000237399	PITRM1-AS1	Macrophage_EPIC	3.82e-10	-0.304635
BLCA	ENSG00000238197	PAXBP1-AS1	T cell CD4+ memory activated_CIBERSORT	8.09e-11	-0.315619
BLCA	ENSG00000238197	PAXBP1-AS1	T cell CD4+ memory activated_CIBERSORT-ABS	4.56e-10	-0.303352
BLCA	ENSG00000238197	PAXBP1-AS1	T cell CD4+ Th1_XCELL	5.7e-10	-0.301726
BLCA	ENSG00000239569	KMT2E-AS1	T cell CD8+_TIMER	7.25e-20	-0.432236
BLCA	ENSG00000239569	KMT2E-AS1	Neutrophil_TIMER	0	-0.409635
BLCA	ENSG00000239569	KMT2E-AS1	Myeloid dendritic cell_TIMER	2.35e-16	-0.387771
BLCA	ENSG00000239569	KMT2E-AS1	T cell CD4+ memory resting_CIBERSORT-ABS	5.07e-10	-0.30259
BLCA	ENSG00000239569	KMT2E-AS1	Monocyte_MCPCOUNTER	2.66e-11	-0.324998
BLCA	ENSG00000239569	KMT2E-AS1	Macrophage/Monocyte_MCPCOUNTER	2.66e-11	-0.324998
BLCA	ENSG00000239569	KMT2E-AS1	Common lymphoid progenitor_XCELL	2.15e-10	-0.308764
BLCA	ENSG00000239569	KMT2E-AS1	Mast cell_XCELL	6.42e-13	-0.34723
BLCA	ENSG00000239569	KMT2E-AS1	T cell CD4+ Th2_XCELL	4.09e-11	-0.320298
BLCA	ENSG00000239653	PSMD6-AS2	cytotoxicity score_MCPCOUNTER	3.9e-10	-0.304489
BLCA	ENSG00000239653	PSMD6-AS2	Macrophage M1_XCELL	1.85e-10	-0.30982
BLCA	ENSG00000239653	PSMD6-AS2	T cell CD4+ Th1_XCELL	3.85e-12	-0.335945
BLCA	ENSG00000239653	PSMD6-AS2	T cell CD4+ Th2_XCELL	4.59e-11	-0.319517
BLCA	ENSG00000242125	SNHG3	Neutrophil_TIMER	2.38e-11	-0.325752
BLCA	ENSG00000242125	SNHG3	Myeloid dendritic cell_TIMER	1.38e-11	-0.329447
BLCA	ENSG00000242125	SNHG3	Macrophage M2_QUANTISEQ	2.32e-11	-0.324143
BLCA	ENSG00000243766	HOTTIP	Mast cell activated_CIBERSORT	2.44e-10	0.30785
BLCA	ENSG00000243766	HOTTIP	Mast cell activated_CIBERSORT-ABS	1.1e-10	0.31347
BLCA	ENSG00000243766	HOTTIP	T cell CD4+ Th1_XCELL	2.34e-14	-0.366974
BLCA	ENSG00000243766	HOTTIP	T cell CD4+ Th2_XCELL	1.97e-12	-0.340224
BLCA	ENSG00000244041	LINC01011	T cell CD4+ Th2_XCELL	4.94e-11	-0.31901
BLCA	ENSG00000245532	NEAT1	T cell CD4+ Th2_XCELL	1.07e-13	-0.358093
BLCA	ENSG00000245573	BDNF-AS	Myeloid dendritic cell_TIMER	2.16e-11	-0.326421
BLCA	ENSG00000245573	BDNF-AS	Macrophage M1_QUANTISEQ	1.37e-11	-0.327669
BLCA	ENSG00000245573	BDNF-AS	Macrophage M1_XCELL	5.22e-10	-0.302372
BLCA	ENSG00000245573	BDNF-AS	Plasmacytoid dendritic cell_XCELL	5.28e-10	-0.302284
BLCA	ENSG00000245573	BDNF-AS	T cell CD4+ Th2_XCELL	1.25e-19	-0.429725
BLCA	ENSG00000245573	BDNF-AS	Macrophage_EPIC	2.61e-11	-0.325139
BLCA	ENSG00000245573	BDNF-AS	NK cell_EPIC	6.69e-15	-0.374106
BLCA	ENSG00000245910	SNHG6	Neutrophil_QUANTISEQ	3.89e-19	-0.424381
BLCA	ENSG00000245910	SNHG6	Neutrophil_MCPCOUNTER	0	-0.453267
BLCA	ENSG00000245910	SNHG6	T cell CD4+ Th1_XCELL	7.1e-12	0.331973
BLCA	ENSG00000246174	KCTD21-AS1	Neutrophil_TIMER	3.47e-12	-0.338521
BLCA	ENSG00000247092	SNHG10	T cell CD8+_TIMER	3.45e-21	-0.445982
BLCA	ENSG00000247092	SNHG10	Neutrophil_TIMER	0	-0.568122
BLCA	ENSG00000247092	SNHG10	Myeloid dendritic cell_TIMER	0	-0.54082
BLCA	ENSG00000247092	SNHG10	Macrophage M1_CIBERSORT	2.53e-10	-0.307586
BLCA	ENSG00000247092	SNHG10	T cell CD4+ memory resting_CIBERSORT-ABS	1.7e-11	-0.326236
BLCA	ENSG00000247092	SNHG10	NK cell activated_CIBERSORT-ABS	3.2e-12	-0.337125
BLCA	ENSG00000247092	SNHG10	Macrophage M1_CIBERSORT-ABS	1.74e-14	-0.368684
BLCA	ENSG00000247092	SNHG10	Macrophage M2_CIBERSORT-ABS	5.43e-16	-0.387895
BLCA	ENSG00000247092	SNHG10	Macrophage M1_QUANTISEQ	3.73e-23	-0.465336
BLCA	ENSG00000247092	SNHG10	T cell regulatory (Tregs)_QUANTISEQ	1.67e-15	-0.381821
BLCA	ENSG00000247092	SNHG10	uncharacterized cell_QUANTISEQ	0	0.408197
BLCA	ENSG00000247092	SNHG10	cytotoxicity score_MCPCOUNTER	9.12e-13	-0.346994
BLCA	ENSG00000247092	SNHG10	Monocyte_MCPCOUNTER	0	-0.459904
BLCA	ENSG00000247092	SNHG10	Macrophage/Monocyte_MCPCOUNTER	0	-0.459904
BLCA	ENSG00000247092	SNHG10	Myeloid dendritic cell_MCPCOUNTER	5.19e-13	-0.350469
BLCA	ENSG00000247092	SNHG10	Cancer associated fibroblast_MCPCOUNTER	1.71e-10	-0.311977
BLCA	ENSG00000247092	SNHG10	Myeloid dendritic cell activated_XCELL	8.23e-14	-0.359645
BLCA	ENSG00000247092	SNHG10	T cell CD4+ central memory_XCELL	1.31e-13	0.356862
BLCA	ENSG00000247092	SNHG10	T cell CD8+ central memory_XCELL	5.46e-10	-0.302049
BLCA	ENSG00000247092	SNHG10	Macrophage_XCELL	3.5e-14	-0.364659
BLCA	ENSG00000247092	SNHG10	Macrophage M1_XCELL	6.68e-11	-0.31694
BLCA	ENSG00000247092	SNHG10	Monocyte_XCELL	7.55e-15	-0.373426
BLCA	ENSG00000247092	SNHG10	T cell CD4+ Th2_XCELL	1.39e-10	-0.311851
BLCA	ENSG00000247092	SNHG10	immune score_XCELL	2.02e-12	-0.341995
BLCA	ENSG00000247092	SNHG10	Macrophage_EPIC	3e-10	-0.307924
BLCA	ENSG00000247556	OIP5-AS1	Common lymphoid progenitor_XCELL	7.35e-11	0.316282
BLCA	ENSG00000247556	OIP5-AS1	Macrophage M1_XCELL	2.3e-12	-0.339244
BLCA	ENSG00000247556	OIP5-AS1	T cell CD4+_EPIC	5.38e-13	0.350244
BLCA	ENSG00000247556	OIP5-AS1	NK cell_EPIC	2.37e-10	-0.308062
BLCA	ENSG00000247809	NR2F2-AS1	Endothelial cell_MCPCOUNTER	8.6e-11	0.315192
BLCA	ENSG00000247809	NR2F2-AS1	Common lymphoid progenitor_XCELL	4.81e-13	-0.349007
BLCA	ENSG00000247809	NR2F2-AS1	Endothelial cell_XCELL	1.81e-11	0.325794
BLCA	ENSG00000247809	NR2F2-AS1	Cancer associated fibroblast_XCELL	5.6e-13	0.34807
BLCA	ENSG00000247809	NR2F2-AS1	Hematopoietic stem cell_XCELL	5.48e-20	0.433526
BLCA	ENSG00000247809	NR2F2-AS1	T cell CD4+ Th1_XCELL	3.51e-12	-0.336536
BLCA	ENSG00000247809	NR2F2-AS1	T cell CD4+ Th2_XCELL	1.1e-14	-0.371296
BLCA	ENSG00000247809	NR2F2-AS1	stroma score_XCELL	8.68e-18	0.409279
BLCA	ENSG00000247809	NR2F2-AS1	Endothelial cell_EPIC	3.32e-23	0.465818
BLCA	ENSG00000247809	NR2F2-AS1	uncharacterized cell_EPIC	1.9e-12	-0.340432
BLCA	ENSG00000247828	TMEM161B-AS1	T cell CD8+_TIMER	1.21e-15	-0.383587
BLCA	ENSG00000247828	TMEM161B-AS1	Neutrophil_TIMER	0	-0.410896
BLCA	ENSG00000247828	TMEM161B-AS1	Myeloid dendritic cell_TIMER	0	-0.404283
BLCA	ENSG00000247828	TMEM161B-AS1	Macrophage M1_CIBERSORT-ABS	6.78e-10	-0.300461
BLCA	ENSG00000247828	TMEM161B-AS1	Macrophage M2_CIBERSORT-ABS	4.42e-10	-0.303589
BLCA	ENSG00000247828	TMEM161B-AS1	Macrophage M1_QUANTISEQ	6.09e-16	-0.387282
BLCA	ENSG00000247828	TMEM161B-AS1	Cancer associated fibroblast_MCPCOUNTER	1.08e-14	-0.372353
BLCA	ENSG00000247828	TMEM161B-AS1	T cell CD4+ central memory_XCELL	3.01e-10	0.306359
BLCA	ENSG00000247828	TMEM161B-AS1	T cell CD4+ Th2_XCELL	4.46e-13	-0.349473
BLCA	ENSG00000247828	TMEM161B-AS1	Cancer associated fibroblast_EPIC	3.19e-15	-0.378248
BLCA	ENSG00000247828	TMEM161B-AS1	Macrophage_EPIC	3.48e-10	-0.306835
BLCA	ENSG00000247950	SEC24B-AS1	T cell CD8+_TIMER	7.09e-18	-0.410286
BLCA	ENSG00000247950	SEC24B-AS1	Neutrophil_TIMER	5.01e-17	-0.400404
BLCA	ENSG00000247950	SEC24B-AS1	Myeloid dendritic cell_TIMER	5.42e-25	-0.48238
BLCA	ENSG00000247950	SEC24B-AS1	Macrophage M1_CIBERSORT-ABS	6.54e-11	-0.317084
BLCA	ENSG00000247950	SEC24B-AS1	Macrophage M2_CIBERSORT-ABS	9.64e-11	-0.314399
BLCA	ENSG00000247950	SEC24B-AS1	Macrophage M1_QUANTISEQ	3.6e-18	-0.413631
BLCA	ENSG00000247950	SEC24B-AS1	T cell regulatory (Tregs)_QUANTISEQ	2.1e-10	-0.308908
BLCA	ENSG00000247950	SEC24B-AS1	Monocyte_MCPCOUNTER	3.93e-12	-0.335815
BLCA	ENSG00000247950	SEC24B-AS1	Macrophage/Monocyte_MCPCOUNTER	3.93e-12	-0.335815
BLCA	ENSG00000247950	SEC24B-AS1	Myeloid dendritic cell activated_XCELL	1.73e-13	-0.355227
BLCA	ENSG00000247950	SEC24B-AS1	Myeloid dendritic cell_XCELL	4.22e-11	-0.320097
BLCA	ENSG00000247950	SEC24B-AS1	Macrophage_XCELL	1.45e-12	-0.342165
BLCA	ENSG00000247950	SEC24B-AS1	Macrophage M1_XCELL	4.91e-13	-0.34888
BLCA	ENSG00000247950	SEC24B-AS1	Monocyte_XCELL	1.85e-13	-0.354806
BLCA	ENSG00000247950	SEC24B-AS1	T cell CD4+ Th2_XCELL	3.83e-16	-0.389763
BLCA	ENSG00000247950	SEC24B-AS1	Macrophage_EPIC	1.34e-12	-0.342671
BLCA	ENSG00000248092	NNT-AS1	Myeloid dendritic cell activated_XCELL	5.77e-10	-0.301637
BLCA	ENSG00000248092	NNT-AS1	Macrophage M1_XCELL	1.89e-10	-0.309685
BLCA	ENSG00000248092	NNT-AS1	Monocyte_XCELL	9.9e-14	-0.358548
BLCA	ENSG00000248256	OCIAD1-AS1	Neutrophil_TIMER	1.85e-12	-0.340601
BLCA	ENSG00000248256	OCIAD1-AS1	Myeloid dendritic cell_TIMER	1e-19	-0.430748
BLCA	ENSG00000248256	OCIAD1-AS1	Macrophage M2_CIBERSORT-ABS	1.45e-11	-0.327277
BLCA	ENSG00000248256	OCIAD1-AS1	Macrophage M1_QUANTISEQ	7.04e-20	-0.432375
BLCA	ENSG00000248256	OCIAD1-AS1	cytotoxicity score_MCPCOUNTER	1.38e-11	-0.327605
BLCA	ENSG00000248256	OCIAD1-AS1	Monocyte_MCPCOUNTER	1.1e-11	-0.329133
BLCA	ENSG00000248256	OCIAD1-AS1	Macrophage/Monocyte_MCPCOUNTER	1.1e-11	-0.329133
BLCA	ENSG00000248256	OCIAD1-AS1	Cancer associated fibroblast_MCPCOUNTER	3.71e-10	-0.304842
BLCA	ENSG00000248256	OCIAD1-AS1	Myeloid dendritic cell activated_XCELL	4.93e-15	-0.375825
BLCA	ENSG00000248256	OCIAD1-AS1	Myeloid dendritic cell_XCELL	1.87e-11	-0.32557
BLCA	ENSG00000248256	OCIAD1-AS1	Macrophage_XCELL	4.41e-18	-0.412629
BLCA	ENSG00000248256	OCIAD1-AS1	Macrophage M1_XCELL	1.37e-21	-0.450044
BLCA	ENSG00000248256	OCIAD1-AS1	Monocyte_XCELL	1.94e-14	-0.368067
BLCA	ENSG00000248256	OCIAD1-AS1	Plasmacytoid dendritic cell_XCELL	2.28e-11	-0.324249
BLCA	ENSG00000248256	OCIAD1-AS1	T cell CD4+ Th2_XCELL	5.58e-10	-0.301887
BLCA	ENSG00000248256	OCIAD1-AS1	immune score_XCELL	2.6e-10	-0.307404
BLCA	ENSG00000248256	OCIAD1-AS1	microenvironment score_XCELL	4.49e-11	-0.319671
BLCA	ENSG00000248256	OCIAD1-AS1	T cell CD4+_EPIC	1.81e-13	0.354958
BLCA	ENSG00000248256	OCIAD1-AS1	Macrophage_EPIC	7.12e-15	-0.373762
BLCA	ENSG00000248256	OCIAD1-AS1	NK cell_EPIC	1.44e-11	-0.327317
BLCA	ENSG00000248275	TRIM52-AS1	Neutrophil_MCPCOUNTER	6.61e-10	-0.302118
BLCA	ENSG00000249786	EAF1-AS1	T cell CD8+_TIMER	6.41e-11	-0.317224
BLCA	ENSG00000249786	EAF1-AS1	Neutrophil_TIMER	4.42e-10	-0.303586
BLCA	ENSG00000249786	EAF1-AS1	Myeloid dendritic cell_TIMER	1.14e-14	-0.371082
BLCA	ENSG00000249786	EAF1-AS1	Cancer associated fibroblast_MCPCOUNTER	2.02e-12	-0.340065
BLCA	ENSG00000249786	EAF1-AS1	T cell CD4+ central memory_XCELL	4.48e-12	0.334959
BLCA	ENSG00000249786	EAF1-AS1	Macrophage M1_XCELL	4.09e-10	-0.304143
BLCA	ENSG00000249786	EAF1-AS1	Monocyte_XCELL	2.11e-10	-0.308892
BLCA	ENSG00000249786	EAF1-AS1	T cell CD4+ Th2_XCELL	3.68e-10	-0.304912
BLCA	ENSG00000250988	SNHG21	Neutrophil_TIMER	0	-0.396447
BLCA	ENSG00000250988	SNHG21	Myeloid dendritic cell_TIMER	0	-0.404851
BLCA	ENSG00000250988	SNHG21	Macrophage M1_QUANTISEQ	7.08e-14	-0.360534
BLCA	ENSG00000250988	SNHG21	uncharacterized cell_QUANTISEQ	5.53e-10	0.303444
BLCA	ENSG00000250988	SNHG21	Myeloid dendritic cell activated_XCELL	1.37e-10	-0.311965
BLCA	ENSG00000250988	SNHG21	Monocyte_XCELL	4.71e-11	-0.319346
BLCA	ENSG00000251022	THAP9-AS1	T cell CD8+_TIMER	7.43e-12	-0.331678
BLCA	ENSG00000251022	THAP9-AS1	Neutrophil_TIMER	6.71e-12	-0.334226
BLCA	ENSG00000251022	THAP9-AS1	Macrophage_TIMER	3.85e-10	-0.304583
BLCA	ENSG00000251022	THAP9-AS1	Myeloid dendritic cell_TIMER	8.27e-14	-0.361332
BLCA	ENSG00000251022	THAP9-AS1	Macrophage M2_CIBERSORT-ABS	1.36e-12	-0.342538
BLCA	ENSG00000251022	THAP9-AS1	Monocyte_MCPCOUNTER	1.53e-10	-0.312775
BLCA	ENSG00000251022	THAP9-AS1	Macrophage/Monocyte_MCPCOUNTER	1.53e-10	-0.312775
BLCA	ENSG00000251022	THAP9-AS1	Cancer associated fibroblast_MCPCOUNTER	2.03e-13	-0.356108
BLCA	ENSG00000251022	THAP9-AS1	Myeloid dendritic cell activated_XCELL	1.91e-11	-0.325425
BLCA	ENSG00000251022	THAP9-AS1	Macrophage M1_XCELL	7.67e-12	-0.331469
BLCA	ENSG00000251022	THAP9-AS1	Monocyte_XCELL	2.68e-11	-0.323181
BLCA	ENSG00000251022	THAP9-AS1	Cancer associated fibroblast_EPIC	5.26e-10	-0.303815
BLCA	ENSG00000251442	LINC01094	T cell CD4+_TIMER	2.91e-19	0.425745
BLCA	ENSG00000251442	LINC01094	T cell CD8+_TIMER	7.03e-22	0.45293
BLCA	ENSG00000251442	LINC01094	Neutrophil_TIMER	1.48e-62	0.706787
BLCA	ENSG00000251442	LINC01094	Macrophage_TIMER	9.01e-21	0.441719
BLCA	ENSG00000251442	LINC01094	Myeloid dendritic cell_TIMER	9.73e-75	0.7513
BLCA	ENSG00000251442	LINC01094	B cell plasma_CIBERSORT	1.37e-14	-0.370049
BLCA	ENSG00000251442	LINC01094	T cell CD4+ naive_CIBERSORT	1.85e-14	-0.368341
BLCA	ENSG00000251442	LINC01094	T cell CD4+ memory activated_CIBERSORT	2.21e-19	0.427035
BLCA	ENSG00000251442	LINC01094	Macrophage M1_CIBERSORT	7.3e-33	0.546135
BLCA	ENSG00000251442	LINC01094	Macrophage M2_CIBERSORT	3.38e-20	0.435743
BLCA	ENSG00000251442	LINC01094	Myeloid dendritic cell activated_CIBERSORT	5.33e-29	-0.516516
BLCA	ENSG00000251442	LINC01094	T cell CD8+_CIBERSORT-ABS	2.64e-33	0.549346
BLCA	ENSG00000251442	LINC01094	T cell CD4+ naive_CIBERSORT-ABS	1.58e-13	-0.355776
BLCA	ENSG00000251442	LINC01094	T cell CD4+ memory resting_CIBERSORT-ABS	3.7e-10	0.304859
BLCA	ENSG00000251442	LINC01094	T cell CD4+ memory activated_CIBERSORT-ABS	4.61e-22	0.454745
BLCA	ENSG00000251442	LINC01094	T cell follicular helper_CIBERSORT-ABS	2.41e-27	0.502881
BLCA	ENSG00000251442	LINC01094	NK cell activated_CIBERSORT-ABS	7.21e-35	0.560423
BLCA	ENSG00000251442	LINC01094	Macrophage M0_CIBERSORT-ABS	3.31e-17	0.402517
BLCA	ENSG00000251442	LINC01094	Macrophage M1_CIBERSORT-ABS	1.28e-56	0.681551
BLCA	ENSG00000251442	LINC01094	Macrophage M2_CIBERSORT-ABS	1.91e-95	0.810002
BLCA	ENSG00000251442	LINC01094	Myeloid dendritic cell activated_CIBERSORT-ABS	6.64e-12	-0.332411
BLCA	ENSG00000251442	LINC01094	Neutrophil_CIBERSORT-ABS	2.95e-10	0.30649
BLCA	ENSG00000251442	LINC01094	Macrophage M1_QUANTISEQ	1.43e-66	0.722451
BLCA	ENSG00000251442	LINC01094	Macrophage M2_QUANTISEQ	1.2e-39	0.591906
BLCA	ENSG00000251442	LINC01094	T cell CD8+_QUANTISEQ	2.45e-33	0.549581
BLCA	ENSG00000251442	LINC01094	T cell regulatory (Tregs)_QUANTISEQ	9.51e-36	0.566481
BLCA	ENSG00000251442	LINC01094	uncharacterized cell_QUANTISEQ	1.12e-43	-0.616009
BLCA	ENSG00000251442	LINC01094	T cell CD8+_MCPCOUNTER	3.5e-29	0.51798
BLCA	ENSG00000251442	LINC01094	cytotoxicity score_MCPCOUNTER	1.29e-57	0.685979
BLCA	ENSG00000251442	LINC01094	NK cell_MCPCOUNTER	1.38e-42	0.609696
BLCA	ENSG00000251442	LINC01094	B cell_MCPCOUNTER	6.74e-15	0.374064
BLCA	ENSG00000251442	LINC01094	Monocyte_MCPCOUNTER	2.33e-70	0.736305
BLCA	ENSG00000251442	LINC01094	Macrophage/Monocyte_MCPCOUNTER	2.33e-70	0.736305
BLCA	ENSG00000251442	LINC01094	Myeloid dendritic cell_MCPCOUNTER	1.88e-44	0.620417
BLCA	ENSG00000251442	LINC01094	Cancer associated fibroblast_MCPCOUNTER	3.52e-59	0.692759
BLCA	ENSG00000251442	LINC01094	Myeloid dendritic cell activated_XCELL	2.5e-85	0.783591
BLCA	ENSG00000251442	LINC01094	B cell_XCELL	1.52e-24	0.478315
BLCA	ENSG00000251442	LINC01094	T cell CD4+ central memory_XCELL	4.37e-13	-0.349597
BLCA	ENSG00000251442	LINC01094	T cell CD8+ central memory_XCELL	1.44e-31	0.536531
BLCA	ENSG00000251442	LINC01094	Myeloid dendritic cell_XCELL	3.39e-53	0.665747
BLCA	ENSG00000251442	LINC01094	Cancer associated fibroblast_XCELL	1.49e-20	0.439472
BLCA	ENSG00000251442	LINC01094	Macrophage_XCELL	2.28e-111	0.844543
BLCA	ENSG00000251442	LINC01094	Macrophage M1_XCELL	1.8e-103	0.828374
BLCA	ENSG00000251442	LINC01094	Macrophage M2_XCELL	3.7e-43	0.613021
BLCA	ENSG00000251442	LINC01094	B cell memory_XCELL	1.48e-19	0.428936
BLCA	ENSG00000251442	LINC01094	Monocyte_XCELL	1.79e-74	0.750419
BLCA	ENSG00000251442	LINC01094	Plasmacytoid dendritic cell_XCELL	4.35e-47	0.634903
BLCA	ENSG00000251442	LINC01094	T cell CD4+ Th2_XCELL	4.47e-25	0.483133
BLCA	ENSG00000251442	LINC01094	immune score_XCELL	6.01e-73	0.745294
BLCA	ENSG00000251442	LINC01094	stroma score_XCELL	5.1e-16	0.388235
BLCA	ENSG00000251442	LINC01094	microenvironment score_XCELL	3.5e-72	0.742679
BLCA	ENSG00000251442	LINC01094	Cancer associated fibroblast_EPIC	9.18e-49	0.643727
BLCA	ENSG00000251442	LINC01094	T cell CD4+_EPIC	8.38e-19	-0.420714
BLCA	ENSG00000251442	LINC01094	Macrophage_EPIC	3.18e-107	0.836279
BLCA	ENSG00000251442	LINC01094	NK cell_EPIC	3.3e-41	0.60149
BLCA	ENSG00000251442	LINC01094	uncharacterized cell_EPIC	2.93e-26	-0.493594
BLCA	ENSG00000251562	MALAT1	T cell CD8+_TIMER	7.02e-10	-0.300202
BLCA	ENSG00000251562	MALAT1	Myeloid dendritic cell_TIMER	0	-0.396739
BLCA	ENSG00000251562	MALAT1	cytotoxicity score_MCPCOUNTER	1.89e-10	-0.31127
BLCA	ENSG00000251562	MALAT1	Cancer associated fibroblast_MCPCOUNTER	6.68e-10	-0.302033
BLCA	ENSG00000251562	MALAT1	T cell CD4+ central memory_XCELL	1.42e-11	0.327413
BLCA	ENSG00000251562	MALAT1	Macrophage_XCELL	1.26e-12	-0.343012
BLCA	ENSG00000251562	MALAT1	Macrophage M1_XCELL	4.79e-14	-0.36283
BLCA	ENSG00000251562	MALAT1	T cell CD4+ Th1_XCELL	4.58e-10	-0.30332
BLCA	ENSG00000251562	MALAT1	T cell CD4+ Th2_XCELL	1.16e-22	-0.460591
BLCA	ENSG00000251562	MALAT1	T cell CD4+_EPIC	1.04e-11	0.331328
BLCA	ENSG00000251562	MALAT1	Macrophage_EPIC	7.52e-10	-0.301156
BLCA	ENSG00000253352	TUG1	Neutrophil_TIMER	0	-0.398993
BLCA	ENSG00000253352	TUG1	Myeloid dendritic cell_TIMER	0	-0.523912
BLCA	ENSG00000253352	TUG1	Macrophage M2_CIBERSORT-ABS	6.14e-19	-0.4222
BLCA	ENSG00000253352	TUG1	Macrophage M1_QUANTISEQ	2.29e-22	-0.457729
BLCA	ENSG00000253352	TUG1	T cell regulatory (Tregs)_QUANTISEQ	3.08e-10	-0.306199
BLCA	ENSG00000253352	TUG1	uncharacterized cell_QUANTISEQ	1.67e-12	0.343206
BLCA	ENSG00000253352	TUG1	cytotoxicity score_MCPCOUNTER	5.64e-12	-0.335373
BLCA	ENSG00000253352	TUG1	Monocyte_MCPCOUNTER	0	-0.403277
BLCA	ENSG00000253352	TUG1	Macrophage/Monocyte_MCPCOUNTER	0	-0.403277
BLCA	ENSG00000253352	TUG1	Cancer associated fibroblast_MCPCOUNTER	5.51e-14	-0.363622
BLCA	ENSG00000253352	TUG1	Myeloid dendritic cell activated_XCELL	2.57e-20	-0.436983
BLCA	ENSG00000253352	TUG1	T cell CD4+ central memory_XCELL	3.95e-10	0.3044
BLCA	ENSG00000253352	TUG1	Myeloid dendritic cell_XCELL	6.82e-17	-0.398815
BLCA	ENSG00000253352	TUG1	Macrophage_XCELL	7.18e-25	-0.481274
BLCA	ENSG00000253352	TUG1	Macrophage M1_XCELL	4.21e-27	-0.500825
BLCA	ENSG00000253352	TUG1	Macrophage M2_XCELL	9.92e-13	-0.344529
BLCA	ENSG00000253352	TUG1	Monocyte_XCELL	1.82e-24	-0.477594
BLCA	ENSG00000253352	TUG1	Plasmacytoid dendritic cell_XCELL	4.57e-14	-0.3631
BLCA	ENSG00000253352	TUG1	immune score_XCELL	4.67e-17	-0.39062
BLCA	ENSG00000253352	TUG1	microenvironment score_XCELL	0	-0.406199
BLCA	ENSG00000253352	TUG1	Cancer associated fibroblast_EPIC	1.16e-10	-0.314761
BLCA	ENSG00000253352	TUG1	T cell CD4+_EPIC	1.96e-11	0.32706
BLCA	ENSG00000253352	TUG1	Macrophage_EPIC	0	-0.400274
BLCA	ENSG00000253352	TUG1	NK cell_EPIC	2.38e-15	-0.37986
BLCA	ENSG00000253738	OTUD6B-AS1	Myeloid dendritic cell_TIMER	4.12e-10	-0.305613
BLCA	ENSG00000253738	OTUD6B-AS1	Macrophage M1_QUANTISEQ	6.71e-10	-0.30054
BLCA	ENSG00000253738	OTUD6B-AS1	Monocyte_XCELL	5.19e-10	-0.302419
BLCA	ENSG00000254635	WAC-AS1	Neutrophil_TIMER	4.87e-11	-0.320836
BLCA	ENSG00000255717	SNHG1	Macrophage M2_QUANTISEQ	4.72e-10	-0.3031
BLCA	ENSG00000255717	SNHG1	T cell CD4+ Th1_XCELL	3.47e-13	0.350999
BLCA	ENSG00000255857	PXN-AS1	T cell CD8+_TIMER	6.13e-10	-0.3012
BLCA	ENSG00000255857	PXN-AS1	Neutrophil_TIMER	0	-0.532677
BLCA	ENSG00000255857	PXN-AS1	Myeloid dendritic cell_TIMER	0	-0.504273
BLCA	ENSG00000255857	PXN-AS1	Macrophage M1_CIBERSORT-ABS	4.51e-12	-0.334924
BLCA	ENSG00000255857	PXN-AS1	Macrophage M2_CIBERSORT-ABS	1.1e-13	-0.357947
BLCA	ENSG00000255857	PXN-AS1	Neutrophil_CIBERSORT-ABS	1.9e-10	-0.309619
BLCA	ENSG00000255857	PXN-AS1	Macrophage M1_QUANTISEQ	4.4e-19	-0.423791
BLCA	ENSG00000255857	PXN-AS1	T cell regulatory (Tregs)_QUANTISEQ	4.11e-13	-0.349973
BLCA	ENSG00000255857	PXN-AS1	uncharacterized cell_QUANTISEQ	1.7e-13	0.35716
BLCA	ENSG00000255857	PXN-AS1	cytotoxicity score_MCPCOUNTER	1.42e-10	-0.313315
BLCA	ENSG00000255857	PXN-AS1	NK cell_MCPCOUNTER	8.47e-10	-0.300264
BLCA	ENSG00000255857	PXN-AS1	Monocyte_MCPCOUNTER	5.31e-14	-0.363831
BLCA	ENSG00000255857	PXN-AS1	Macrophage/Monocyte_MCPCOUNTER	5.31e-14	-0.363831
BLCA	ENSG00000255857	PXN-AS1	Myeloid dendritic cell_MCPCOUNTER	7.91e-11	-0.317459
BLCA	ENSG00000255857	PXN-AS1	Myeloid dendritic cell activated_XCELL	5.76e-11	-0.31796
BLCA	ENSG00000255857	PXN-AS1	Monocyte_XCELL	7.72e-11	-0.315941
BLCA	ENSG00000258057	BCDIN3D-AS1	Neutrophil_TIMER	1.9e-10	-0.309648
BLCA	ENSG00000258057	BCDIN3D-AS1	Myeloid dendritic cell_TIMER	5.93e-16	-0.387418
BLCA	ENSG00000258057	BCDIN3D-AS1	Macrophage M1_QUANTISEQ	2.09e-14	-0.367626
BLCA	ENSG00000258057	BCDIN3D-AS1	Macrophage M1_XCELL	3.98e-10	-0.304335
BLCA	ENSG00000258057	BCDIN3D-AS1	Monocyte_XCELL	4e-13	-0.350143
BLCA	ENSG00000258441	LINC00641	Macrophage M1_QUANTISEQ	1.78e-13	-0.355055
BLCA	ENSG00000258441	LINC00641	Macrophage_XCELL	3.01e-10	-0.306343
BLCA	ENSG00000258441	LINC00641	Macrophage M1_XCELL	3.23e-11	-0.321906
BLCA	ENSG00000258441	LINC00641	NK cell_EPIC	3.33e-12	-0.336881
BLCA	ENSG00000258708	SLC25A21-AS1	Monocyte_XCELL	2.26e-10	-0.308397
BLCA	ENSG00000259248	USP3-AS1	T cell CD8+_TIMER	2.07e-17	-0.404913
BLCA	ENSG00000259248	USP3-AS1	Neutrophil_TIMER	6.42e-25	-0.481713
BLCA	ENSG00000259248	USP3-AS1	Myeloid dendritic cell_TIMER	5.85e-36	-0.567913
BLCA	ENSG00000259248	USP3-AS1	B cell plasma_CIBERSORT	3.44e-14	0.364754
BLCA	ENSG00000259248	USP3-AS1	T cell CD4+ memory activated_CIBERSORT	2.43e-16	-0.392167
BLCA	ENSG00000259248	USP3-AS1	Macrophage M1_CIBERSORT	6.91e-10	-0.300327
BLCA	ENSG00000259248	USP3-AS1	T cell CD4+ memory activated_CIBERSORT-ABS	1.66e-16	-0.394175
BLCA	ENSG00000259248	USP3-AS1	NK cell activated_CIBERSORT-ABS	4.47e-10	-0.303493
BLCA	ENSG00000259248	USP3-AS1	Macrophage M1_CIBERSORT-ABS	3.23e-13	-0.351439
BLCA	ENSG00000259248	USP3-AS1	Macrophage M2_CIBERSORT-ABS	1.41e-16	-0.395049
BLCA	ENSG00000259248	USP3-AS1	Macrophage M1_QUANTISEQ	3.64e-26	-0.492776
BLCA	ENSG00000259248	USP3-AS1	cytotoxicity score_MCPCOUNTER	4.38e-20	-0.434558
BLCA	ENSG00000259248	USP3-AS1	NK cell_MCPCOUNTER	9.41e-16	-0.384933
BLCA	ENSG00000259248	USP3-AS1	Monocyte_MCPCOUNTER	3.02e-19	-0.425572
BLCA	ENSG00000259248	USP3-AS1	Macrophage/Monocyte_MCPCOUNTER	3.02e-19	-0.425572
BLCA	ENSG00000259248	USP3-AS1	Cancer associated fibroblast_MCPCOUNTER	2.95e-10	-0.306496
BLCA	ENSG00000259248	USP3-AS1	Myeloid dendritic cell activated_XCELL	5.23e-20	-0.433746
BLCA	ENSG00000259248	USP3-AS1	T cell CD4+ central memory_XCELL	9.33e-14	0.3589
BLCA	ENSG00000259248	USP3-AS1	Myeloid dendritic cell_XCELL	6.33e-15	-0.374422
BLCA	ENSG00000259248	USP3-AS1	Eosinophil_XCELL	6.48e-12	0.332573
BLCA	ENSG00000259248	USP3-AS1	Macrophage_XCELL	1.11e-23	-0.470329
BLCA	ENSG00000259248	USP3-AS1	Macrophage M1_XCELL	6.11e-25	-0.481908
BLCA	ENSG00000259248	USP3-AS1	Monocyte_XCELL	8.09e-16	-0.385747
BLCA	ENSG00000259248	USP3-AS1	Plasmacytoid dendritic cell_XCELL	1.64e-16	-0.39426
BLCA	ENSG00000259248	USP3-AS1	T cell CD4+ Th1_XCELL	3.57e-13	-0.350838
BLCA	ENSG00000259248	USP3-AS1	T cell CD4+ Th2_XCELL	7.67e-25	-0.481016
BLCA	ENSG00000259248	USP3-AS1	immune score_XCELL	5.43e-12	-0.333717
BLCA	ENSG00000259248	USP3-AS1	microenvironment score_XCELL	6.34e-11	-0.3173
BLCA	ENSG00000259248	USP3-AS1	Macrophage_EPIC	3.93e-17	-0.401643
BLCA	ENSG00000259248	USP3-AS1	NK cell_EPIC	7.99e-13	-0.34588
BLCA	ENSG00000259673	IQCH-AS1	T cell CD8+_TIMER	2.87e-19	-0.425811
BLCA	ENSG00000259673	IQCH-AS1	Neutrophil_TIMER	1.22e-33	-0.551759
BLCA	ENSG00000259673	IQCH-AS1	Myeloid dendritic cell_TIMER	1.21e-43	-0.615816
BLCA	ENSG00000259673	IQCH-AS1	T cell CD4+ memory activated_CIBERSORT	7.95e-18	-0.409715
BLCA	ENSG00000259673	IQCH-AS1	Macrophage M1_CIBERSORT	2.41e-14	-0.366814
BLCA	ENSG00000259673	IQCH-AS1	T cell CD4+ memory activated_CIBERSORT-ABS	2.27e-18	-0.415896
BLCA	ENSG00000259673	IQCH-AS1	NK cell activated_CIBERSORT-ABS	4.1e-12	-0.335536
BLCA	ENSG00000259673	IQCH-AS1	Macrophage M0_CIBERSORT-ABS	3.64e-11	-0.321092
BLCA	ENSG00000259673	IQCH-AS1	Macrophage M1_CIBERSORT-ABS	5.19e-19	-0.423003
BLCA	ENSG00000259673	IQCH-AS1	Macrophage M2_CIBERSORT-ABS	2.26e-20	-0.437571
BLCA	ENSG00000259673	IQCH-AS1	Mast cell resting_CIBERSORT-ABS	2.26e-12	-0.339347
BLCA	ENSG00000259673	IQCH-AS1	Macrophage M1_QUANTISEQ	7.67e-36	-0.567117
BLCA	ENSG00000259673	IQCH-AS1	T cell CD8+_QUANTISEQ	3.57e-12	-0.336432
BLCA	ENSG00000259673	IQCH-AS1	T cell regulatory (Tregs)_QUANTISEQ	3.85e-12	-0.335938
BLCA	ENSG00000259673	IQCH-AS1	uncharacterized cell_QUANTISEQ	7.66e-15	0.373347
BLCA	ENSG00000259673	IQCH-AS1	T cell CD8+_MCPCOUNTER	2.62e-10	-0.307357
BLCA	ENSG00000259673	IQCH-AS1	cytotoxicity score_MCPCOUNTER	3.04e-24	-0.47555
BLCA	ENSG00000259673	IQCH-AS1	NK cell_MCPCOUNTER	1.61e-17	-0.406185
BLCA	ENSG00000259673	IQCH-AS1	Monocyte_MCPCOUNTER	6.96e-24	-0.472216
BLCA	ENSG00000259673	IQCH-AS1	Macrophage/Monocyte_MCPCOUNTER	6.96e-24	-0.472216
BLCA	ENSG00000259673	IQCH-AS1	Cancer associated fibroblast_MCPCOUNTER	1.43e-17	-0.406783
BLCA	ENSG00000259673	IQCH-AS1	Myeloid dendritic cell activated_XCELL	3.18e-21	-0.446346
BLCA	ENSG00000259673	IQCH-AS1	T cell CD4+ central memory_XCELL	1.56e-12	0.341695
BLCA	ENSG00000259673	IQCH-AS1	Myeloid dendritic cell_XCELL	3.49e-14	-0.364668
BLCA	ENSG00000259673	IQCH-AS1	Macrophage_XCELL	1.51e-23	-0.469073
BLCA	ENSG00000259673	IQCH-AS1	Macrophage M1_XCELL	6.69e-25	-0.481551
BLCA	ENSG00000259673	IQCH-AS1	Monocyte_XCELL	6.55e-20	-0.432705
BLCA	ENSG00000259673	IQCH-AS1	Plasmacytoid dendritic cell_XCELL	7.6e-16	-0.386083
BLCA	ENSG00000259673	IQCH-AS1	T cell CD4+ Th2_XCELL	4.55e-39	-0.588268
BLCA	ENSG00000259673	IQCH-AS1	immune score_XCELL	2.63e-16	-0.391746
BLCA	ENSG00000259673	IQCH-AS1	microenvironment score_XCELL	9.9e-14	-0.358548
BLCA	ENSG00000259673	IQCH-AS1	Cancer associated fibroblast_EPIC	1.37e-12	-0.342502
BLCA	ENSG00000259673	IQCH-AS1	T cell CD4+_EPIC	2.18e-11	0.324556
BLCA	ENSG00000259673	IQCH-AS1	Macrophage_EPIC	9.31e-24	-0.471035
BLCA	ENSG00000259673	IQCH-AS1	NK cell_EPIC	2.86e-14	-0.365826
BLCA	ENSG00000260528	FAM157C	Neutrophil_MCPCOUNTER	9.53e-14	0.358774
BLCA	ENSG00000261126	RBFADN	T cell CD8+_TIMER	3.92e-10	-0.304456
BLCA	ENSG00000261126	RBFADN	Neutrophil_TIMER	1.16e-13	-0.3594
BLCA	ENSG00000261126	RBFADN	Myeloid dendritic cell_TIMER	1.93e-13	-0.356415
BLCA	ENSG00000261126	RBFADN	Monocyte_MCPCOUNTER	5.02e-12	-0.336124
BLCA	ENSG00000261126	RBFADN	Macrophage/Monocyte_MCPCOUNTER	5.02e-12	-0.336124
BLCA	ENSG00000261126	RBFADN	Monocyte_XCELL	1.43e-11	-0.327365
BLCA	ENSG00000261326	LINC01355	T cell CD8+_TIMER	1.31e-24	-0.478911
BLCA	ENSG00000261326	LINC01355	Neutrophil_TIMER	0	-0.48603
BLCA	ENSG00000261326	LINC01355	Myeloid dendritic cell_TIMER	0	-0.56717
BLCA	ENSG00000261326	LINC01355	T cell CD4+ memory activated_CIBERSORT	2.87e-16	-0.391301
BLCA	ENSG00000261326	LINC01355	Macrophage M1_CIBERSORT	7.7e-11	-0.315962
BLCA	ENSG00000261326	LINC01355	T cell CD4+ memory activated_CIBERSORT-ABS	1.36e-16	-0.395208
BLCA	ENSG00000261326	LINC01355	Macrophage M1_CIBERSORT-ABS	8.75e-14	-0.359283
BLCA	ENSG00000261326	LINC01355	Macrophage M2_CIBERSORT-ABS	3.95e-13	-0.35021
BLCA	ENSG00000261326	LINC01355	Macrophage M1_QUANTISEQ	2.41e-26	-0.494337
BLCA	ENSG00000261326	LINC01355	uncharacterized cell_QUANTISEQ	8.49e-12	0.332678
BLCA	ENSG00000261326	LINC01355	cytotoxicity score_MCPCOUNTER	0	-0.41817
BLCA	ENSG00000261326	LINC01355	Monocyte_MCPCOUNTER	0	-0.451469
BLCA	ENSG00000261326	LINC01355	Macrophage/Monocyte_MCPCOUNTER	0	-0.451469
BLCA	ENSG00000261326	LINC01355	Cancer associated fibroblast_MCPCOUNTER	3.77e-11	-0.322608
BLCA	ENSG00000261326	LINC01355	Myeloid dendritic cell activated_XCELL	4.88e-16	-0.388463
BLCA	ENSG00000261326	LINC01355	T cell CD4+ central memory_XCELL	1.65e-15	0.381887
BLCA	ENSG00000261326	LINC01355	Myeloid dendritic cell_XCELL	2.6e-12	-0.33846
BLCA	ENSG00000261326	LINC01355	Eosinophil_XCELL	3.23e-10	0.305854
BLCA	ENSG00000261326	LINC01355	Macrophage_XCELL	1.27e-20	-0.440195
BLCA	ENSG00000261326	LINC01355	Macrophage M1_XCELL	1.26e-20	-0.440211
BLCA	ENSG00000261326	LINC01355	Monocyte_XCELL	4.1e-18	-0.412993
BLCA	ENSG00000261326	LINC01355	Plasmacytoid dendritic cell_XCELL	2.7e-16	-0.391619
BLCA	ENSG00000261326	LINC01355	T cell CD4+ Th2_XCELL	9.88e-25	-0.480018
BLCA	ENSG00000261326	LINC01355	immune score_XCELL	5.06e-11	-0.320574
BLCA	ENSG00000261326	LINC01355	microenvironment score_XCELL	6.53e-10	-0.30221
BLCA	ENSG00000261326	LINC01355	Macrophage_EPIC	0	-0.405322
BLCA	ENSG00000261326	LINC01355	NK cell_EPIC	1.83e-12	-0.340668
BLCA	ENSG00000261485	PAN3-AS1	T cell CD4+ Th2_XCELL	6.99e-12	-0.332082
BLCA	ENSG00000263072	ZNF213-AS1	T cell CD8+_TIMER	3.61e-23	-0.465473
BLCA	ENSG00000263072	ZNF213-AS1	Neutrophil_TIMER	0	-0.480496
BLCA	ENSG00000263072	ZNF213-AS1	Myeloid dendritic cell_TIMER	0	-0.482932
BLCA	ENSG00000263072	ZNF213-AS1	T cell CD4+ memory activated_CIBERSORT	8.91e-12	-0.330488
BLCA	ENSG00000263072	ZNF213-AS1	T cell regulatory (Tregs)_CIBERSORT	1.9e-10	0.309641
BLCA	ENSG00000263072	ZNF213-AS1	T cell CD4+ memory activated_CIBERSORT-ABS	4.17e-12	-0.335429
BLCA	ENSG00000263072	ZNF213-AS1	Macrophage M1_CIBERSORT-ABS	3.25e-10	-0.305793
BLCA	ENSG00000263072	ZNF213-AS1	Macrophage M1_QUANTISEQ	2.25e-20	-0.437597
BLCA	ENSG00000263072	ZNF213-AS1	cytotoxicity score_MCPCOUNTER	2.77e-10	-0.3085
BLCA	ENSG00000263072	ZNF213-AS1	Monocyte_MCPCOUNTER	0	-0.418292
BLCA	ENSG00000263072	ZNF213-AS1	Macrophage/Monocyte_MCPCOUNTER	0	-0.418292
BLCA	ENSG00000263072	ZNF213-AS1	T cell CD4+ central memory_XCELL	9.08e-11	0.314816
BLCA	ENSG00000263072	ZNF213-AS1	Macrophage_XCELL	5.18e-13	-0.348549
BLCA	ENSG00000263072	ZNF213-AS1	Macrophage M1_XCELL	1.71e-10	-0.310366
BLCA	ENSG00000263072	ZNF213-AS1	Monocyte_XCELL	3.3e-10	-0.305683
BLCA	ENSG00000263072	ZNF213-AS1	T cell CD4+ Th2_XCELL	6.87e-21	-0.442931
BLCA	ENSG00000263072	ZNF213-AS1	Macrophage_EPIC	5.66e-10	-0.303267
BLCA	ENSG00000267270	PARD6G-AS1	Neutrophil_TIMER	6.86e-15	-0.373965
BLCA	ENSG00000267270	PARD6G-AS1	Myeloid dendritic cell_TIMER	4.54e-14	-0.363132
BLCA	ENSG00000267270	PARD6G-AS1	Macrophage M1_QUANTISEQ	1.43e-10	-0.311627
BLCA	ENSG00000267278	MAP3K14-AS1	Myeloid dendritic cell_TIMER	1.64e-14	-0.36904
BLCA	ENSG00000267278	MAP3K14-AS1	B cell plasma_CIBERSORT	8.94e-11	0.314922
BLCA	ENSG00000267278	MAP3K14-AS1	Macrophage M2_CIBERSORT-ABS	5.96e-10	-0.30141
BLCA	ENSG00000267278	MAP3K14-AS1	Macrophage M1_QUANTISEQ	3.97e-13	-0.350186
BLCA	ENSG00000267278	MAP3K14-AS1	cytotoxicity score_MCPCOUNTER	1.79e-10	-0.310066
BLCA	ENSG00000267278	MAP3K14-AS1	Cancer associated fibroblast_MCPCOUNTER	1.75e-11	-0.326012
BLCA	ENSG00000267278	MAP3K14-AS1	Myeloid dendritic cell activated_XCELL	1.33e-14	-0.3702
BLCA	ENSG00000267278	MAP3K14-AS1	Myeloid dendritic cell_XCELL	3.05e-11	-0.32229
BLCA	ENSG00000267278	MAP3K14-AS1	Macrophage_XCELL	2.03e-14	-0.367787
BLCA	ENSG00000267278	MAP3K14-AS1	Macrophage M1_XCELL	1.18e-18	-0.41907
BLCA	ENSG00000267278	MAP3K14-AS1	Monocyte_XCELL	6.28e-17	-0.399236
BLCA	ENSG00000267278	MAP3K14-AS1	Plasmacytoid dendritic cell_XCELL	3.95e-11	-0.320546
BLCA	ENSG00000267278	MAP3K14-AS1	T cell CD4+ Th2_XCELL	5.72e-11	-0.318012
BLCA	ENSG00000267278	MAP3K14-AS1	microenvironment score_XCELL	3.24e-12	-0.337041
BLCA	ENSG00000267278	MAP3K14-AS1	Macrophage_EPIC	5.27e-14	-0.36227
BLCA	ENSG00000267278	MAP3K14-AS1	NK cell_EPIC	5.6e-16	-0.387726
BLCA	ENSG00000267280	TBX2-AS1	T cell CD8+_TIMER	8.9e-17	-0.397436
BLCA	ENSG00000267280	TBX2-AS1	Neutrophil_TIMER	0	-0.57784
BLCA	ENSG00000267280	TBX2-AS1	Myeloid dendritic cell_TIMER	0	-0.553818
BLCA	ENSG00000267280	TBX2-AS1	T cell CD4+ memory activated_CIBERSORT	2.69e-13	-0.352549
BLCA	ENSG00000267280	TBX2-AS1	T cell CD4+ memory activated_CIBERSORT-ABS	1.55e-13	-0.355878
BLCA	ENSG00000267280	TBX2-AS1	NK cell activated_CIBERSORT-ABS	7.23e-12	-0.331858
BLCA	ENSG00000267280	TBX2-AS1	Macrophage M1_CIBERSORT-ABS	4.29e-11	-0.319986
BLCA	ENSG00000267280	TBX2-AS1	Macrophage M1_QUANTISEQ	3.17e-23	-0.466017
BLCA	ENSG00000267280	TBX2-AS1	Myeloid dendritic cell_QUANTISEQ	2.65e-11	0.32324
BLCA	ENSG00000267280	TBX2-AS1	cytotoxicity score_MCPCOUNTER	0	-0.460546
BLCA	ENSG00000267280	TBX2-AS1	NK cell_MCPCOUNTER	0	-0.411229
BLCA	ENSG00000267280	TBX2-AS1	Monocyte_MCPCOUNTER	0	-0.482786
BLCA	ENSG00000267280	TBX2-AS1	Macrophage/Monocyte_MCPCOUNTER	0	-0.482786
BLCA	ENSG00000267280	TBX2-AS1	T cell CD4+ central memory_XCELL	8.1e-13	0.345788
BLCA	ENSG00000267280	TBX2-AS1	Common lymphoid progenitor_XCELL	4.72e-10	-0.303102
BLCA	ENSG00000267280	TBX2-AS1	Eosinophil_XCELL	2.18e-15	0.380334
BLCA	ENSG00000267280	TBX2-AS1	Macrophage_XCELL	1.4e-12	-0.342356
BLCA	ENSG00000267280	TBX2-AS1	Plasmacytoid dendritic cell_XCELL	9.76e-12	-0.329889
BLCA	ENSG00000267280	TBX2-AS1	T cell CD4+ Th2_XCELL	1.59e-32	-0.543658
BLCA	ENSG00000267322	SNHG22	Common lymphoid progenitor_XCELL	1.66e-10	-0.310573
BLCA	ENSG00000267858	MZF1-AS1	T cell CD8+_TIMER	1.55e-14	-0.369362
BLCA	ENSG00000267858	MZF1-AS1	Neutrophil_TIMER	4.89e-13	-0.350834
BLCA	ENSG00000267858	MZF1-AS1	Myeloid dendritic cell_TIMER	0	-0.425097
BLCA	ENSG00000267858	MZF1-AS1	T cell CD4+ memory activated_CIBERSORT	2.36e-10	-0.308094
BLCA	ENSG00000267858	MZF1-AS1	T cell CD4+ memory activated_CIBERSORT-ABS	1.21e-10	-0.312805
BLCA	ENSG00000267858	MZF1-AS1	Macrophage M1_CIBERSORT-ABS	2.71e-10	-0.30711
BLCA	ENSG00000267858	MZF1-AS1	Macrophage M1_QUANTISEQ	8.74e-18	-0.409239
BLCA	ENSG00000267858	MZF1-AS1	Monocyte_MCPCOUNTER	3.94e-12	-0.337706
BLCA	ENSG00000267858	MZF1-AS1	Macrophage/Monocyte_MCPCOUNTER	3.94e-12	-0.337706
BLCA	ENSG00000267858	MZF1-AS1	Myeloid dendritic cell activated_XCELL	3.06e-10	-0.306236
BLCA	ENSG00000267858	MZF1-AS1	Macrophage_XCELL	1.32e-13	-0.356845
BLCA	ENSG00000267858	MZF1-AS1	Macrophage M1_XCELL	1.14e-14	-0.371096
BLCA	ENSG00000267858	MZF1-AS1	Monocyte_XCELL	1.7e-10	-0.310436
BLCA	ENSG00000267858	MZF1-AS1	T cell CD4+ Th2_XCELL	5.91e-15	-0.3748
BLCA	ENSG00000267858	MZF1-AS1	Macrophage_EPIC	9.48e-13	-0.346756
BLCA	ENSG00000267858	MZF1-AS1	NK cell_EPIC	1.21e-10	-0.312815
BLCA	ENSG00000269386	RAB11B-AS1	T cell CD8+_TIMER	1.5e-17	-0.406526
BLCA	ENSG00000269386	RAB11B-AS1	Neutrophil_TIMER	0	-0.423948
BLCA	ENSG00000269386	RAB11B-AS1	Macrophage_TIMER	4.54e-11	-0.319599
BLCA	ENSG00000269386	RAB11B-AS1	Myeloid dendritic cell_TIMER	0	-0.433192
BLCA	ENSG00000269386	RAB11B-AS1	Macrophage M2_CIBERSORT-ABS	9.47e-11	-0.314523
BLCA	ENSG00000269386	RAB11B-AS1	Macrophage M1_QUANTISEQ	6.8e-16	-0.386686
BLCA	ENSG00000269386	RAB11B-AS1	T cell regulatory (Tregs)_QUANTISEQ	1.12e-11	-0.328997
BLCA	ENSG00000269386	RAB11B-AS1	uncharacterized cell_QUANTISEQ	2.81e-13	0.354188
BLCA	ENSG00000269386	RAB11B-AS1	Monocyte_MCPCOUNTER	7.99e-12	-0.333074
BLCA	ENSG00000269386	RAB11B-AS1	Macrophage/Monocyte_MCPCOUNTER	7.99e-12	-0.333074
BLCA	ENSG00000269386	RAB11B-AS1	T cell CD4+ Th2_XCELL	3.83e-22	-0.455535
BLCA	ENSG00000269386	RAB11B-AS1	Macrophage_EPIC	7.82e-10	-0.300864
BLCA	ENSG00000269609	RPARP-AS1	T cell CD8+_TIMER	2.58e-26	-0.494078
BLCA	ENSG00000269609	RPARP-AS1	Neutrophil_TIMER	0	-0.530381
BLCA	ENSG00000269609	RPARP-AS1	Myeloid dendritic cell_TIMER	0	-0.507997
BLCA	ENSG00000269609	RPARP-AS1	Macrophage M1_CIBERSORT	2.45e-10	-0.307814
BLCA	ENSG00000269609	RPARP-AS1	Macrophage M1_CIBERSORT-ABS	1.48e-12	-0.342043
BLCA	ENSG00000269609	RPARP-AS1	Macrophage M2_CIBERSORT-ABS	3.83e-13	-0.350405
BLCA	ENSG00000269609	RPARP-AS1	Mast cell resting_CIBERSORT-ABS	4.87e-10	-0.302883
BLCA	ENSG00000269609	RPARP-AS1	Macrophage M1_QUANTISEQ	1.83e-30	-0.528095
BLCA	ENSG00000269609	RPARP-AS1	T cell regulatory (Tregs)_QUANTISEQ	1.22e-13	-0.357298
BLCA	ENSG00000269609	RPARP-AS1	uncharacterized cell_QUANTISEQ	1.12e-14	0.372175
BLCA	ENSG00000269609	RPARP-AS1	Monocyte_MCPCOUNTER	0	-0.451647
BLCA	ENSG00000269609	RPARP-AS1	Macrophage/Monocyte_MCPCOUNTER	0	-0.451647
BLCA	ENSG00000269609	RPARP-AS1	Cancer associated fibroblast_MCPCOUNTER	2.12e-14	-0.368844
BLCA	ENSG00000269609	RPARP-AS1	Myeloid dendritic cell activated_XCELL	8.76e-11	-0.315066
BLCA	ENSG00000269609	RPARP-AS1	T cell CD4+ central memory_XCELL	6.15e-13	0.347497
BLCA	ENSG00000269609	RPARP-AS1	Macrophage_XCELL	3.62e-12	-0.336344
BLCA	ENSG00000269609	RPARP-AS1	Macrophage M1_XCELL	5.35e-11	-0.318474
BLCA	ENSG00000269609	RPARP-AS1	Monocyte_XCELL	3.45e-15	-0.37781
BLCA	ENSG00000269609	RPARP-AS1	T cell CD4+ Th2_XCELL	3.45e-12	-0.336641
BLCA	ENSG00000269609	RPARP-AS1	Cancer associated fibroblast_EPIC	4.98e-14	-0.364192
BLCA	ENSG00000269609	RPARP-AS1	Macrophage_EPIC	4.56e-13	-0.351263
BLCA	ENSG00000270604	HCG17	Neutrophil_TIMER	2.04e-10	-0.309134
BLCA	ENSG00000270604	HCG17	Myeloid dendritic cell_TIMER	4.05e-12	-0.335621
BLCA	ENSG00000270604	HCG17	T cell CD4+ Th2_XCELL	2.03e-12	-0.340026
BLCA	ENSG00000270673	YTHDF3-AS1	Neutrophil_TIMER	1.56e-16	-0.394499
BLCA	ENSG00000270673	YTHDF3-AS1	T cell CD4+ memory_XCELL	1.84e-10	-0.309845
BLCA	ENSG00000270673	YTHDF3-AS1	Mast cell_XCELL	5.32e-10	-0.30224
BLCA	ENSG00000272145	NFYC-AS1	T cell CD8+_TIMER	1.45e-10	-0.311526
BLCA	ENSG00000272145	NFYC-AS1	Myeloid dendritic cell_TIMER	1.23e-13	-0.357244
BLCA	ENSG00000272145	NFYC-AS1	Macrophage M1_QUANTISEQ	1.05e-12	-0.344175
BLCA	ENSG00000272145	NFYC-AS1	T cell CD4+ central memory_XCELL	6.92e-11	0.316694
BLCA	ENSG00000272145	NFYC-AS1	Macrophage_XCELL	2.1e-11	-0.324816
BLCA	ENSG00000272145	NFYC-AS1	Macrophage M1_XCELL	1.15e-12	-0.34358
BLCA	ENSG00000272145	NFYC-AS1	Monocyte_XCELL	1.2e-13	-0.357406
BLCA	ENSG00000278768	BACE1-AS	T cell CD8+_TIMER	3.27e-14	-0.36504
BLCA	ENSG00000278768	BACE1-AS	Neutrophil_TIMER	6.45e-13	-0.349134
BLCA	ENSG00000278768	BACE1-AS	Myeloid dendritic cell_TIMER	4.14e-11	-0.321959
BLCA	ENSG00000278768	BACE1-AS	Neutrophil_CIBERSORT-ABS	3.19e-10	-0.305938
BLCA	ENSG00000278768	BACE1-AS	Monocyte_MCPCOUNTER	6.42e-11	-0.318919
BLCA	ENSG00000278768	BACE1-AS	Macrophage/Monocyte_MCPCOUNTER	6.42e-11	-0.318919
BLCA	ENSG00000278768	BACE1-AS	Monocyte_XCELL	5.56e-10	-0.301918
BLCA	ENSG00000278768	BACE1-AS	T cell CD4+ Th2_XCELL	1.98e-11	-0.325206
BLCA	ENSG00000278970	HEIH	T cell CD8+_TIMER	1.56e-16	-0.394505
BLCA	ENSG00000278970	HEIH	Neutrophil_TIMER	1.13e-13	-0.359547
BLCA	ENSG00000278970	HEIH	Myeloid dendritic cell_TIMER	2.52e-13	-0.354823
BLCA	ENSG00000278970	HEIH	Mast cell resting_CIBERSORT-ABS	4.13e-10	-0.304075
BLCA	ENSG00000278970	HEIH	Macrophage M1_QUANTISEQ	4.5e-13	-0.349414
BLCA	ENSG00000278970	HEIH	cytotoxicity score_MCPCOUNTER	5.08e-11	-0.320553
BLCA	ENSG00000278970	HEIH	NK cell_MCPCOUNTER	8.99e-11	-0.316554
BLCA	ENSG00000278970	HEIH	T cell CD4+ Th2_XCELL	2.81e-20	-0.436577
BLCA	ENSG00000280739	EIF1B-AS1	Mast cell activated_CIBERSORT	6.62e-10	0.300635
BLCA	ENSG00000280739	EIF1B-AS1	Mast cell resting_CIBERSORT-ABS	1.4e-10	-0.311787
BLCA	ENSG00000280739	EIF1B-AS1	T cell CD4+ Th2_XCELL	1.01e-11	-0.329668
BLCA	ENSG00000281026	N4BP2L2-IT2	T cell CD8+_TIMER	4.25e-15	-0.376648
BLCA	ENSG00000281026	N4BP2L2-IT2	Neutrophil_TIMER	7.84e-12	-0.331328
BLCA	ENSG00000281026	N4BP2L2-IT2	Myeloid dendritic cell_TIMER	1.98e-18	-0.416569
BLCA	ENSG00000281026	N4BP2L2-IT2	Macrophage M1_QUANTISEQ	6.19e-16	-0.387192
BLCA	ENSG00000281026	N4BP2L2-IT2	cytotoxicity score_MCPCOUNTER	4.78e-10	-0.303006
BLCA	ENSG00000281026	N4BP2L2-IT2	Monocyte_MCPCOUNTER	2.91e-10	-0.306602
BLCA	ENSG00000281026	N4BP2L2-IT2	Macrophage/Monocyte_MCPCOUNTER	2.91e-10	-0.306602
BLCA	ENSG00000281026	N4BP2L2-IT2	T cell CD4+ central memory_XCELL	3.39e-11	0.321582
BLCA	ENSG00000281026	N4BP2L2-IT2	Macrophage_XCELL	9.34e-12	-0.33018
BLCA	ENSG00000281026	N4BP2L2-IT2	Macrophage M1_XCELL	4.7e-12	-0.334659
BLCA	ENSG00000281026	N4BP2L2-IT2	T cell CD4+ Th2_XCELL	1.09e-19	-0.430327
BLCA	ENSG00000281026	N4BP2L2-IT2	Macrophage_EPIC	3.62e-10	-0.305023
BLCA	ENSG00000281207	SLFNL1-AS1	Myeloid dendritic cell_TIMER	5.6e-14	-0.363534
BLCA	ENSG00000281207	SLFNL1-AS1	Macrophage M1_QUANTISEQ	4.47e-10	-0.303501
BLCA	ENSG00000281207	SLFNL1-AS1	cytotoxicity score_MCPCOUNTER	4.7e-11	-0.321089
BLCA	ENSG00000281207	SLFNL1-AS1	Macrophage_XCELL	2.1e-10	-0.308938
BRCA	ENSG00000152931	PART1	Mast cell_XCELL	6.67e-28	-0.322952
BRCA	ENSG00000171889	MIR31HG	Cancer associated fibroblast_MCPCOUNTER	2.84e-47	0.417566
BRCA	ENSG00000171889	MIR31HG	Hematopoietic stem cell_XCELL	6.28e-25	0.305048
BRCA	ENSG00000171889	MIR31HG	Cancer associated fibroblast_EPIC	2.31e-35	0.363219
BRCA	ENSG00000171889	MIR31HG	uncharacterized cell_EPIC	5.57e-33	-0.350991
BRCA	ENSG00000177640	CASC2	Macrophage M1_XCELL	1.65e-33	-0.353751
BRCA	ENSG00000177640	CASC2	T cell CD4+ Th2_XCELL	9.71e-32	-0.344399
BRCA	ENSG00000180769	WDFY3-AS2	Mast cell activated_CIBERSORT	1.4e-25	0.309079
BRCA	ENSG00000180769	WDFY3-AS2	Neutrophil_MCPCOUNTER	4.41e-28	0.323994
BRCA	ENSG00000180769	WDFY3-AS2	Endothelial cell_MCPCOUNTER	1.45e-24	0.302769
BRCA	ENSG00000180769	WDFY3-AS2	Plasmacytoid dendritic cell_XCELL	1.43e-24	-0.302813
BRCA	ENSG00000180769	WDFY3-AS2	T cell CD4+ Th1_XCELL	6.02e-56	-0.451644
BRCA	ENSG00000180769	WDFY3-AS2	T cell CD4+ Th2_XCELL	1.62e-33	-0.353789
BRCA	ENSG00000180769	WDFY3-AS2	Endothelial cell_EPIC	4.19e-26	0.312276
BRCA	ENSG00000185904	LINC00839	Neutrophil_TIMER	1.45e-25	0.308994
BRCA	ENSG00000186056	MATN1-AS1	T cell CD4+ central memory_XCELL	5.73e-29	0.329082
BRCA	ENSG00000186056	MATN1-AS1	T cell NK_XCELL	9.79e-26	0.310031
BRCA	ENSG00000186056	MATN1-AS1	T cell CD4+ Th2_XCELL	5.92e-25	-0.305208
BRCA	ENSG00000186594	MIR22HG	T cell CD4+_TIMER	3.94e-28	0.324275
BRCA	ENSG00000186594	MIR22HG	Neutrophil_TIMER	7.9e-30	0.333933
BRCA	ENSG00000186594	MIR22HG	Macrophage_TIMER	3.03e-30	0.336246
BRCA	ENSG00000186594	MIR22HG	Myeloid dendritic cell_TIMER	4.32e-35	0.361852
BRCA	ENSG00000186594	MIR22HG	Macrophage M2_CIBERSORT-ABS	0	0.34672
BRCA	ENSG00000186594	MIR22HG	Endothelial cell_MCPCOUNTER	0	0.392414
BRCA	ENSG00000186594	MIR22HG	Cancer associated fibroblast_MCPCOUNTER	0	0.550205
BRCA	ENSG00000186594	MIR22HG	Endothelial cell_XCELL	2.61e-29	0.33102
BRCA	ENSG00000186594	MIR22HG	Cancer associated fibroblast_XCELL	1.63e-64	0.481883
BRCA	ENSG00000186594	MIR22HG	Hematopoietic stem cell_XCELL	1.14e-42	0.397748
BRCA	ENSG00000186594	MIR22HG	T cell CD4+ Th1_XCELL	5.91e-33	-0.350857
BRCA	ENSG00000186594	MIR22HG	stroma score_XCELL	5.82e-63	0.476625
BRCA	ENSG00000186594	MIR22HG	microenvironment score_XCELL	0	0.386643
BRCA	ENSG00000186594	MIR22HG	Cancer associated fibroblast_EPIC	0	0.504294
BRCA	ENSG00000186594	MIR22HG	Endothelial cell_EPIC	0	0.314468
BRCA	ENSG00000186594	MIR22HG	uncharacterized cell_EPIC	0	-0.524313
BRCA	ENSG00000189238	LINC00943	T cell CD4+_TIMER	1.16e-90	0.558926
BRCA	ENSG00000189238	LINC00943	T cell CD8+_TIMER	2.82e-46	0.413382
BRCA	ENSG00000189238	LINC00943	Neutrophil_TIMER	5.13e-107	0.598554
BRCA	ENSG00000189238	LINC00943	Myeloid dendritic cell_TIMER	1.16e-107	0.600008
BRCA	ENSG00000189238	LINC00943	T cell CD8+_CIBERSORT	2.55e-45	0.409317
BRCA	ENSG00000189238	LINC00943	T cell CD4+ memory activated_CIBERSORT	1.84e-28	0.326187
BRCA	ENSG00000189238	LINC00943	Macrophage M1_CIBERSORT	7.26e-48	0.420019
BRCA	ENSG00000189238	LINC00943	Macrophage M2_CIBERSORT	9.73e-37	-0.370049
BRCA	ENSG00000189238	LINC00943	T cell CD8+_CIBERSORT-ABS	1.95e-104	0.592653
BRCA	ENSG00000189238	LINC00943	T cell CD4+ memory resting_CIBERSORT-ABS	1.84e-65	0.485049
BRCA	ENSG00000189238	LINC00943	T cell CD4+ memory activated_CIBERSORT-ABS	1.51e-29	0.332353
BRCA	ENSG00000189238	LINC00943	T cell follicular helper_CIBERSORT-ABS	8.29e-88	0.551423
BRCA	ENSG00000189238	LINC00943	NK cell activated_CIBERSORT-ABS	1.31e-27	0.32123
BRCA	ENSG00000189238	LINC00943	Macrophage M1_CIBERSORT-ABS	2.44e-114	0.614656
BRCA	ENSG00000189238	LINC00943	Macrophage M2_CIBERSORT-ABS	3.7e-44	0.404306
BRCA	ENSG00000189238	LINC00943	B cell_QUANTISEQ	4.52e-39	0.381264
BRCA	ENSG00000189238	LINC00943	T cell CD8+_QUANTISEQ	1.84e-111	0.608438
BRCA	ENSG00000189238	LINC00943	T cell regulatory (Tregs)_QUANTISEQ	4.42e-45	0.408296
BRCA	ENSG00000189238	LINC00943	uncharacterized cell_QUANTISEQ	6.5e-55	-0.447781
BRCA	ENSG00000189238	LINC00943	T cell_MCPCOUNTER	1.15e-147	0.677863
BRCA	ENSG00000189238	LINC00943	T cell CD8+_MCPCOUNTER	9.88e-111	0.60684
BRCA	ENSG00000189238	LINC00943	cytotoxicity score_MCPCOUNTER	7.7e-115	0.615727
BRCA	ENSG00000189238	LINC00943	NK cell_MCPCOUNTER	1.02e-85	0.545804
BRCA	ENSG00000189238	LINC00943	B cell_MCPCOUNTER	3.78e-67	0.490608
BRCA	ENSG00000189238	LINC00943	Monocyte_MCPCOUNTER	2.94e-70	0.500588
BRCA	ENSG00000189238	LINC00943	Macrophage/Monocyte_MCPCOUNTER	2.94e-70	0.500588
BRCA	ENSG00000189238	LINC00943	Myeloid dendritic cell_MCPCOUNTER	3.16e-95	0.570543
BRCA	ENSG00000189238	LINC00943	Myeloid dendritic cell activated_XCELL	1.21e-103	0.590815
BRCA	ENSG00000189238	LINC00943	B cell_XCELL	3.23e-53	0.441334
BRCA	ENSG00000189238	LINC00943	T cell CD4+ memory_XCELL	9.57e-45	0.40685
BRCA	ENSG00000189238	LINC00943	T cell CD4+ naive_XCELL	1.23e-32	0.349186
BRCA	ENSG00000189238	LINC00943	T cell CD4+ effector memory_XCELL	1.14e-24	0.303419
BRCA	ENSG00000189238	LINC00943	T cell CD8+ naive_XCELL	3.35e-25	0.306742
BRCA	ENSG00000189238	LINC00943	T cell CD8+_XCELL	3.73e-85	0.544273
BRCA	ENSG00000189238	LINC00943	T cell CD8+ central memory_XCELL	1.64e-111	0.60855
BRCA	ENSG00000189238	LINC00943	Class-switched memory B cell_XCELL	6.29e-35	0.361029
BRCA	ENSG00000189238	LINC00943	Myeloid dendritic cell_XCELL	2.01e-92	0.563467
BRCA	ENSG00000189238	LINC00943	Macrophage M1_XCELL	6.86e-29	0.328638
BRCA	ENSG00000189238	LINC00943	B cell memory_XCELL	4.97e-35	0.361545
BRCA	ENSG00000189238	LINC00943	Monocyte_XCELL	8.67e-28	0.322287
BRCA	ENSG00000189238	LINC00943	Plasmacytoid dendritic cell_XCELL	1.3e-37	0.374304
BRCA	ENSG00000189238	LINC00943	immune score_XCELL	3.03e-79	0.527698
BRCA	ENSG00000189238	LINC00943	microenvironment score_XCELL	4.09e-90	0.557503
BRCA	ENSG00000189238	LINC00943	B cell_EPIC	5.08e-57	0.455604
BRCA	ENSG00000189238	LINC00943	Macrophage_EPIC	1.2e-54	0.44678
BRCA	ENSG00000197182	MIRLET7BHG	T cell CD4+ Th2_XCELL	3.61e-46	-0.412931
BRCA	ENSG00000197291	RAMP2-AS1	Mast cell activated_CIBERSORT	1.14e-28	0.327376
BRCA	ENSG00000197291	RAMP2-AS1	Macrophage M1_XCELL	2.45e-36	-0.368073
BRCA	ENSG00000197291	RAMP2-AS1	Plasmacytoid dendritic cell_XCELL	4.45e-28	-0.323971
BRCA	ENSG00000197291	RAMP2-AS1	T cell CD4+ Th2_XCELL	1.03e-45	-0.410991
BRCA	ENSG00000197989	SNHG12	T cell follicular helper_CIBERSORT	4.79e-36	0.366634
BRCA	ENSG00000197989	SNHG12	T cell follicular helper_CIBERSORT-ABS	2.29e-29	0.331339
BRCA	ENSG00000197989	SNHG12	Neutrophil_MCPCOUNTER	6.98e-29	-0.328596
BRCA	ENSG00000197989	SNHG12	T cell CD4+ Th1_XCELL	2.1e-35	0.363426
BRCA	ENSG00000203804	ADAMTSL4-AS1	Common lymphoid progenitor_XCELL	1.77e-32	-0.34835
BRCA	ENSG00000203930	LINC00632	Cancer associated fibroblast_MCPCOUNTER	1.47e-28	0.326739
BRCA	ENSG00000203930	LINC00632	Cancer associated fibroblast_EPIC	2.67e-24	0.301102
BRCA	ENSG00000205885	C1RL-AS1	T cell CD4+_TIMER	4.9e-40	0.385777
BRCA	ENSG00000205885	C1RL-AS1	Neutrophil_TIMER	2.46e-24	0.301327
BRCA	ENSG00000205885	C1RL-AS1	T cell follicular helper_CIBERSORT-ABS	1.28e-29	0.332769
BRCA	ENSG00000205885	C1RL-AS1	NK cell_MCPCOUNTER	1.66e-29	0.33212
BRCA	ENSG00000205885	C1RL-AS1	Myeloid dendritic cell_MCPCOUNTER	2.37e-24	0.301429
BRCA	ENSG00000214783	POLR2J4	T cell CD4+ Th2_XCELL	3.78e-39	-0.381632
BRCA	ENSG00000215483	LINC00598	T cell CD4+_TIMER	1.43e-37	0.374108
BRCA	ENSG00000215483	LINC00598	T cell CD8+_TIMER	2.93e-25	0.307105
BRCA	ENSG00000215483	LINC00598	Neutrophil_TIMER	1.72e-24	0.302306
BRCA	ENSG00000215483	LINC00598	Myeloid dendritic cell_TIMER	7.95e-26	0.310582
BRCA	ENSG00000215483	LINC00598	Myeloid dendritic cell_MCPCOUNTER	1.53e-32	0.34868
BRCA	ENSG00000215483	LINC00598	Endothelial cell_MCPCOUNTER	1.11e-38	0.379426
BRCA	ENSG00000215483	LINC00598	Cancer associated fibroblast_MCPCOUNTER	4.31e-37	0.371778
BRCA	ENSG00000215483	LINC00598	Cancer associated fibroblast_XCELL	3.78e-31	0.34121
BRCA	ENSG00000215483	LINC00598	Hematopoietic stem cell_XCELL	3.4e-31	0.341456
BRCA	ENSG00000215483	LINC00598	stroma score_XCELL	4.45e-41	0.390573
BRCA	ENSG00000215483	LINC00598	microenvironment score_XCELL	1.41e-32	0.348865
BRCA	ENSG00000215483	LINC00598	Cancer associated fibroblast_EPIC	4.74e-32	0.346069
BRCA	ENSG00000215483	LINC00598	Endothelial cell_EPIC	2.97e-32	0.347153
BRCA	ENSG00000215483	LINC00598	uncharacterized cell_EPIC	7.71e-52	-0.435988
BRCA	ENSG00000223546	LINC00630	Common lymphoid progenitor_XCELL	1.94e-34	0.358535
BRCA	ENSG00000223546	LINC00630	T cell NK_XCELL	3.71e-37	-0.372092
BRCA	ENSG00000223546	LINC00630	T cell CD4+ Th1_XCELL	7.27e-29	-0.328493
BRCA	ENSG00000223546	LINC00630	T cell CD4+_EPIC	4.24e-27	0.318233
BRCA	ENSG00000224078	SNHG14	Neutrophil_MCPCOUNTER	8.57e-25	0.304208
BRCA	ENSG00000224078	SNHG14	Macrophage M1_XCELL	9.01e-29	-0.327963
BRCA	ENSG00000224078	SNHG14	T cell CD4+ Th1_XCELL	6.49e-25	-0.304962
BRCA	ENSG00000224078	SNHG14	T cell CD4+_EPIC	1.1e-24	0.303533
BRCA	ENSG00000224116	INHBA-AS1	Macrophage M1_QUANTISEQ	2.35e-25	0.307698
BRCA	ENSG00000224116	INHBA-AS1	Cancer associated fibroblast_MCPCOUNTER	3.13e-46	0.413193
BRCA	ENSG00000224116	INHBA-AS1	Cancer associated fibroblast_EPIC	5.35e-43	0.399206
BRCA	ENSG00000224116	INHBA-AS1	uncharacterized cell_EPIC	6.55e-32	-0.345315
BRCA	ENSG00000224165	DNAJC27-AS1	T cell CD8+_TIMER	1.53e-26	-0.314909
BRCA	ENSG00000224165	DNAJC27-AS1	Neutrophil_TIMER	3.16e-43	-0.400221
BRCA	ENSG00000224165	DNAJC27-AS1	Myeloid dendritic cell_TIMER	4.88e-38	-0.37635
BRCA	ENSG00000224165	DNAJC27-AS1	Macrophage M1_QUANTISEQ	3.96e-31	-0.3411
BRCA	ENSG00000224165	DNAJC27-AS1	uncharacterized cell_QUANTISEQ	0	0.313278
BRCA	ENSG00000224165	DNAJC27-AS1	Monocyte_MCPCOUNTER	0	-0.310831
BRCA	ENSG00000224165	DNAJC27-AS1	Macrophage/Monocyte_MCPCOUNTER	0	-0.310831
BRCA	ENSG00000224189	HAGLR	Cancer associated fibroblast_MCPCOUNTER	0	0.310425
BRCA	ENSG00000224189	HAGLR	stroma score_XCELL	6.9e-29	0.328625
BRCA	ENSG00000224189	HAGLR	Cancer associated fibroblast_EPIC	0	0.335232
BRCA	ENSG00000224189	HAGLR	uncharacterized cell_EPIC	0	-0.336415
BRCA	ENSG00000225733	FGD5-AS1	Common lymphoid progenitor_XCELL	1.25e-51	0.435173
BRCA	ENSG00000225733	FGD5-AS1	Mast cell_XCELL	7.72e-26	0.310663
BRCA	ENSG00000225733	FGD5-AS1	T cell NK_XCELL	2.33e-24	-0.301471
BRCA	ENSG00000225733	FGD5-AS1	T cell CD4+ Th1_XCELL	8.64e-37	-0.370301
BRCA	ENSG00000225783	MIAT	T cell CD4+_TIMER	2.18e-95	0.570948
BRCA	ENSG00000225783	MIAT	T cell CD8+_TIMER	3.09e-42	0.395816
BRCA	ENSG00000225783	MIAT	Neutrophil_TIMER	2.66e-87	0.550073
BRCA	ENSG00000225783	MIAT	Myeloid dendritic cell_TIMER	6.84e-101	0.584342
BRCA	ENSG00000225783	MIAT	T cell CD8+_CIBERSORT	8.07e-25	0.30437
BRCA	ENSG00000225783	MIAT	T cell CD8+_CIBERSORT-ABS	7.79e-76	0.517696
BRCA	ENSG00000225783	MIAT	T cell CD4+ memory resting_CIBERSORT-ABS	1.08e-47	0.41931
BRCA	ENSG00000225783	MIAT	T cell follicular helper_CIBERSORT-ABS	3.15e-80	0.53052
BRCA	ENSG00000225783	MIAT	T cell regulatory (Tregs)_CIBERSORT-ABS	7.2e-35	0.360732
BRCA	ENSG00000225783	MIAT	NK cell activated_CIBERSORT-ABS	4.79e-25	0.305781
BRCA	ENSG00000225783	MIAT	Macrophage M1_CIBERSORT-ABS	2.86e-77	0.521947
BRCA	ENSG00000225783	MIAT	Macrophage M2_CIBERSORT-ABS	0	0.452215
BRCA	ENSG00000225783	MIAT	B cell_QUANTISEQ	1.14e-32	0.349352
BRCA	ENSG00000225783	MIAT	Macrophage M1_QUANTISEQ	1.45e-40	0.388222
BRCA	ENSG00000225783	MIAT	T cell CD8+_QUANTISEQ	1.25e-66	0.488906
BRCA	ENSG00000225783	MIAT	T cell regulatory (Tregs)_QUANTISEQ	1.33e-62	0.475396
BRCA	ENSG00000225783	MIAT	uncharacterized cell_QUANTISEQ	0	-0.492752
BRCA	ENSG00000225783	MIAT	T cell_MCPCOUNTER	0	0.601808
BRCA	ENSG00000225783	MIAT	T cell CD8+_MCPCOUNTER	3.58e-63	0.477346
BRCA	ENSG00000225783	MIAT	cytotoxicity score_MCPCOUNTER	0	0.484025
BRCA	ENSG00000225783	MIAT	NK cell_MCPCOUNTER	0	0.48263
BRCA	ENSG00000225783	MIAT	B cell_MCPCOUNTER	0	0.474073
BRCA	ENSG00000225783	MIAT	Monocyte_MCPCOUNTER	0	0.470715
BRCA	ENSG00000225783	MIAT	Macrophage/Monocyte_MCPCOUNTER	0	0.470715
BRCA	ENSG00000225783	MIAT	Myeloid dendritic cell_MCPCOUNTER	0	0.4688
BRCA	ENSG00000225783	MIAT	Cancer associated fibroblast_MCPCOUNTER	0	0.426904
BRCA	ENSG00000225783	MIAT	Myeloid dendritic cell activated_XCELL	1.11e-74	0.514232
BRCA	ENSG00000225783	MIAT	B cell_XCELL	1.13e-38	0.37938
BRCA	ENSG00000225783	MIAT	T cell CD4+ effector memory_XCELL	9.95e-29	0.327716
BRCA	ENSG00000225783	MIAT	T cell CD8+_XCELL	1.14e-55	0.450606
BRCA	ENSG00000225783	MIAT	T cell CD8+ central memory_XCELL	3.43e-69	0.4972
BRCA	ENSG00000225783	MIAT	Class-switched memory B cell_XCELL	1.54e-41	0.392665
BRCA	ENSG00000225783	MIAT	Common lymphoid progenitor_XCELL	5.18e-27	-0.317719
BRCA	ENSG00000225783	MIAT	Myeloid dendritic cell_XCELL	1.32e-62	0.475412
BRCA	ENSG00000225783	MIAT	Cancer associated fibroblast_XCELL	1.31e-26	0.315321
BRCA	ENSG00000225783	MIAT	Macrophage_XCELL	1.11e-30	0.338643
BRCA	ENSG00000225783	MIAT	Macrophage M1_XCELL	2.41e-27	0.319683
BRCA	ENSG00000225783	MIAT	Macrophage M2_XCELL	3.46e-25	0.300755
BRCA	ENSG00000225783	MIAT	B cell memory_XCELL	7.47e-28	0.322664
BRCA	ENSG00000225783	MIAT	Monocyte_XCELL	3.95e-32	0.346492
BRCA	ENSG00000225783	MIAT	Plasmacytoid dendritic cell_XCELL	8.65e-29	0.328064
BRCA	ENSG00000225783	MIAT	immune score_XCELL	0	0.502918
BRCA	ENSG00000225783	MIAT	microenvironment score_XCELL	0	0.564543
BRCA	ENSG00000225783	MIAT	B cell_EPIC	1.9e-35	0.363645
BRCA	ENSG00000225783	MIAT	Cancer associated fibroblast_EPIC	0	0.429836
BRCA	ENSG00000225783	MIAT	Macrophage_EPIC	0	0.446195
BRCA	ENSG00000225783	MIAT	NK cell_EPIC	3.64e-45	0.408659
BRCA	ENSG00000225783	MIAT	uncharacterized cell_EPIC	0	-0.534273
BRCA	ENSG00000225880	LINC00115	T cell CD4+ central memory_XCELL	2.97e-25	0.307067
BRCA	ENSG00000225880	LINC00115	T cell CD4+ Th1_XCELL	2.99e-27	0.319129
BRCA	ENSG00000226200	SGMS1-AS1	Macrophage M2_QUANTISEQ	4.22e-27	0.318245
BRCA	ENSG00000226200	SGMS1-AS1	T cell CD4+ (non-regulatory)_QUANTISEQ	7.02e-27	0.316932
BRCA	ENSG00000226200	SGMS1-AS1	Neutrophil_MCPCOUNTER	3.92e-46	0.412782
BRCA	ENSG00000226200	SGMS1-AS1	Macrophage M1_XCELL	2.7e-27	-0.319392
BRCA	ENSG00000226200	SGMS1-AS1	Mast cell_XCELL	8.4e-28	0.322369
BRCA	ENSG00000226200	SGMS1-AS1	T cell CD4+ Th1_XCELL	1.3e-29	-0.33272
BRCA	ENSG00000226200	SGMS1-AS1	T cell CD4+ Th2_XCELL	1.87e-66	-0.488331
BRCA	ENSG00000226419	SLC16A1-AS1	T cell CD4+_TIMER	4.73e-44	0.403839
BRCA	ENSG00000226419	SLC16A1-AS1	Neutrophil_TIMER	3.03e-61	0.470699
BRCA	ENSG00000226419	SLC16A1-AS1	Myeloid dendritic cell_TIMER	1.38e-49	0.42704
BRCA	ENSG00000226419	SLC16A1-AS1	Macrophage M2_CIBERSORT	2.61e-34	-0.35788
BRCA	ENSG00000226419	SLC16A1-AS1	T cell CD8+_CIBERSORT-ABS	4.17e-36	0.36693
BRCA	ENSG00000226419	SLC16A1-AS1	T cell follicular helper_CIBERSORT-ABS	1.26e-52	0.439052
BRCA	ENSG00000226419	SLC16A1-AS1	Macrophage M1_CIBERSORT-ABS	1.72e-37	0.37372
BRCA	ENSG00000226419	SLC16A1-AS1	T cell CD8+_QUANTISEQ	1.91e-39	0.38302
BRCA	ENSG00000226419	SLC16A1-AS1	T cell_MCPCOUNTER	1.02e-62	0.475799
BRCA	ENSG00000226419	SLC16A1-AS1	T cell CD8+_MCPCOUNTER	1.45e-55	0.450221
BRCA	ENSG00000226419	SLC16A1-AS1	cytotoxicity score_MCPCOUNTER	3.97e-51	0.433191
BRCA	ENSG00000226419	SLC16A1-AS1	NK cell_MCPCOUNTER	1.49e-36	0.369134
BRCA	ENSG00000226419	SLC16A1-AS1	Monocyte_MCPCOUNTER	2.24e-30	0.336968
BRCA	ENSG00000226419	SLC16A1-AS1	Macrophage/Monocyte_MCPCOUNTER	2.24e-30	0.336968
BRCA	ENSG00000226419	SLC16A1-AS1	Myeloid dendritic cell_MCPCOUNTER	2.28e-40	0.387317
BRCA	ENSG00000226419	SLC16A1-AS1	Myeloid dendritic cell activated_XCELL	4.48e-45	0.408268
BRCA	ENSG00000226419	SLC16A1-AS1	T cell CD8+_XCELL	4.46e-30	0.335315
BRCA	ENSG00000226419	SLC16A1-AS1	T cell CD8+ central memory_XCELL	1.47e-28	0.326743
BRCA	ENSG00000226419	SLC16A1-AS1	Myeloid dendritic cell_XCELL	1.44e-40	0.388241
BRCA	ENSG00000226419	SLC16A1-AS1	B cell memory_XCELL	1.47e-24	0.302734
BRCA	ENSG00000226419	SLC16A1-AS1	immune score_XCELL	2.96e-24	0.30082
BRCA	ENSG00000226419	SLC16A1-AS1	microenvironment score_XCELL	2.03e-45	0.409744
BRCA	ENSG00000226674	TEX41	Myeloid dendritic cell_TIMER	1.99e-28	0.325992
BRCA	ENSG00000226674	TEX41	Myeloid dendritic cell_MCPCOUNTER	4.73e-27	0.317955
BRCA	ENSG00000226674	TEX41	Endothelial cell_MCPCOUNTER	6.44e-48	0.420235
BRCA	ENSG00000226674	TEX41	Cancer associated fibroblast_MCPCOUNTER	2.04e-25	0.308069
BRCA	ENSG00000226674	TEX41	Endothelial cell_XCELL	3.06e-55	0.449008
BRCA	ENSG00000226674	TEX41	Cancer associated fibroblast_XCELL	2.34e-36	0.368172
BRCA	ENSG00000226674	TEX41	Hematopoietic stem cell_XCELL	8.64e-40	0.384633
BRCA	ENSG00000226674	TEX41	stroma score_XCELL	2.24e-52	0.438083
BRCA	ENSG00000226674	TEX41	microenvironment score_XCELL	3.52e-51	0.433397
BRCA	ENSG00000226674	TEX41	Endothelial cell_EPIC	1.49e-34	0.359126
BRCA	ENSG00000226674	TEX41	uncharacterized cell_EPIC	1.71e-26	-0.314625
BRCA	ENSG00000226688	ENTPD1-AS1	T cell NK_XCELL	2.48e-26	-0.313652
BRCA	ENSG00000226808	LINC00840	T cell CD4+_TIMER	3.18e-44	0.404592
BRCA	ENSG00000226808	LINC00840	T cell CD8+_TIMER	8.4e-40	0.384689
BRCA	ENSG00000226808	LINC00840	B cell naive_CIBERSORT-ABS	3.42e-40	0.386503
BRCA	ENSG00000226808	LINC00840	T cell CD8+_CIBERSORT-ABS	2.43e-26	0.313702
BRCA	ENSG00000226808	LINC00840	T cell CD4+ memory resting_CIBERSORT-ABS	6.37e-43	0.39887
BRCA	ENSG00000226808	LINC00840	Mast cell activated_CIBERSORT-ABS	2.56e-38	0.377692
BRCA	ENSG00000226808	LINC00840	Macrophage M2_QUANTISEQ	5.6e-27	0.317519
BRCA	ENSG00000226808	LINC00840	uncharacterized cell_QUANTISEQ	7.91e-26	-0.310597
BRCA	ENSG00000226808	LINC00840	B cell_MCPCOUNTER	3.11e-24	0.300685
BRCA	ENSG00000226808	LINC00840	Myeloid dendritic cell_MCPCOUNTER	3.22e-66	0.487558
BRCA	ENSG00000226808	LINC00840	Endothelial cell_MCPCOUNTER	5.81e-128	0.64233
BRCA	ENSG00000226808	LINC00840	Cancer associated fibroblast_MCPCOUNTER	1.37e-27	0.321133
BRCA	ENSG00000226808	LINC00840	Endothelial cell_XCELL	3.38e-115	0.616486
BRCA	ENSG00000226808	LINC00840	Cancer associated fibroblast_XCELL	3.06e-58	0.460044
BRCA	ENSG00000226808	LINC00840	Hematopoietic stem cell_XCELL	5.92e-125	0.636457
BRCA	ENSG00000226808	LINC00840	T cell CD4+ Th1_XCELL	6.46e-37	-0.370918
BRCA	ENSG00000226808	LINC00840	stroma score_XCELL	3.31e-110	0.605682
BRCA	ENSG00000226808	LINC00840	microenvironment score_XCELL	1.76e-51	0.434584
BRCA	ENSG00000226808	LINC00840	Cancer associated fibroblast_EPIC	1.2e-24	0.303292
BRCA	ENSG00000226808	LINC00840	Endothelial cell_EPIC	3.86e-133	0.652145
BRCA	ENSG00000226808	LINC00840	uncharacterized cell_EPIC	1.35e-43	-0.401842
BRCA	ENSG00000226950	DANCR	Neutrophil_MCPCOUNTER	0	-0.330018
BRCA	ENSG00000226950	DANCR	T cell CD4+ Th1_XCELL	5.12e-29	0.329359
BRCA	ENSG00000226950	DANCR	uncharacterized cell_EPIC	0	0.306498
BRCA	ENSG00000227036	LINC00511	Mast cell activated_CIBERSORT	7.79e-26	-0.310637
BRCA	ENSG00000227036	LINC00511	Macrophage M0_CIBERSORT-ABS	1.25e-31	0.343814
BRCA	ENSG00000227036	LINC00511	Mast cell_XCELL	1.62e-35	-0.363993
BRCA	ENSG00000227036	LINC00511	T cell CD4+ Th2_XCELL	6.37e-37	0.370949
BRCA	ENSG00000227617	CERS6-AS1	Neutrophil_TIMER	2.77e-37	-0.372714
BRCA	ENSG00000227617	CERS6-AS1	Myeloid dendritic cell_TIMER	2.43e-28	-0.325486
BRCA	ENSG00000227617	CERS6-AS1	Neutrophil_QUANTISEQ	9.69e-26	-0.310058
BRCA	ENSG00000227617	CERS6-AS1	Monocyte_MCPCOUNTER	2.28e-24	-0.30153
BRCA	ENSG00000227617	CERS6-AS1	Macrophage/Monocyte_MCPCOUNTER	2.28e-24	-0.30153
BRCA	ENSG00000228288	PCAT6	T cell CD8+_TIMER	1.52e-36	-0.369096
BRCA	ENSG00000228288	PCAT6	Mast cell activated_CIBERSORT-ABS	8.47e-37	-0.370342
BRCA	ENSG00000228288	PCAT6	Macrophage M2_QUANTISEQ	1.71e-33	-0.353667
BRCA	ENSG00000228288	PCAT6	T cell regulatory (Tregs)_QUANTISEQ	2.08e-31	-0.342614
BRCA	ENSG00000228288	PCAT6	uncharacterized cell_QUANTISEQ	0	0.32675
BRCA	ENSG00000228288	PCAT6	Neutrophil_MCPCOUNTER	0	-0.381564
BRCA	ENSG00000228288	PCAT6	Endothelial cell_MCPCOUNTER	0	-0.312996
BRCA	ENSG00000228288	PCAT6	Mast cell_XCELL	9.51e-39	-0.379738
BRCA	ENSG00000228288	PCAT6	T cell CD4+ Th1_XCELL	9.74e-43	0.398051
BRCA	ENSG00000228288	PCAT6	T cell CD4+_EPIC	0	-0.391671
BRCA	ENSG00000228288	PCAT6	Endothelial cell_EPIC	0	-0.314056
BRCA	ENSG00000228288	PCAT6	uncharacterized cell_EPIC	0	0.310875
BRCA	ENSG00000228791	THRB-AS1	T cell CD4+ Th2_XCELL	5.61e-32	-0.345677
BRCA	ENSG00000228956	SATB1-AS1	T cell CD4+_TIMER	1.14e-54	0.446857
BRCA	ENSG00000228956	SATB1-AS1	T cell CD8+_TIMER	2.58e-30	0.336636
BRCA	ENSG00000228956	SATB1-AS1	Neutrophil_TIMER	8.36e-74	0.511579
BRCA	ENSG00000228956	SATB1-AS1	Myeloid dendritic cell_TIMER	3.15e-67	0.490868
BRCA	ENSG00000228956	SATB1-AS1	Macrophage M2_CIBERSORT	2.06e-30	-0.337178
BRCA	ENSG00000228956	SATB1-AS1	T cell CD8+_CIBERSORT-ABS	3.68e-46	0.412895
BRCA	ENSG00000228956	SATB1-AS1	T cell CD4+ memory resting_CIBERSORT-ABS	4.88e-39	0.381105
BRCA	ENSG00000228956	SATB1-AS1	T cell follicular helper_CIBERSORT-ABS	7.24e-47	0.415869
BRCA	ENSG00000228956	SATB1-AS1	Macrophage M1_CIBERSORT-ABS	2.02e-49	0.426377
BRCA	ENSG00000228956	SATB1-AS1	B cell_QUANTISEQ	1.07e-24	0.303614
BRCA	ENSG00000228956	SATB1-AS1	T cell CD8+_QUANTISEQ	8.84e-47	0.415505
BRCA	ENSG00000228956	SATB1-AS1	T cell_MCPCOUNTER	1.69e-70	0.501343
BRCA	ENSG00000228956	SATB1-AS1	T cell CD8+_MCPCOUNTER	1.43e-62	0.475286
BRCA	ENSG00000228956	SATB1-AS1	cytotoxicity score_MCPCOUNTER	9.17e-57	0.454663
BRCA	ENSG00000228956	SATB1-AS1	NK cell_MCPCOUNTER	1.81e-34	0.358697
BRCA	ENSG00000228956	SATB1-AS1	B cell_MCPCOUNTER	2.51e-40	0.387122
BRCA	ENSG00000228956	SATB1-AS1	Monocyte_MCPCOUNTER	2.76e-35	0.362836
BRCA	ENSG00000228956	SATB1-AS1	Macrophage/Monocyte_MCPCOUNTER	2.76e-35	0.362836
BRCA	ENSG00000228956	SATB1-AS1	Myeloid dendritic cell_MCPCOUNTER	1.54e-53	0.442561
BRCA	ENSG00000228956	SATB1-AS1	Myeloid dendritic cell activated_XCELL	4.05e-53	0.440953
BRCA	ENSG00000228956	SATB1-AS1	B cell_XCELL	9.63e-26	0.310074
BRCA	ENSG00000228956	SATB1-AS1	T cell CD8+_XCELL	1.63e-41	0.392561
BRCA	ENSG00000228956	SATB1-AS1	T cell CD8+ central memory_XCELL	3.88e-52	0.437154
BRCA	ENSG00000228956	SATB1-AS1	Myeloid dendritic cell_XCELL	8.48e-51	0.431886
BRCA	ENSG00000228956	SATB1-AS1	B cell memory_XCELL	4.81e-28	0.323775
BRCA	ENSG00000228956	SATB1-AS1	immune score_XCELL	1.52e-37	0.373974
BRCA	ENSG00000228956	SATB1-AS1	microenvironment score_XCELL	1.54e-55	0.450126
BRCA	ENSG00000228956	SATB1-AS1	B cell_EPIC	1.55e-26	0.314875
BRCA	ENSG00000229152	ANKRD10-IT1	T cell CD4+ Th1_XCELL	1.72e-35	-0.36386
BRCA	ENSG00000229152	ANKRD10-IT1	T cell CD4+_EPIC	0	0.303377
BRCA	ENSG00000229214	LINC00242	Cancer associated fibroblast_MCPCOUNTER	2.75e-25	0.307279
BRCA	ENSG00000229214	LINC00242	Cancer associated fibroblast_XCELL	6.33e-28	0.323084
BRCA	ENSG00000229214	LINC00242	T cell CD4+ Th2_XCELL	1.33e-34	-0.359372
BRCA	ENSG00000229214	LINC00242	stroma score_XCELL	2.32e-24	0.301487
BRCA	ENSG00000229807	XIST	Neutrophil_MCPCOUNTER	3e-46	0.413271
BRCA	ENSG00000229807	XIST	Mast cell_XCELL	6.9e-42	0.394244
BRCA	ENSG00000229807	XIST	T cell CD4+ Th1_XCELL	4.79e-49	-0.424855
BRCA	ENSG00000229807	XIST	T cell CD4+_EPIC	9.24e-31	0.339088
BRCA	ENSG00000230148	HOXB-AS1	T cell CD4+ Th2_XCELL	2.78e-47	-0.417603
BRCA	ENSG00000230148	HOXB-AS1	stroma score_XCELL	1.36e-26	0.315214
BRCA	ENSG00000230590	FTX	Macrophage_TIMER	9.68e-29	0.327783
BRCA	ENSG00000230590	FTX	Mast cell activated_CIBERSORT-ABS	2.03e-28	0.325939
BRCA	ENSG00000230590	FTX	Macrophage M2_QUANTISEQ	6.07e-29	0.328939
BRCA	ENSG00000230590	FTX	Neutrophil_MCPCOUNTER	1.6e-45	0.410187
BRCA	ENSG00000230590	FTX	Endothelial cell_MCPCOUNTER	3.18e-36	0.367513
BRCA	ENSG00000230590	FTX	Macrophage M1_XCELL	6.93e-28	-0.322853
BRCA	ENSG00000230590	FTX	Mast cell_XCELL	4.68e-30	0.335199
BRCA	ENSG00000230590	FTX	T cell CD4+ Th1_XCELL	6.97e-82	-0.535212
BRCA	ENSG00000230590	FTX	T cell CD4+ Th2_XCELL	2.65e-30	-0.336568
BRCA	ENSG00000230590	FTX	Cancer associated fibroblast_EPIC	6.02e-25	0.305163
BRCA	ENSG00000230590	FTX	T cell CD4+_EPIC	1.94e-26	0.314287
BRCA	ENSG00000230590	FTX	Endothelial cell_EPIC	7.47e-31	0.339594
BRCA	ENSG00000230590	FTX	uncharacterized cell_EPIC	6.86e-40	-0.3851
BRCA	ENSG00000230630	DNM3OS	T cell CD4+_TIMER	4.71e-38	0.376425
BRCA	ENSG00000230630	DNM3OS	Macrophage_TIMER	2.34e-47	0.417918
BRCA	ENSG00000230630	DNM3OS	Macrophage M2_CIBERSORT-ABS	3.68e-26	0.312617
BRCA	ENSG00000230630	DNM3OS	Mast cell activated_CIBERSORT-ABS	3.53e-40	0.386438
BRCA	ENSG00000230630	DNM3OS	Macrophage M2_QUANTISEQ	3.08e-39	0.382046
BRCA	ENSG00000230630	DNM3OS	Myeloid dendritic cell_MCPCOUNTER	1.79e-30	0.337507
BRCA	ENSG00000230630	DNM3OS	Endothelial cell_MCPCOUNTER	9.18e-66	0.486054
BRCA	ENSG00000230630	DNM3OS	Cancer associated fibroblast_MCPCOUNTER	2.27e-196	0.748349
BRCA	ENSG00000230630	DNM3OS	Endothelial cell_XCELL	9.24e-45	0.406916
BRCA	ENSG00000230630	DNM3OS	Cancer associated fibroblast_XCELL	2.25e-140	0.665273
BRCA	ENSG00000230630	DNM3OS	Hematopoietic stem cell_XCELL	3.24e-118	0.622823
BRCA	ENSG00000230630	DNM3OS	T cell CD4+ Th1_XCELL	7.1e-44	-0.403068
BRCA	ENSG00000230630	DNM3OS	stroma score_XCELL	2.59e-125	0.637165
BRCA	ENSG00000230630	DNM3OS	microenvironment score_XCELL	2.58e-45	0.409297
BRCA	ENSG00000230630	DNM3OS	Cancer associated fibroblast_EPIC	2.79e-179	0.726001
BRCA	ENSG00000230630	DNM3OS	T cell CD8+_EPIC	3.64e-29	-0.330199
BRCA	ENSG00000230630	DNM3OS	Endothelial cell_EPIC	7.89e-45	0.407212
BRCA	ENSG00000230630	DNM3OS	uncharacterized cell_EPIC	2.07e-159	-0.696894
BRCA	ENSG00000231160	KLF3-AS1	NK cell_QUANTISEQ	2.01e-32	0.348048
BRCA	ENSG00000231160	KLF3-AS1	Endothelial cell_MCPCOUNTER	2.31e-27	0.319792
BRCA	ENSG00000231160	KLF3-AS1	Cancer associated fibroblast_XCELL	6.28e-36	0.36605
BRCA	ENSG00000231160	KLF3-AS1	Hematopoietic stem cell_XCELL	3.31e-31	0.341523
BRCA	ENSG00000231160	KLF3-AS1	Macrophage M1_XCELL	1.06e-28	-0.327565
BRCA	ENSG00000231160	KLF3-AS1	T cell CD4+ Th1_XCELL	8.59e-26	-0.310377
BRCA	ENSG00000231160	KLF3-AS1	T cell CD4+ Th2_XCELL	6.42e-43	-0.398857
BRCA	ENSG00000231160	KLF3-AS1	stroma score_XCELL	5.21e-31	0.340448
BRCA	ENSG00000231160	KLF3-AS1	Endothelial cell_EPIC	1e-28	0.327696
BRCA	ENSG00000231871	IPO9-AS1	T cell CD4+ Th1_XCELL	7.49e-28	0.322658
BRCA	ENSG00000231889	TRAF3IP2-AS1	NK cell_QUANTISEQ	1.45e-27	0.320977
BRCA	ENSG00000231889	TRAF3IP2-AS1	T cell_MCPCOUNTER	2.05e-26	0.314149
BRCA	ENSG00000231889	TRAF3IP2-AS1	Myeloid dendritic cell_MCPCOUNTER	6.86e-25	0.30481
BRCA	ENSG00000232284	GNG12-AS1	Neutrophil_MCPCOUNTER	6.4e-45	0.407603
BRCA	ENSG00000232284	GNG12-AS1	Endothelial cell_MCPCOUNTER	4.39e-38	0.376573
BRCA	ENSG00000232284	GNG12-AS1	Cancer associated fibroblast_MCPCOUNTER	4.89e-31	0.3406
BRCA	ENSG00000232284	GNG12-AS1	Cancer associated fibroblast_XCELL	5.28e-25	0.305517
BRCA	ENSG00000232284	GNG12-AS1	Hematopoietic stem cell_XCELL	1e-31	0.344325
BRCA	ENSG00000232284	GNG12-AS1	B cell plasma_XCELL	3.31e-26	-0.312894
BRCA	ENSG00000232284	GNG12-AS1	T cell CD4+ Th1_XCELL	6.71e-56	-0.451468
BRCA	ENSG00000232284	GNG12-AS1	T cell CD4+ Th2_XCELL	1.06e-50	-0.431509
BRCA	ENSG00000232284	GNG12-AS1	stroma score_XCELL	9.92e-28	0.321946
BRCA	ENSG00000232284	GNG12-AS1	Cancer associated fibroblast_EPIC	3.95e-27	0.318418
BRCA	ENSG00000232284	GNG12-AS1	Endothelial cell_EPIC	2.48e-27	0.319607
BRCA	ENSG00000232284	GNG12-AS1	uncharacterized cell_EPIC	9.23e-31	-0.339091
BRCA	ENSG00000232504	ST3GAL5-AS1	T cell CD4+_TIMER	4.55e-27	0.318052
BRCA	ENSG00000232504	ST3GAL5-AS1	Neutrophil_TIMER	6.31e-28	0.323089
BRCA	ENSG00000232504	ST3GAL5-AS1	Myeloid dendritic cell_TIMER	4.82e-32	0.346028
BRCA	ENSG00000232504	ST3GAL5-AS1	Macrophage M2_CIBERSORT-ABS	2.22e-31	0.342463
BRCA	ENSG00000232504	ST3GAL5-AS1	T cell regulatory (Tregs)_QUANTISEQ	2.5e-25	0.307526
BRCA	ENSG00000232504	ST3GAL5-AS1	uncharacterized cell_QUANTISEQ	1.17e-30	-0.338523
BRCA	ENSG00000232504	ST3GAL5-AS1	Monocyte_MCPCOUNTER	4.95e-26	0.311837
BRCA	ENSG00000232504	ST3GAL5-AS1	Macrophage/Monocyte_MCPCOUNTER	4.95e-26	0.311837
BRCA	ENSG00000232504	ST3GAL5-AS1	Myeloid dendritic cell_MCPCOUNTER	1.14e-24	0.303439
BRCA	ENSG00000232504	ST3GAL5-AS1	microenvironment score_XCELL	3.69e-29	0.330168
BRCA	ENSG00000232504	ST3GAL5-AS1	uncharacterized cell_EPIC	6.42e-31	-0.339952
BRCA	ENSG00000232956	SNHG15	T cell CD8+_TIMER	9.94e-25	-0.303804
BRCA	ENSG00000232956	SNHG15	Macrophage_TIMER	2.99e-29	-0.330681
BRCA	ENSG00000232956	SNHG15	Neutrophil_MCPCOUNTER	8.2e-45	-0.40714
BRCA	ENSG00000232956	SNHG15	Mast cell_XCELL	4.61e-26	-0.312021
BRCA	ENSG00000232956	SNHG15	T cell CD4+ Th1_XCELL	3.67e-62	0.473878
BRCA	ENSG00000232956	SNHG15	Cancer associated fibroblast_EPIC	1.01e-29	-0.333339
BRCA	ENSG00000232956	SNHG15	uncharacterized cell_EPIC	4.89e-36	0.366588
BRCA	ENSG00000233237	LINC00472	Neutrophil_MCPCOUNTER	9.85e-36	0.365074
BRCA	ENSG00000233237	LINC00472	Macrophage M1_XCELL	3.71e-30	-0.335758
BRCA	ENSG00000233237	LINC00472	T cell CD4+ Th2_XCELL	1.02e-40	-0.388932
BRCA	ENSG00000233429	HOTAIRM1	T cell CD4+_TIMER	1.12e-34	0.359755
BRCA	ENSG00000233429	HOTAIRM1	Neutrophil_TIMER	6.11e-26	0.31128
BRCA	ENSG00000233429	HOTAIRM1	Myeloid dendritic cell_TIMER	2.9e-26	0.313244
BRCA	ENSG00000233429	HOTAIRM1	T cell CD8+_CIBERSORT-ABS	1.03e-25	0.309897
BRCA	ENSG00000233429	HOTAIRM1	T cell follicular helper_CIBERSORT-ABS	2.47e-35	0.363071
BRCA	ENSG00000233429	HOTAIRM1	T cell_MCPCOUNTER	0	0.393169
BRCA	ENSG00000233429	HOTAIRM1	T cell CD8+_MCPCOUNTER	1.35e-27	0.321172
BRCA	ENSG00000233429	HOTAIRM1	cytotoxicity score_MCPCOUNTER	0	0.306581
BRCA	ENSG00000233429	HOTAIRM1	Myeloid dendritic cell_MCPCOUNTER	0	0.351715
BRCA	ENSG00000233429	HOTAIRM1	Myeloid dendritic cell activated_XCELL	1.01e-24	0.303757
BRCA	ENSG00000233429	HOTAIRM1	Common lymphoid progenitor_XCELL	2.15e-51	-0.434239
BRCA	ENSG00000233429	HOTAIRM1	Endothelial cell_XCELL	1.66e-25	0.308622
BRCA	ENSG00000233429	HOTAIRM1	Cancer associated fibroblast_XCELL	2.36e-44	0.405153
BRCA	ENSG00000233429	HOTAIRM1	Hematopoietic stem cell_XCELL	8.29e-36	0.365449
BRCA	ENSG00000233429	HOTAIRM1	Mast cell_XCELL	3.97e-29	-0.32999
BRCA	ENSG00000233429	HOTAIRM1	stroma score_XCELL	7.85e-46	0.411501
BRCA	ENSG00000233429	HOTAIRM1	microenvironment score_XCELL	0	0.406763
BRCA	ENSG00000233452	STXBP5-AS1	Macrophage_TIMER	1.45e-29	0.332452
BRCA	ENSG00000233452	STXBP5-AS1	Endothelial cell_MCPCOUNTER	4.6e-30	0.335244
BRCA	ENSG00000233452	STXBP5-AS1	T cell CD4+ Th1_XCELL	8.92e-35	-0.360258
BRCA	ENSG00000233452	STXBP5-AS1	uncharacterized cell_EPIC	5.02e-28	-0.32367
BRCA	ENSG00000233602	ERI3-IT1	T cell CD4+ Th1_XCELL	1.07e-36	-0.369846
BRCA	ENSG00000233695	GAS6-AS1	T cell CD4+_TIMER	2.64e-29	0.330993
BRCA	ENSG00000234456	MAGI2-AS3	T cell CD4+_TIMER	6.04e-56	0.451639
BRCA	ENSG00000234456	MAGI2-AS3	T cell CD8+_TIMER	2.16e-65	0.484821
BRCA	ENSG00000234456	MAGI2-AS3	Neutrophil_TIMER	1.32e-45	0.410544
BRCA	ENSG00000234456	MAGI2-AS3	Macrophage_TIMER	1.9e-83	0.539577
BRCA	ENSG00000234456	MAGI2-AS3	Myeloid dendritic cell_TIMER	8.02e-49	0.423944
BRCA	ENSG00000234456	MAGI2-AS3	B cell naive_CIBERSORT-ABS	5.39e-25	0.305461
BRCA	ENSG00000234456	MAGI2-AS3	T cell CD4+ memory resting_CIBERSORT-ABS	3.63e-47	0.417122
BRCA	ENSG00000234456	MAGI2-AS3	Macrophage M2_CIBERSORT-ABS	0	0.436859
BRCA	ENSG00000234456	MAGI2-AS3	Mast cell activated_CIBERSORT-ABS	1.33e-44	0.406236
BRCA	ENSG00000234456	MAGI2-AS3	Macrophage M2_QUANTISEQ	5.53e-46	0.412148
BRCA	ENSG00000234456	MAGI2-AS3	uncharacterized cell_QUANTISEQ	0	-0.382414
BRCA	ENSG00000234456	MAGI2-AS3	Myeloid dendritic cell_MCPCOUNTER	0	0.494342
BRCA	ENSG00000234456	MAGI2-AS3	Endothelial cell_MCPCOUNTER	0	0.693987
BRCA	ENSG00000234456	MAGI2-AS3	Cancer associated fibroblast_MCPCOUNTER	0	0.711448
BRCA	ENSG00000234456	MAGI2-AS3	Endothelial cell_XCELL	3.65e-95	0.570388
BRCA	ENSG00000234456	MAGI2-AS3	Cancer associated fibroblast_XCELL	2.73e-160	0.698261
BRCA	ENSG00000234456	MAGI2-AS3	Hematopoietic stem cell_XCELL	4.69e-153	0.686777
BRCA	ENSG00000234456	MAGI2-AS3	B cell plasma_XCELL	8.15e-32	-0.344809
BRCA	ENSG00000234456	MAGI2-AS3	T cell CD4+ Th1_XCELL	1.67e-97	-0.576173
BRCA	ENSG00000234456	MAGI2-AS3	stroma score_XCELL	1.65e-186	0.735733
BRCA	ENSG00000234456	MAGI2-AS3	microenvironment score_XCELL	0	0.537136
BRCA	ENSG00000234456	MAGI2-AS3	Cancer associated fibroblast_EPIC	0	0.672994
BRCA	ENSG00000234456	MAGI2-AS3	Endothelial cell_EPIC	0	0.600383
BRCA	ENSG00000234456	MAGI2-AS3	uncharacterized cell_EPIC	0	-0.741774
BRCA	ENSG00000234608	MAPKAPK5-AS1	Neutrophil_TIMER	1.34e-24	-0.302999
BRCA	ENSG00000234608	MAPKAPK5-AS1	Macrophage M1_QUANTISEQ	7.6e-33	-0.350284
BRCA	ENSG00000234608	MAPKAPK5-AS1	uncharacterized cell_QUANTISEQ	1.22e-35	0.364617
BRCA	ENSG00000234608	MAPKAPK5-AS1	Neutrophil_MCPCOUNTER	6.7e-26	-0.311038
BRCA	ENSG00000234608	MAPKAPK5-AS1	T cell CD4+ Th1_XCELL	3.07e-35	0.362599
BRCA	ENSG00000234608	MAPKAPK5-AS1	uncharacterized cell_EPIC	1.36e-28	0.326945
BRCA	ENSG00000236088	COX10-AS1	T cell CD4+ Th2_XCELL	4.16e-25	-0.306164
BRCA	ENSG00000236144	TMEM147-AS1	NK cell_QUANTISEQ	2.84e-36	0.367761
BRCA	ENSG00000236144	TMEM147-AS1	T cell CD4+ central memory_XCELL	1.8e-27	0.320429
BRCA	ENSG00000236333	TRHDE-AS1	T cell CD4+_TIMER	2.03e-34	0.358444
BRCA	ENSG00000236333	TRHDE-AS1	T cell CD4+ memory resting_CIBERSORT-ABS	6.91e-28	0.322862
BRCA	ENSG00000236333	TRHDE-AS1	Mast cell activated_CIBERSORT-ABS	4.09e-25	0.306206
BRCA	ENSG00000236333	TRHDE-AS1	Neutrophil_QUANTISEQ	8.55e-25	0.304214
BRCA	ENSG00000236333	TRHDE-AS1	Myeloid dendritic cell_MCPCOUNTER	1.39e-48	0.422973
BRCA	ENSG00000236333	TRHDE-AS1	Endothelial cell_MCPCOUNTER	4.1e-67	0.490494
BRCA	ENSG00000236333	TRHDE-AS1	Endothelial cell_XCELL	1.75e-50	0.430637
BRCA	ENSG00000236333	TRHDE-AS1	Cancer associated fibroblast_XCELL	4.49e-55	0.448386
BRCA	ENSG00000236333	TRHDE-AS1	Hematopoietic stem cell_XCELL	3.97e-67	0.490538
BRCA	ENSG00000236333	TRHDE-AS1	stroma score_XCELL	7.6e-125	0.636243
BRCA	ENSG00000236333	TRHDE-AS1	microenvironment score_XCELL	1.85e-59	0.464409
BRCA	ENSG00000236333	TRHDE-AS1	Endothelial cell_EPIC	1.29e-76	0.520012
BRCA	ENSG00000236333	TRHDE-AS1	uncharacterized cell_EPIC	2.59e-31	-0.342098
BRCA	ENSG00000236901	MIR600HG	Macrophage_XCELL	1.59e-24	-0.302518
BRCA	ENSG00000237149	ZNF503-AS2	Common lymphoid progenitor_XCELL	1.7e-42	-0.396976
BRCA	ENSG00000237187	NR2F1-AS1	Macrophage_TIMER	2.45e-36	0.368073
BRCA	ENSG00000237187	NR2F1-AS1	Endothelial cell_MCPCOUNTER	0	0.485863
BRCA	ENSG00000237187	NR2F1-AS1	Cancer associated fibroblast_MCPCOUNTER	0	0.647636
BRCA	ENSG00000237187	NR2F1-AS1	Endothelial cell_XCELL	1.53e-64	0.48198
BRCA	ENSG00000237187	NR2F1-AS1	Cancer associated fibroblast_XCELL	1.03e-81	0.534732
BRCA	ENSG00000237187	NR2F1-AS1	Hematopoietic stem cell_XCELL	2.65e-81	0.533574
BRCA	ENSG00000237187	NR2F1-AS1	T cell CD4+ Th1_XCELL	9.07e-32	-0.344558
BRCA	ENSG00000237187	NR2F1-AS1	stroma score_XCELL	4.4e-92	0.562593
BRCA	ENSG00000237187	NR2F1-AS1	microenvironment score_XCELL	0	0.317404
BRCA	ENSG00000237187	NR2F1-AS1	Cancer associated fibroblast_EPIC	0	0.617687
BRCA	ENSG00000237187	NR2F1-AS1	T cell CD8+_EPIC	3.49e-27	-0.318738
BRCA	ENSG00000237187	NR2F1-AS1	Endothelial cell_EPIC	0	0.425238
BRCA	ENSG00000237187	NR2F1-AS1	uncharacterized cell_EPIC	0	-0.581628
BRCA	ENSG00000237945	LINC00649	T cell CD4+_TIMER	3.97e-40	0.386203
BRCA	ENSG00000237945	LINC00649	T cell CD8+_TIMER	1.28e-39	0.383828
BRCA	ENSG00000237945	LINC00649	Neutrophil_TIMER	1.48e-28	0.326723
BRCA	ENSG00000237945	LINC00649	Myeloid dendritic cell_TIMER	9.91e-40	0.384355
BRCA	ENSG00000237945	LINC00649	T cell CD8+_CIBERSORT-ABS	8.69e-50	0.427851
BRCA	ENSG00000237945	LINC00649	T cell CD4+ memory resting_CIBERSORT-ABS	9.72e-44	0.402472
BRCA	ENSG00000237945	LINC00649	T cell follicular helper_CIBERSORT-ABS	7.99e-30	0.333905
BRCA	ENSG00000237945	LINC00649	Macrophage M1_CIBERSORT-ABS	7.19e-40	0.385003
BRCA	ENSG00000237945	LINC00649	Macrophage M2_CIBERSORT-ABS	0	0.326031
BRCA	ENSG00000237945	LINC00649	T cell CD8+_QUANTISEQ	1.44e-42	0.397293
BRCA	ENSG00000237945	LINC00649	T cell regulatory (Tregs)_QUANTISEQ	7.13e-32	0.345118
BRCA	ENSG00000237945	LINC00649	uncharacterized cell_QUANTISEQ	0	-0.304598
BRCA	ENSG00000237945	LINC00649	T cell_MCPCOUNTER	0	0.433615
BRCA	ENSG00000237945	LINC00649	T cell CD8+_MCPCOUNTER	3.45e-39	0.381816
BRCA	ENSG00000237945	LINC00649	cytotoxicity score_MCPCOUNTER	0	0.373613
BRCA	ENSG00000237945	LINC00649	NK cell_MCPCOUNTER	0	0.371686
BRCA	ENSG00000237945	LINC00649	B cell_MCPCOUNTER	0	0.403971
BRCA	ENSG00000237945	LINC00649	Myeloid dendritic cell_MCPCOUNTER	0	0.406399
BRCA	ENSG00000237945	LINC00649	Myeloid dendritic cell activated_XCELL	4.4e-40	0.385995
BRCA	ENSG00000237945	LINC00649	T cell CD8+_XCELL	1.48e-28	0.326727
BRCA	ENSG00000237945	LINC00649	T cell CD8+ central memory_XCELL	4.76e-44	0.403827
BRCA	ENSG00000237945	LINC00649	Myeloid dendritic cell_XCELL	5.82e-40	0.385431
BRCA	ENSG00000237945	LINC00649	immune score_XCELL	0	0.340453
BRCA	ENSG00000237945	LINC00649	microenvironment score_XCELL	0	0.400153
BRCA	ENSG00000237945	LINC00649	B cell_EPIC	6.42e-38	0.375778
BRCA	ENSG00000240889	NDUFB2-AS1	T cell CD8+_TIMER	7.49e-25	-0.304571
BRCA	ENSG00000240889	NDUFB2-AS1	Macrophage_TIMER	3.82e-30	-0.335688
BRCA	ENSG00000240889	NDUFB2-AS1	T cell CD4+ Th1_XCELL	1.4e-37	0.374151
BRCA	ENSG00000240889	NDUFB2-AS1	Cancer associated fibroblast_EPIC	3.76e-24	-0.300159
BRCA	ENSG00000240889	NDUFB2-AS1	uncharacterized cell_EPIC	2.41e-31	0.342264
BRCA	ENSG00000241560	ZBTB20-AS1	T cell CD4+_TIMER	3.57e-55	0.448757
BRCA	ENSG00000241560	ZBTB20-AS1	T cell CD8+_TIMER	1.2e-39	0.383966
BRCA	ENSG00000241560	ZBTB20-AS1	Neutrophil_TIMER	1.05e-67	0.492421
BRCA	ENSG00000241560	ZBTB20-AS1	Myeloid dendritic cell_TIMER	5.35e-66	0.48683
BRCA	ENSG00000241560	ZBTB20-AS1	T cell CD8+_CIBERSORT	2.06e-28	0.325907
BRCA	ENSG00000241560	ZBTB20-AS1	T cell CD4+ memory activated_CIBERSORT	2.04e-27	0.320108
BRCA	ENSG00000241560	ZBTB20-AS1	Macrophage M1_CIBERSORT	1.3e-36	0.369424
BRCA	ENSG00000241560	ZBTB20-AS1	Macrophage M2_CIBERSORT	2.21e-24	-0.301627
BRCA	ENSG00000241560	ZBTB20-AS1	T cell CD8+_CIBERSORT-ABS	1.12e-65	0.485766
BRCA	ENSG00000241560	ZBTB20-AS1	T cell CD4+ memory resting_CIBERSORT-ABS	2.83e-40	0.386883
BRCA	ENSG00000241560	ZBTB20-AS1	T cell CD4+ memory activated_CIBERSORT-ABS	1.73e-28	0.326338
BRCA	ENSG00000241560	ZBTB20-AS1	T cell follicular helper_CIBERSORT-ABS	1.41e-64	0.482095
BRCA	ENSG00000241560	ZBTB20-AS1	Macrophage M1_CIBERSORT-ABS	1.34e-77	0.522916
BRCA	ENSG00000241560	ZBTB20-AS1	Macrophage M2_CIBERSORT-ABS	1.27e-28	0.327102
BRCA	ENSG00000241560	ZBTB20-AS1	B cell_QUANTISEQ	6.86e-37	0.370791
BRCA	ENSG00000241560	ZBTB20-AS1	T cell CD8+_QUANTISEQ	2.67e-73	0.510042
BRCA	ENSG00000241560	ZBTB20-AS1	T cell regulatory (Tregs)_QUANTISEQ	2.29e-38	0.37792
BRCA	ENSG00000241560	ZBTB20-AS1	uncharacterized cell_QUANTISEQ	2.59e-38	-0.377667
BRCA	ENSG00000241560	ZBTB20-AS1	T cell_MCPCOUNTER	1.89e-83	0.539584
BRCA	ENSG00000241560	ZBTB20-AS1	T cell CD8+_MCPCOUNTER	1.74e-79	0.528388
BRCA	ENSG00000241560	ZBTB20-AS1	cytotoxicity score_MCPCOUNTER	2.63e-76	0.519099
BRCA	ENSG00000241560	ZBTB20-AS1	NK cell_MCPCOUNTER	5.88e-76	0.518059
BRCA	ENSG00000241560	ZBTB20-AS1	B cell_MCPCOUNTER	1.68e-42	0.396998
BRCA	ENSG00000241560	ZBTB20-AS1	Monocyte_MCPCOUNTER	4.33e-43	0.399615
BRCA	ENSG00000241560	ZBTB20-AS1	Macrophage/Monocyte_MCPCOUNTER	4.33e-43	0.399615
BRCA	ENSG00000241560	ZBTB20-AS1	Myeloid dendritic cell_MCPCOUNTER	1.73e-59	0.464511
BRCA	ENSG00000241560	ZBTB20-AS1	Myeloid dendritic cell activated_XCELL	3.39e-71	0.503533
BRCA	ENSG00000241560	ZBTB20-AS1	B cell_XCELL	3.3e-46	0.413099
BRCA	ENSG00000241560	ZBTB20-AS1	T cell CD4+ memory_XCELL	2.81e-35	0.362797
BRCA	ENSG00000241560	ZBTB20-AS1	T cell CD8+_XCELL	3.19e-73	0.509802
BRCA	ENSG00000241560	ZBTB20-AS1	T cell CD8+ central memory_XCELL	2.16e-83	0.539427
BRCA	ENSG00000241560	ZBTB20-AS1	Myeloid dendritic cell_XCELL	1.66e-60	0.468112
BRCA	ENSG00000241560	ZBTB20-AS1	Macrophage M1_XCELL	3.09e-24	0.300702
BRCA	ENSG00000241560	ZBTB20-AS1	B cell memory_XCELL	3.1e-34	0.357502
BRCA	ENSG00000241560	ZBTB20-AS1	Plasmacytoid dendritic cell_XCELL	4.23e-36	0.366899
BRCA	ENSG00000241560	ZBTB20-AS1	immune score_XCELL	1.2e-61	0.4721
BRCA	ENSG00000241560	ZBTB20-AS1	microenvironment score_XCELL	4.96e-55	0.448222
BRCA	ENSG00000241560	ZBTB20-AS1	B cell_EPIC	3.04e-44	0.404676
BRCA	ENSG00000241560	ZBTB20-AS1	Macrophage_EPIC	9.96e-41	0.388972
BRCA	ENSG00000242125	SNHG3	Neutrophil_MCPCOUNTER	0	-0.35426
BRCA	ENSG00000242125	SNHG3	T cell CD4+ Th1_XCELL	2.32e-37	0.373088
BRCA	ENSG00000242808	SOX2-OT	Monocyte_MCPCOUNTER	1.68e-27	-0.320604
BRCA	ENSG00000242808	SOX2-OT	Macrophage/Monocyte_MCPCOUNTER	1.68e-27	-0.320604
BRCA	ENSG00000242808	SOX2-OT	Macrophage M1_XCELL	9.34e-26	-0.310155
BRCA	ENSG00000245248	USP2-AS1	Neutrophil_MCPCOUNTER	1.99e-45	-0.409775
BRCA	ENSG00000245248	USP2-AS1	T cell CD4+ Th2_XCELL	8.68e-35	0.360318
BRCA	ENSG00000245532	NEAT1	T cell CD4+ Th2_XCELL	5.73e-48	-0.420443
BRCA	ENSG00000245910	SNHG6	Neutrophil_MCPCOUNTER	0	-0.489791
BRCA	ENSG00000245910	SNHG6	T cell CD4+ Th1_XCELL	2.57e-45	0.409302
BRCA	ENSG00000245910	SNHG6	T cell CD4+_EPIC	0	-0.340986
BRCA	ENSG00000245910	SNHG6	uncharacterized cell_EPIC	0	0.328063
BRCA	ENSG00000245937	LINC01184	Monocyte_MCPCOUNTER	6.96e-25	-0.300173
BRCA	ENSG00000245937	LINC01184	Macrophage/Monocyte_MCPCOUNTER	6.96e-25	-0.300173
BRCA	ENSG00000245937	LINC01184	T cell CD4+ Th2_XCELL	2.04e-47	-0.418159
BRCA	ENSG00000247095	MIR210HG	T cell CD8+_TIMER	3.28e-30	-0.336056
BRCA	ENSG00000247095	MIR210HG	Endothelial cell_MCPCOUNTER	3.38e-37	-0.372289
BRCA	ENSG00000247095	MIR210HG	T cell CD4+ Th1_XCELL	1.8e-32	0.348303
BRCA	ENSG00000247095	MIR210HG	T cell CD4+_EPIC	7.12e-27	-0.316896
BRCA	ENSG00000247095	MIR210HG	Endothelial cell_EPIC	1.59e-38	-0.378681
BRCA	ENSG00000247556	OIP5-AS1	Neutrophil_MCPCOUNTER	0	0.384903
BRCA	ENSG00000247556	OIP5-AS1	Common lymphoid progenitor_XCELL	5.55e-47	0.41635
BRCA	ENSG00000247556	OIP5-AS1	Mast cell_XCELL	3.88e-44	0.404214
BRCA	ENSG00000247556	OIP5-AS1	T cell NK_XCELL	1.5e-31	-0.343383
BRCA	ENSG00000247556	OIP5-AS1	T cell CD4+ Th1_XCELL	1.07e-50	-0.43148
BRCA	ENSG00000247556	OIP5-AS1	T cell CD4+_EPIC	0	0.333346
BRCA	ENSG00000247572	CKMT2-AS1	Mast cell activated_CIBERSORT	2.1e-25	0.307996
BRCA	ENSG00000247572	CKMT2-AS1	Macrophage M1_XCELL	6.81e-29	-0.328656
BRCA	ENSG00000247572	CKMT2-AS1	T cell CD4+ Th2_XCELL	6.14e-61	-0.46963
BRCA	ENSG00000248019	FAM13A-AS1	T cell CD4+_TIMER	3.19e-36	0.367507
BRCA	ENSG00000248019	FAM13A-AS1	T cell_MCPCOUNTER	3.18e-29	0.330534
BRCA	ENSG00000248019	FAM13A-AS1	NK cell_MCPCOUNTER	2.18e-34	0.358286
BRCA	ENSG00000248019	FAM13A-AS1	Myeloid dendritic cell_MCPCOUNTER	6.72e-27	0.317049
BRCA	ENSG00000248019	FAM13A-AS1	Endothelial cell_MCPCOUNTER	6.33e-25	0.305027
BRCA	ENSG00000248019	FAM13A-AS1	stroma score_XCELL	1.35e-26	0.315233
BRCA	ENSG00000248019	FAM13A-AS1	microenvironment score_XCELL	6.52e-33	0.350634
BRCA	ENSG00000248019	FAM13A-AS1	Endothelial cell_EPIC	8.42e-29	0.328129
BRCA	ENSG00000248309	MEF2C-AS1	T cell CD4+_TIMER	7.79e-64	0.479596
BRCA	ENSG00000248309	MEF2C-AS1	T cell CD8+_TIMER	8.46e-36	0.365406
BRCA	ENSG00000248309	MEF2C-AS1	Neutrophil_TIMER	9.21e-44	0.402573
BRCA	ENSG00000248309	MEF2C-AS1	Myeloid dendritic cell_TIMER	2.71e-42	0.39607
BRCA	ENSG00000248309	MEF2C-AS1	B cell naive_CIBERSORT-ABS	2.22e-24	0.301603
BRCA	ENSG00000248309	MEF2C-AS1	T cell CD8+_CIBERSORT-ABS	2.35e-45	0.40947
BRCA	ENSG00000248309	MEF2C-AS1	T cell CD4+ memory resting_CIBERSORT-ABS	2.07e-44	0.405404
BRCA	ENSG00000248309	MEF2C-AS1	Macrophage M1_CIBERSORT-ABS	2.8e-25	0.307225
BRCA	ENSG00000248309	MEF2C-AS1	Macrophage M2_CIBERSORT-ABS	1.79e-24	0.302206
BRCA	ENSG00000248309	MEF2C-AS1	T cell CD8+_QUANTISEQ	1.4e-32	0.348889
BRCA	ENSG00000248309	MEF2C-AS1	uncharacterized cell_QUANTISEQ	6.65e-28	-0.322957
BRCA	ENSG00000248309	MEF2C-AS1	T cell_MCPCOUNTER	1.64e-48	0.422674
BRCA	ENSG00000248309	MEF2C-AS1	T cell CD8+_MCPCOUNTER	9.26e-44	0.402563
BRCA	ENSG00000248309	MEF2C-AS1	cytotoxicity score_MCPCOUNTER	6.21e-36	0.366073
BRCA	ENSG00000248309	MEF2C-AS1	NK cell_MCPCOUNTER	6.97e-36	0.365824
BRCA	ENSG00000248309	MEF2C-AS1	B cell_MCPCOUNTER	1.81e-48	0.4225
BRCA	ENSG00000248309	MEF2C-AS1	Myeloid dendritic cell_MCPCOUNTER	1.28e-78	0.525886
BRCA	ENSG00000248309	MEF2C-AS1	Endothelial cell_MCPCOUNTER	5.85e-63	0.476619
BRCA	ENSG00000248309	MEF2C-AS1	Myeloid dendritic cell activated_XCELL	3.16e-34	0.357456
BRCA	ENSG00000248309	MEF2C-AS1	T cell CD8+ central memory_XCELL	2.63e-28	0.325292
BRCA	ENSG00000248309	MEF2C-AS1	Common lymphoid progenitor_XCELL	2.34e-24	-0.301467
BRCA	ENSG00000248309	MEF2C-AS1	Myeloid dendritic cell_XCELL	2.27e-30	0.336938
BRCA	ENSG00000248309	MEF2C-AS1	Endothelial cell_XCELL	5.59e-58	0.459096
BRCA	ENSG00000248309	MEF2C-AS1	Cancer associated fibroblast_XCELL	1.02e-52	0.439414
BRCA	ENSG00000248309	MEF2C-AS1	Hematopoietic stem cell_XCELL	1.31e-73	0.510982
BRCA	ENSG00000248309	MEF2C-AS1	stroma score_XCELL	8.1e-71	0.502349
BRCA	ENSG00000248309	MEF2C-AS1	microenvironment score_XCELL	3.05e-82	0.536217
BRCA	ENSG00000248309	MEF2C-AS1	B cell_EPIC	1.55e-47	0.41866
BRCA	ENSG00000248309	MEF2C-AS1	Endothelial cell_EPIC	1.38e-63	0.478756
BRCA	ENSG00000248309	MEF2C-AS1	uncharacterized cell_EPIC	1.77e-32	-0.348347
BRCA	ENSG00000248698	LINC01085	Mast cell activated_CIBERSORT	4.18e-32	0.346357
BRCA	ENSG00000248698	LINC01085	Mast cell activated_CIBERSORT-ABS	1.5e-33	0.353973
BRCA	ENSG00000248698	LINC01085	Hematopoietic stem cell_XCELL	1.18e-28	0.327283
BRCA	ENSG00000248698	LINC01085	T cell CD4+ Th2_XCELL	3.42e-36	-0.367362
BRCA	ENSG00000249859	PVT1	T cell CD8+_TIMER	3.36e-27	-0.318833
BRCA	ENSG00000249859	PVT1	Endothelial cell_MCPCOUNTER	2.46e-24	-0.301327
BRCA	ENSG00000249859	PVT1	T cell CD4+ Th1_XCELL	3.63e-28	0.324481
BRCA	ENSG00000249859	PVT1	uncharacterized cell_EPIC	1.21e-25	0.309474
BRCA	ENSG00000253738	OTUD6B-AS1	Common lymphoid progenitor_XCELL	2.25e-34	0.358211
BRCA	ENSG00000254369	HOXA-AS3	Endothelial cell_MCPCOUNTER	3.54e-30	0.335873
BRCA	ENSG00000254369	HOXA-AS3	Cancer associated fibroblast_MCPCOUNTER	3.7e-33	0.351925
BRCA	ENSG00000254369	HOXA-AS3	Cancer associated fibroblast_XCELL	6.79e-37	0.370812
BRCA	ENSG00000254369	HOXA-AS3	Hematopoietic stem cell_XCELL	5.15e-35	0.361469
BRCA	ENSG00000254369	HOXA-AS3	stroma score_XCELL	4.11e-37	0.371878
BRCA	ENSG00000254369	HOXA-AS3	uncharacterized cell_EPIC	2.64e-27	-0.319455
BRCA	ENSG00000255717	SNHG1	T cell follicular helper_CIBERSORT	9.09e-27	0.316266
BRCA	ENSG00000255717	SNHG1	Neutrophil_MCPCOUNTER	0	-0.360051
BRCA	ENSG00000255717	SNHG1	T cell CD4+ Th1_XCELL	1.42e-36	0.36924
BRCA	ENSG00000255717	SNHG1	T cell CD4+ Th2_XCELL	7.36e-26	0.310787
BRCA	ENSG00000255717	SNHG1	uncharacterized cell_EPIC	0	0.311793
BRCA	ENSG00000258399	MEG8	Endothelial cell_MCPCOUNTER	7.81e-29	0.328317
BRCA	ENSG00000258399	MEG8	Cancer associated fibroblast_MCPCOUNTER	1.87e-78	0.525408
BRCA	ENSG00000258399	MEG8	Cancer associated fibroblast_XCELL	1.15e-59	0.465149
BRCA	ENSG00000258399	MEG8	Hematopoietic stem cell_XCELL	6.25e-40	0.385286
BRCA	ENSG00000258399	MEG8	stroma score_XCELL	1.52e-53	0.442593
BRCA	ENSG00000258399	MEG8	Cancer associated fibroblast_EPIC	1.08e-67	0.492376
BRCA	ENSG00000258399	MEG8	uncharacterized cell_EPIC	9.47e-57	-0.454611
BRCA	ENSG00000258708	SLC25A21-AS1	Neutrophil_TIMER	1.54e-27	-0.320834
BRCA	ENSG00000258708	SLC25A21-AS1	Myeloid dendritic cell_TIMER	1.77e-30	-0.337537
BRCA	ENSG00000258708	SLC25A21-AS1	Monocyte_MCPCOUNTER	3.9e-31	-0.341136
BRCA	ENSG00000258708	SLC25A21-AS1	Macrophage/Monocyte_MCPCOUNTER	3.9e-31	-0.341136
BRCA	ENSG00000258708	SLC25A21-AS1	Macrophage M1_XCELL	2.12e-34	-0.358343
BRCA	ENSG00000258708	SLC25A21-AS1	Plasmacytoid dendritic cell_XCELL	2.47e-24	-0.301318
BRCA	ENSG00000258708	SLC25A21-AS1	T cell CD4+ Th2_XCELL	5.8e-73	-0.509006
BRCA	ENSG00000260898	ADPGK-AS1	T cell CD4+_TIMER	2.71e-39	0.382306
BRCA	ENSG00000260898	ADPGK-AS1	T cell CD8+_TIMER	1.92e-26	0.314316
BRCA	ENSG00000260898	ADPGK-AS1	Neutrophil_TIMER	1.17e-63	0.479004
BRCA	ENSG00000260898	ADPGK-AS1	Myeloid dendritic cell_TIMER	1.83e-61	0.471467
BRCA	ENSG00000260898	ADPGK-AS1	T cell follicular helper_CIBERSORT-ABS	8.34e-26	0.310457
BRCA	ENSG00000260898	ADPGK-AS1	Macrophage M1_CIBERSORT-ABS	3.05e-37	0.372506
BRCA	ENSG00000260898	ADPGK-AS1	Macrophage M2_CIBERSORT-ABS	2.12e-50	0.430302
BRCA	ENSG00000260898	ADPGK-AS1	B cell_QUANTISEQ	1.86e-31	0.342878
BRCA	ENSG00000260898	ADPGK-AS1	Macrophage M1_QUANTISEQ	1.56e-26	0.314858
BRCA	ENSG00000260898	ADPGK-AS1	T cell CD8+_QUANTISEQ	3.16e-29	0.330548
BRCA	ENSG00000260898	ADPGK-AS1	T cell regulatory (Tregs)_QUANTISEQ	1.32e-39	0.383779
BRCA	ENSG00000260898	ADPGK-AS1	uncharacterized cell_QUANTISEQ	5.76e-49	-0.424529
BRCA	ENSG00000260898	ADPGK-AS1	T cell_MCPCOUNTER	9.05e-40	0.384538
BRCA	ENSG00000260898	ADPGK-AS1	T cell CD8+_MCPCOUNTER	6.64e-27	0.31708
BRCA	ENSG00000260898	ADPGK-AS1	cytotoxicity score_MCPCOUNTER	1.65e-37	0.373796
BRCA	ENSG00000260898	ADPGK-AS1	NK cell_MCPCOUNTER	3.5e-45	0.408728
BRCA	ENSG00000260898	ADPGK-AS1	B cell_MCPCOUNTER	2.51e-25	0.307521
BRCA	ENSG00000260898	ADPGK-AS1	Monocyte_MCPCOUNTER	2.72e-58	0.46023
BRCA	ENSG00000260898	ADPGK-AS1	Macrophage/Monocyte_MCPCOUNTER	2.72e-58	0.46023
BRCA	ENSG00000260898	ADPGK-AS1	Myeloid dendritic cell_MCPCOUNTER	3.11e-32	0.347041
BRCA	ENSG00000260898	ADPGK-AS1	Myeloid dendritic cell activated_XCELL	4.26e-40	0.386058
BRCA	ENSG00000260898	ADPGK-AS1	B cell_XCELL	4.9e-34	0.356478
BRCA	ENSG00000260898	ADPGK-AS1	T cell CD4+ memory_XCELL	6.62e-25	0.304908
BRCA	ENSG00000260898	ADPGK-AS1	T cell CD8+_XCELL	4.23e-37	0.371814
BRCA	ENSG00000260898	ADPGK-AS1	T cell CD8+ central memory_XCELL	7.85e-42	0.393991
BRCA	ENSG00000260898	ADPGK-AS1	Myeloid dendritic cell_XCELL	1.36e-38	0.379005
BRCA	ENSG00000260898	ADPGK-AS1	Macrophage_XCELL	1.45e-41	0.392782
BRCA	ENSG00000260898	ADPGK-AS1	Macrophage M1_XCELL	8.98e-34	0.35512
BRCA	ENSG00000260898	ADPGK-AS1	Macrophage M2_XCELL	1.05e-25	0.309833
BRCA	ENSG00000260898	ADPGK-AS1	Monocyte_XCELL	1.64e-30	0.337724
BRCA	ENSG00000260898	ADPGK-AS1	Plasmacytoid dendritic cell_XCELL	1.68e-30	0.337665
BRCA	ENSG00000260898	ADPGK-AS1	immune score_XCELL	7.21e-65	0.483073
BRCA	ENSG00000260898	ADPGK-AS1	microenvironment score_XCELL	6.36e-48	0.420256
BRCA	ENSG00000260898	ADPGK-AS1	Macrophage_EPIC	7.38e-57	0.455008
BRCA	ENSG00000261326	LINC01355	Macrophage M1_XCELL	1.84e-26	-0.314426
BRCA	ENSG00000261326	LINC01355	T cell CD4+ Th2_XCELL	6.83e-25	-0.30482
BRCA	ENSG00000261373	VPS9D1-AS1	Neutrophil_MCPCOUNTER	5.38e-26	-0.311617
BRCA	ENSG00000261373	VPS9D1-AS1	T cell CD4+ Th1_XCELL	9.03e-27	0.316282
BRCA	ENSG00000261373	VPS9D1-AS1	uncharacterized cell_EPIC	1.9e-25	0.308258
BRCA	ENSG00000263072	ZNF213-AS1	Neutrophil_TIMER	9.43e-29	-0.32785
BRCA	ENSG00000263072	ZNF213-AS1	Myeloid dendritic cell_TIMER	5.18e-28	-0.323587
BRCA	ENSG00000263072	ZNF213-AS1	Macrophage M1_QUANTISEQ	8.69e-28	-0.322281
BRCA	ENSG00000263072	ZNF213-AS1	Monocyte_MCPCOUNTER	0	-0.327461
BRCA	ENSG00000263072	ZNF213-AS1	Macrophage/Monocyte_MCPCOUNTER	0	-0.327461
BRCA	ENSG00000263072	ZNF213-AS1	T cell CD4+ Th2_XCELL	3.73e-45	-0.408612
BRCA	ENSG00000263400	TMEM220-AS1	T cell CD4+_TIMER	4.51e-35	0.361758
BRCA	ENSG00000263400	TMEM220-AS1	T cell CD8+_CIBERSORT-ABS	2.24e-24	0.30159
BRCA	ENSG00000263400	TMEM220-AS1	T cell_MCPCOUNTER	3.56e-30	0.335862
BRCA	ENSG00000263400	TMEM220-AS1	T cell CD8+_MCPCOUNTER	1.85e-25	0.30834
BRCA	ENSG00000263400	TMEM220-AS1	Myeloid dendritic cell_MCPCOUNTER	1.42e-40	0.38826
BRCA	ENSG00000263400	TMEM220-AS1	Endothelial cell_MCPCOUNTER	4.85e-43	0.399397
BRCA	ENSG00000263400	TMEM220-AS1	Common lymphoid progenitor_XCELL	1.38e-31	-0.343585
BRCA	ENSG00000263400	TMEM220-AS1	Endothelial cell_XCELL	1.82e-35	0.363746
BRCA	ENSG00000263400	TMEM220-AS1	Cancer associated fibroblast_XCELL	4.98e-42	0.394883
BRCA	ENSG00000263400	TMEM220-AS1	Hematopoietic stem cell_XCELL	1.58e-58	0.461081
BRCA	ENSG00000263400	TMEM220-AS1	stroma score_XCELL	1.32e-55	0.450376
BRCA	ENSG00000263400	TMEM220-AS1	microenvironment score_XCELL	1.93e-42	0.396727
BRCA	ENSG00000263400	TMEM220-AS1	Endothelial cell_EPIC	2.56e-35	0.362997
BRCA	ENSG00000266904	LINC00663	Mast cell activated_CIBERSORT	2.54e-30	0.336668
BRCA	ENSG00000266904	LINC00663	Monocyte_MCPCOUNTER	0	-0.309446
BRCA	ENSG00000266904	LINC00663	Macrophage/Monocyte_MCPCOUNTER	0	-0.309446
BRCA	ENSG00000266904	LINC00663	Neutrophil_MCPCOUNTER	0	0.312735
BRCA	ENSG00000266904	LINC00663	T cell CD4+ central memory_XCELL	4.65e-25	0.305862
BRCA	ENSG00000266904	LINC00663	Macrophage M1_XCELL	1.01e-41	-0.39349
BRCA	ENSG00000266904	LINC00663	Plasmacytoid dendritic cell_XCELL	2.27e-26	-0.313888
BRCA	ENSG00000266904	LINC00663	T cell CD4+ Th2_XCELL	7.36e-102	-0.586637
BRCA	ENSG00000269386	RAB11B-AS1	Common lymphoid progenitor_XCELL	1.12e-34	-0.359759
BRCA	ENSG00000269386	RAB11B-AS1	T cell NK_XCELL	1.86e-33	0.353485
BRCA	ENSG00000272168	CASC15	Cancer associated fibroblast_MCPCOUNTER	5.21e-37	0.371374
BRCA	ENSG00000272168	CASC15	Cancer associated fibroblast_EPIC	4.42e-27	0.318129
BRCA	ENSG00000272620	AFAP1-AS1	Neutrophil_TIMER	3.95e-38	0.37679
BRCA	ENSG00000272620	AFAP1-AS1	Myeloid dendritic cell_TIMER	5.44e-26	0.311585
BRCA	ENSG00000278970	HEIH	T cell NK_XCELL	4.46e-27	0.318107
BRCA	ENSG00000278970	HEIH	T cell CD4+ Th2_XCELL	2.98e-45	-0.409027
BRCA	ENSG00000279050	PWAR1	T cell CD4+ Th2_XCELL	2.77e-27	-0.319324
BRCA	ENSG00000280739	EIF1B-AS1	T cell CD4+ Th2_XCELL	2.37e-33	-0.352936
BRCA	ENSG00000281005	LINC00921	Cancer associated fibroblast_XCELL	6.4e-28	0.323054
[truncated: 40,047 more rows]
